# Supplementary material for: Human papillomavirus integration perspective in small cell cervical carcinoma
Source: Nat Commun. 2022 Oct 10;13:5968. doi: 10.1038/s41467-022-33359-w (PMC9550834; doi:10.1038/s41467-022-33359-w)
Supplement: Supplementary file 4 — Supplementary Data 1 [file 41467_2022_33359_MOESM4_ESM.xlsx]

## Sheet: Supplementary Data 1
Supplementary Data 1. Sample information.
			Method Analysis						Clinical Data									IHC Data							CNV Data			HPV Data
Sample ID	Tumor	Normal	HPV captured sequencing (VCS)	Whole genome sequencing (WGS)	Whole exome sequencing (WES)	RNA -seq	10X linked-reads	OncoScan FFPE CNV assay	Age(0:<=40; 1>40)	FIGO stage	Tumor homology	NACT (yes/no)	Lymph node involvement (yes/no)	Lymph node ratio (LNR)	Status (at time of last follow-up)	OS (month)	DFS (month)	IHC-SYN (positive/negative)	IHC-CgA (positive/negative)	IHC-CD56 (positive/negative)	IHC-NSE (positive/negative)	IHC-INSM1 (positive/negative)	IHC-ASCL1 (positive/negative)	IHC-MYC (positive/negative)	INSM1 (Log2)	ASCL1 (Log2)	MYC (Log2)	HPV typing (MS)
T001	FF tissue	blood	no	yes (paired)	no	yes (tumor)	no	yes (tumor)	1	IB1	mixed	no	no	0	NA	NA	NA	negative	negative	positive	positive	positive	positive	negative	-0.011	0.011	-0.038	HPV18
T002	FF tissue	FF tissue	no	yes (paired)	no	yes (tumor)	no	yes (tumor)	1	IB2	pure	yes	no	0	NA	NA	NA	positive	positive	positive	positive	positive	positive	positive	-0.001	0.012	0.007	HPV18
T003	FF tissue	blood	no	yes (paired)	no	yes (tumor)	no	yes (tumor)	1	IIA	pure	no	no	0	dead	133.7	NA	positive	positive	negative	positive	positive	positive	negative	0.452	-0.137	0.036	HPV18,HPV16
T004	FF tissue	FF tissue	no	yes (paired)	no	yes (tumor)	no	yes (tumor)	1	IB1	pure	no	no	0	alive	71.3333	71.3333	positive	positive	positive	negative	positive	negative	positive	0.261	0.048	0.236	HPV18
T005	FF tissue	FF tissue	no	yes (paired)	no	yes (tumor)	no	yes (tumor)	0	IB1	mixed	no	no	0	NA	NA	NA	positive	positive	positive	negative	positive	positive	positive	0.234	0.033	0.06	HPV18,HPV16
T006	FF tissue	FF tissue	no	yes (paired)	no	yes (tumor)	no	yes (tumor)	1	IB1	pure	no	no	0	dead	44.2	41.2	positive	positive	positive	positive	positive	positive	positive	0.033	-0.017	-0.005	HPV18
T007	FF tissue	FF tissue	no	yes (paired)	no	yes (tumor)	no	yes (tumor)	1	IB	pure	no	no	0	alive	45.1	45.1	positive	positive	positive	positive	negative	negative	positive	-0.011	0.005	-0.005	HPV18,HPV16
T008	FF tissue	FF tissue	no	yes (paired)	no	yes (tumor)	no	yes (tumor)	1	IB1	pure	no	yes	0.0526316	alive	39	39	positive	positive	positive	positive	positive	negative	negative	0.51	0.104	-0.45	HPV18,HPV16
T009	FF tissue	blood	no	yes (paired)	no		no	yes (tumor)	1	IB2	pure	no	yes	0.0909091	alive	24.0667	24.0667	NA	NA	NA	NA	NA	negative	negative	0.125	0.106	0.096	HPV18
T010	FF tissue	blood	no	yes (paired)	no	yes (tumor)	no	yes (tumor)	1	IB2	pure	no	no	0	alive	13.2333	13.2333	positive	negative	positive	positive	positive	negative	negative	0.603	-0.011	0.168	HPV18
T011	FF tissue	FF tissue	no	yes (paired)	no	yes (tumor)	yes (tumor)	yes (tumor)	1	IB2	pure	no	no	0	alive	24.03	24.03	positive	positive	positive	NA	positive	negative	positive	0.045	0.007	3.657	HPV18
T012	FF tissue	--	yes (tumor)	no	no	yes (tumor)	no	yes (tumor)	1	IB2	pure	no	no	0	alive	18.2	18.2	positive	positive	positive	negative	negative	positive	negative	0.224	0	-0.141	HPV18,HPV16
T013	FF tissue	--	yes (tumor)	no	no	yes (tumor)	no	yes (tumor)	0	IB1	pure	no	no	0	dead	14.3333	11.7333	positive	positive	positive	negative	positive	positive	positive	1.263	-0.019	0.007	HPV18
T014	FF tissue(WGS,RNA-seq) FFPE tissue(WES)	blood	no	yes (paired)	yes (paired)	yes (tumor)	yes (tumor)	yes (tumor)	1	IIA	pure	yes	yes	0.025	alive	36.7667	16.7667	positive	positive	positive	negative	NA	negative	positive	0.316	0.069	0.458	HPV18
T015	FFPE tissue	FFPE tissue	yes (tumor)	no	yes (paired)	yes (tumor)	no	yes (tumor)	1	IB	pure	yes	no	0	dead	34.4333	16.4333	positive	positive	positive	negative	positive	negative	negative	0.011	-0.064	-0.029	HPV18
T016	FFPE tissue	FFPE tissue	yes (tumor)	no	yes (paired)	yes (tumor)	no	yes (tumor)	1	IB1	pure	no	no	0	dead	15.13	15.13	positive	negative	positive	positive	positive	negative	positive	0.675	0.402	0	HPV18
T017	FF tissue(WGS,RNA-seq) FFPE tissue(WES)	blood	no	yes (paired)	yes (paired)	yes (tumor)	yes (tumor)	yes (tumor)	1	IB2	pure	no	no	0	alive	34.9667	34.9667	positive	positive	positive	negative	NA	negative	negative	0.034	0.019	0.083	HPV18
T018	FF tissue(WGS,RNA-seq) FFPE tissue(WES)	blood	no	yes (paired)	yes (paired)	yes (tumor)	yes (tumor)	yes (tumor)	0	IB2	pure	yes	yes	0.133333	dead	33.1	33.1	positive	positive	positive	positive	positive	negative	positive	0.015	0.021	-0.015	HPV18
T019	FF tissue	blood	no	yes (paired)	no	yes (tumor)	no	yes (tumor)	1	IIA2	pure	no	yes	0.2	dead	6.83333	NA	positive	positive	negative	positive	positive	negative	negative	0.002	-0.003	0.003	HPV16
T020	FFPE tissue	FFPE tissue	yes (tumor)	no	yes (paired)		no	yes (tumor)	1	IB1	pure	no	no	0	dead	11.9667	9.96667	positive	negative	positive	positive	negative	negative	positive	0.705	-0.033	-0.028	HPV18,HPV16
T021	FFPE tissue	FFPE tissue	no	no	yes (paired)		no	yes (tumor)	1	IIA2	pure	no	no	0	alive	23.6	23.6	positive	negative	positive	NA	negative	negative	negative	0.725	-0.086	-0.485	HPV18
T022	FFPE tissue	FFPE tissue	yes (tumor)	no	yes (paired)		no	yes (tumor)	1	IB2	pure	no	NA	NA	dead	7.57	7.57	positive	positive	positive	positive	positive	negative	positive	0.099	-0.004	0.083	HPV18,HPV16
T023	FFPE tissue	FFPE tissue	yes (tumor)	no	yes (paired)		no	yes (tumor)	0	IB2	pure	yes	no	0	alive	40.5	40.5	positive	positive	positive	positive	negative	negative	negative	0.104	-0.144	0.163	HPV18
T024	FFPE tissue	FFPE tissue	yes (tumor)	no	yes (paired)		no	yes (tumor)	1	IIB	pure	yes	yes	0.102564	alive	27	27	positive	positive	positive	positive	negative	negative	negative	0.474	0.01	0.002	HPV18
T025	FF tissue	blood	no	yes (paired)	no	yes (tumor)	no	yes (tumor)	1	IIIB	pure	yes	NA	NA	alive	8.8	8.8	negative	negative	positive	positive	positive	positive	negative	0.02	0.024	0.018	HPV18
T026	FFPE tissue	--	no	no	no	no	no	yes (tumor)	1	IB1	mixed	no	no	0	alive	65.6	65.6	positive	positive	positive	NA	NA	negative	negative	0.215	-0.012	0.213	HPV18,HPV16
T027	FFPE tissue	--	no	no	no	no	no	no	0	IB2	pure	yes	yes	0.0666667	NA	NA	NA	positive	negative	positive	positive	NA	negative	positive	NA	NA	NA	HPV18
T028	FFPE tissue	--	yes (tumor)	no	no	no	no	no	1	IB2	mixed	yes	no	0	dead	13.5667	NA	positive	positive	negative	positive	NA	negative	negative	NA	NA	NA	HPV18,HPV16
T029	FFPE tissue	--	no	no	no	no	no	no	0	IB1	pure	no	no	0	alive	46.7	46.7	positive	negative	negative	positive	NA	negative	negative	NA	NA	NA	HPV18
T030	FFPE tissue	--	no	no	no	no	no	no	1	IB1	pure	no	yes	0.0625	dead	13.8667	13.8667	positive	positive	negative	positive	NA	negative	positive	NA	NA	NA	negative
T031	FFPE tissue	--	yes (tumor)	no	no	no	no	yes (tumor)	0	IB	pure	no	no	0	dead	19.3667	NA	positive	negative	positive	positive	negative	negative	positive	0.014	-0.002	0.095	HPV18
T032	FFPE tissue	--	yes (tumor)	no	no	no	no	yes (tumor)	0	IB1	pure	no	yes	0.0833333	dead	8.4	8.4	positive	positive	negative	positive	positive	negative	positive	-0.022	-0.002	0.075	HPV18
T033	FFPE tissue	--	no	no	no	no	no	yes (tumor)	1	IB1	pure	no	no	0	NA	NA	NA	positive	positive	positive	positive	positive	positive	negative	0.849	0.007	0.036	HPV18
T034	FFPE tissue	--	yes (tumor)	no	no	no	no	no	1	IIA	pure	no	yes	0.1	alive	86.1	86.1	positive	positive	positive	positive	negative	negative	positive	NA	NA	NA	HPV18
T035	FFPE tissue	--	yes (tumor)	no	no	no	no	yes (tumor)	0	IB2	pure	no	yes	0.0833333	alive	12.5	12.5	negative	positive	NA	positive	negative	negative	negative	0.743	-0.064	-0.024	HPV18
T036	FFPE tissue	--	yes (tumor)	no	no	no	no	yes (tumor)	0	IIB	pure	yes	yes	0.214286	NA	NA	NA	positive	positive	positive	positive	positive	negative	positive	0.518	0.391	0.958	HPV18
T037	FFPE tissue	--	no	no	no	no	no	no	0	IB2	pure	no	no	NA	NA	NA	13.7667	positive	positive	NA	NA	positive	negative	positive	NA	NA	NA	HPV18
T038	FFPE tissue	--	yes (tumor)	no	no	no	no	no	1	IIA2	pure	no	no	NA	NA	NA	NA	negative	negative	NA	negative	positive	negative	negative	NA	NA	NA	HPV18
T039	FFPE tissue	--	yes (tumor)	no	no	no	no	no	0	IB1	pure	no	yes	0.0769231	alive	54.7667	54.7667	positive	NA	positive	positive	positive	negative	negative	NA	NA	NA	HPV18,HPV16
T040	FFPE tissue	--	yes (tumor)	no	no	no	no	yes (tumor)	1	IIA2	pure	yes	no	NA	NA	NA	6.06667	positive	positive	negative	NA	positive	negative	positive	0.019	0.015	0.002	HPV18
T041	FFPE tissue	--	no	no	no	no	no	no	0	IIB	pure	no	yes	1	NA	NA	NA	negative	negative	positive	positive	positive	negative	positive	NA	NA	NA	HPV18
T042	FFPE tissue	--	no	no	no	no	no	yes (tumor)	1	IIA2	pure	no	no	0	alive	40.3	38.3	positive	positive	positive	positive	negative	negative	negative	0.031	-0.023	0.003	HPV18
T043	FFPE tissue	--	yes (tumor)	no	no	no	no	yes (tumor)	1	IIA2	pure	yes	yes	0.0769231	NA	NA	NA	positive	negative	positive	positive	negative	positive	negative	0.086	0.285	0	HPV18
T044	FFPE tissue	--	no	no	no	no	no	no	1	IB1	pure	no	no	0	NA	NA	NA	positive	positive	NA	NA	negative	NA	NA	NA	NA	NA	NA
T045	FFPE tissue	--	yes (tumor)	no	no	no	no	yes (tumor)	1	IB2	pure	yes	no	0	NA	NA	NA	positive	positive	positive	positive	negative	negative	negative	-0.158	0.038	0.013	HPV18
T046	FFPE tissue	--	yes (tumor)	no	no	no	no	yes (tumor)	1	IB2	mixed	no	no	0	alive	7.76667	7.76667	positive	positive	negative	positive	positive	negative	positive	1.294	-0.216	3.345	HPV18
T047	FFPE tissue	--	yes (tumor)	no	no	no	no	no	1	IB1	pure	no	yes	0.478261	alive	97.7333	97.7333	negative	negative	NA	positive	negative	NA	negative	NA	NA	NA	HPV18,HPV16
T048	FFPE tissue	--	yes (tumor)	no	no	no	no	yes (tumor)	0	IB1	pure	no	no	0	NA	NA	0.5	positive	negative	positive	NA	positive	negative	positive	0.49	0.154	-0.054	HPV16
T049	FFPE tissue	--	yes (tumor)	no	no	no	no	yes (tumor)	0	IIA1	pure	no	no	0	NA	NA	NA	positive	negative	NA	positive	negative	negative	negative	0.187	0.024	0.021	HPV18
T050	FFPE tissue	--	no	no	no	no	no	no	0	IIB	pure	no	yes	0.4	NA	NA	NA	negative	NA	NA	NA	positive	negative	positive	NA	NA	NA	HPV18
T051	FFPE tissue	--	yes (tumor)	no	no	no	no	yes (tumor)	0	IB1	pure	no	no	NA	alive	19.2667	19.2667	positive	positive	positive	NA	positive	negative	negative	-0.009	-0.007	0.01	HPV18
T052	FFPE tissue	--	yes (tumor)	no	no	no	no	no	0	IB2	pure	no	no	0	NA	NA	NA	positive	positive	NA	NA	negative	negative	positive	NA	NA	NA	HPV18
T053	FFPE tissue	--	no	no	no	no	no	no	0	IB1	pure	no	yes	0.727273	NA	NA	NA	positive	positive	positive	positive	positive	negative	positive	NA	NA	NA	HPV18
T054	FFPE tissue	--	yes (tumor)	no	no	no	no	yes (tumor)	0	IB1	pure	no	yes	0.6875	dead	17.4667	16.4667	positive	positive	positive	negative	positive	negative	positive	0.014	0.043	0.375	HPV16
T055	FFPE tissue	--	yes (tumor)	no	no	no	no	no	0	IIB	pure	no	yes	0.529412	dead	NA	3.9	positive	positive	negative	negative	positive	negative	positive	NA	NA	NA	HPV18
T056	FFPE tissue	--	yes (tumor)	no	no	no	no	no	NA	NA	pure	no	NA	NA	NA	NA	NA	positive	NA	negative	positive	positive	negative	negative	NA	NA	NA	HPV18,HPV16
T057	FFPE tissue	--	yes (tumor)	no	no	no	no	no	1	IIB	pure	yes	NA	NA	NA	NA	NA	positive	positive	NA	positive	positive	negative	negative	NA	NA	NA	HPV18,HPV16
T058	FFPE tissue	--	yes (tumor)	no	no	no	no	no	1	IB2	pure	no	no	NA	dead	12	10	positive	positive	positive	positive	positive	negative	positive	NA	NA	NA	HPV18
T059	FFPE tissue	--	yes (tumor)	no	no	no	no	no	1	IIIB	pure	yes	NA	NA	NA	NA	NA	positive	negative	positive	negative	negative	negative	NA	NA	NA	NA	HPV18
T060	FFPE tissue	--	yes (tumor)	no	no	no	no	no	0	IIA	pure	yes	yes	NA	dead	7.16667	NA	positive	negative	positive	positive	positive	negative	positive	NA	NA	NA	HPV18,HPV16
T061	FFPE tissue	--	yes (tumor)	no	no	no	no	yes (tumor)	1	IIA1	pure	NA	no	NA	NA	NA	NA	positive	negative	positive	NA	negative	negative	negative	0.013	0.008	-0.408	HPV18
T062	FFPE tissue	--	yes (tumor)	no	no	no	no	yes (tumor)	0	IB2	mixed	no	yes	NA	NA	NA	NA	positive	positive	NA	NA	positive	negative	negative	0.244	0.009	0.159	HPV18
T063	FFPE tissue	--	yes (tumor)	no	no	no	no	yes (tumor)	1	NA	pure	NA	NA	NA	NA	NA	NA	negative	NA	NA	NA	negative	negative	negative	-0.001	0.007	0.622	HPV18,HPV16
T064	FFPE tissue	--	yes (tumor)	no	no	no	no	no	1	IIA	pure	NA	yes	0.0370	NA	NA	NA	positive	positive	positive	NA	negative	negative	NA	NA	NA	NA	HPV18,HPV16
T065	FFPE tissue	--	yes (tumor)	no	no	no	no	yes (tumor)	1	IB2	mixed	no	NA	NA	NA	NA	NA	positive	positive	NA	NA	negative	negative	negative	0.017	-0.216	-0.421	HPV18,HPV16
T066	FFPE tissue	--	yes (tumor)	no	no	no	no	no	1	IB1	pure	NA	no	NA	alive	15.43	15.43	positive	positive	positive	NA	negative	negative	negative	NA	NA	NA	HPV18,HPV56
T067	FFPE tissue	--	yes (tumor)	no	no	no	no	yes (tumor)	1	IB1	pure	NA	NA	NA	NA	NA	NA	positive	positive	positive	positive	negative	NA	negative	0.017	-0.003	0.029	HPV18
T068	FFPE tissue	--	yes (tumor)	no	no	no	no	yes (tumor)	0	I	pure	NA	yes	0.0588235	NA	NA	NA	positive	negative	positive	negative	positive	negative	negative	0.478	-0.004	0.949	HPV18
T069	FFPE tissue	--	no	no	no	no	no	yes (tumor)	0	IB2	mixed	no	no	0	alive	9.36667	9.36667	positive	negative	positive	positive	negative	positive	negative	0.123	0.01	0	HPV18
T070	FFPE tissue	--	yes (tumor)	no	no	no	no	yes (tumor)	1	IIIB	pure	no	NA	NA	alive	18.9	18.9	positive	negative	positive	NA	negative	negative	positive	0.033	-0.036	0.144	HPV18,HPV16
T071	FFPE tissue	--	yes (tumor)	no	no	no	no	yes (tumor)	1	IB1	pure	no	no	0	alive	8.9	8.9	positive	positive	positive	NA	positive	negative	negative	0.556	0.021	0.011	negative
T072	FFPE tissue	--	yes (tumor)	no	no	no	no	yes (tumor)	0	IB2	pure	no	yes	0.155556	dead	7.93	7.93	positive	positive	positive	positive	positive	positive	positive	0.2	0.091	-0.288	HPV18,HPV16
T073	FFPE tissue	--	yes (tumor)	no	no	no	no	no	1	IB1	pure	yes	no	0	alive	42	42	positive	negative	positive	negative	negative	negative	negative	NA	NA	NA	HPV18
T074	FFPE tissue	--	yes (tumor)	no	no	no	no	yes (tumor)	1	IB1	mixed	no	no	0	alive	7.8	7.8	positive	negative	positive	NA	negative	negative	negative	0.095	0.108	-0.009	HPV18
T075	FFPE tissue	--	no	no	no	no	no	no	1	IIB	pure	yes	yes	0.25	dead	NA	NA	positive	negative	NA	NA	NA	positive	positive	NA	NA	NA	HPV18
T076	FFPE tissue	--	yes (tumor)	no	no	no	no	yes (tumor)	0	NA	pure	no	yes	0.0588235	dead	NA	NA	positive	positive	positive	negative	positive	negative	positive	0.779	0.021	0.003	HPV18
T077	FFPE tissue	--	yes (tumor)	no	no	no	no	no	1	IB2	pure	no	no	0	alive	17.0333	17.0333	positive	positive	negative	negative	negative	negative	negative	NA	NA	NA	HPV18,HPV16
T078	FFPE tissue	--	yes (tumor)	no	no	no	no	yes (tumor)	NA	NA	pure	NA	NA	NA	NA	NA	NA	positive	positive	negative	NA	positive	positive	positive	0.192	0.069	0.289	HPV18,HPV16
T079	FFPE tissue	--	no	no	no	no	no	yes (tumor)	1	NA	pure	no	NA	NA	alive	40.1333	40.1333	positive	positive	positive	NA	NA	negative	negative	0	0.086	-0.026	HPV18,HPV16
T080	FFPE tissue	--	no	no	no	no	no	yes (tumor)	0	NA	pure	yes	yes	NA	NA	NA	NA	negative	negative	negative	positive	positive	negative	positive	-0.004	0.008	0.02	HPV18,HPV16
T081	FFPE tissue	--	yes (tumor)	no	no	no	no	yes (tumor)	0	IIB	pure	yes	yes	0.0526316	alive	15.8	9.8	positive	positive	positive	positive	negative	negative	positive	0.151	-0.015	3.657	HPV16
T082	FFPE tissue	--	yes (tumor)	no	no	no	no	yes (tumor)	1	IIA	pure	no	yes	0.428571	NA	NA	NA	positive	negative	negative	negative	negative	negative	negative	0.489	-0.02	-0.011	HPV18
T083	FFPE tissue	--	yes (tumor)	no	no	no	no	yes (tumor)	1	IB2	pure	yes	no	0	alive	20.3667	20.3667	positive	negative	positive	NA	positive	NA	negative	0.295	-0.08	0	HPV18,HPV16
T084	FFPE tissue	--	yes (tumor)	no	no	no	no	yes (tumor)	0	IIA2	pure	NA	yes	NA	NA	NA	NA	positive	negative	positive	positive	positive	negative	positive	0.023	0.009	-0.004	HPV18,HPV16
T085	FFPE tissue	--	no	no	no	no	no	no	1	IIB	pure	no	no	0	dead	46.7333	12.4667	positive	positive	positive	positive	positive	negative	negative	NA	NA	NA	HPV18
T086	FFPE tissue	--	yes (tumor)	no	no	no	no	no	0	IIA	pure	yes	no	NA	NA	NA	NA	positive	positive	negative	positive	negative	negative	negative	NA	NA	NA	HPV18
T087	FFPE tissue	--	yes (tumor)	no	no	no	no	no	1	IB1	pure	no	no	0	alive	7.16667	7.16667	positive	negative	negative	NA	negative	negative	negative	NA	NA	NA	HPV18,HPV16
T088	FFPE tissue	--	yes (tumor)	no	no	no	no	no	0	IB1	pure	no	no	0	dead	NA	NA	positive	negative	NA	positive	positive	negative	negative	NA	NA	NA	HPV18
T089	FFPE tissue	--	yes (tumor)	no	no	no	no	no	0	IB1	pure	no	no	0	alive	8.2	8.2	positive	positive	positive	negative	negative	negative	negative	NA	NA	NA	HPV18
T090	FFPE tissue	--	yes (tumor)	no	no	no	no	no	1	IIA	pure	yes	no	NA	alive	12.0333	12.0333	positive	positive	positive	positive	negative	negative	negative	NA	NA	NA	HPV18
T091	FFPE tissue	--	no	no	no	no	no	no	1	IA	pure	no	no	0	alive	14.5	14.5	positive	negative	positive	negative	negative	negative	negative	NA	NA	NA	HPV18,HPV16
T092	FFPE tissue	--	yes (tumor)	no	no	no	no	yes (tumor)	0	IB1	mixed	no	no	0	alive	11.0667	11.0667	positive	positive	positive	negative	negative	negative	negative	0.086	0.058	3.657	HPV18
T093	FFPE tissue	--	yes (tumor)	no	no	no	no	no	0	IB1	pure	no	no	0	alive	3.73333	3.73333	positive	positive	positive	NA	negative	negative	negative	NA	NA	NA	HPV18,HPV16
T094	FFPE tissue	--	no	no	no	no	no	no	0	IB1	mixed	no	yes	0.130435	alive	11.5667	11.5667	positive	positive	positive	negative	negative	negative	negative	NA	NA	NA	HPV18
T095	FFPE tissue	--	no	no	no	no	no	yes (tumor)	0	IIB	pure	no	no	NA	dead	67.4667	NA	positive	positive	negative	positive	positive	NA	negative	0.476	0.19	2.229	HPV18
T096	FFPE tissue	--	no	no	no	no	no	yes (tumor)	1	IIA2	pure	yes	yes	0.0434783	dead	5.8	5.8	positive	positive	positive	positive	negative	negative	negative	0.013	0.001	0.01	HPV18
T097	FFPE tissue	--	yes (tumor)	no	no	no	no	no	1	IB	pure	yes	no	NA	alive	99.5	99.5	positive	positive	NA	positive	negative	negative	NA	NA	NA	NA	HPV18
T098	FFPE tissue	--	yes (tumor)	no	no	no	no	yes (tumor)	1	IB2	pure	no	yes	0.0714286	NA	NA	NA	positive	positive	positive	NA	negative	negative	negative	0.673	-0.333	-0.304	HPV18,HPV16
T099	FFPE tissue	--	yes (tumor)	no	no	no	no	no	0	IB1	mixed	no	no	NA	alive	109.5	109.5	positive	negative	NA	NA	negative	negative	negative	NA	NA	NA	HPV18
T100	FFPE tissue	--	yes (tumor)	no	no	no	no	no	0	IIA	pure	no	no	NA	NA	NA	NA	positive	negative	negative	NA	negative	negative	negative	NA	NA	NA	HPV18
T101	FFPE tissue	--	yes (tumor)	no	no	no	no	no	1	IB1	pure	no	no	0	alive	15.7667	15.7667	positive	negative	NA	negative	NA	negative	negative	NA	NA	NA	HPV16
T102	FFPE tissue	--	yes (tumor)	no	no	no	no	yes (tumor)	0	IIA2	mixed	yes	no	0	alive	3.1	3.1	positive	positive	positive	positive	negative	negative	negative	0.048	0.055	0.095	HPV18
T103	FFPE tissue	--	yes (tumor)	no	no	no	no	yes (tumor)	0	IIB	pure	yes	no	NA	dead	NA	NA	positive	positive	NA	positive	negative	negative	negative	-0.006	0	2.41	HPV18
T104	FFPE tissue	--	yes (tumor)	no	no	no	no	yes (tumor)	0	IB1	mixed	no	no	0	dead	NA	NA	positive	positive	positive	positive	positive	negative	negative	-0.003	0.017	1.863	HPV18,HPV16
T105	FFPE tissue	--	yes (tumor)	no	no	no	no	no	1	IB	pure	no	no	NA	NA	NA	NA	positive	positive	NA	negative	NA	negative	NA	NA	NA	NA	HPV18
T106	FFPE tissue	--	yes (tumor)	no	no	no	no	yes (tumor)	0	IIA	mixed	no	no	NA	dead	46.2	38.4667	positive	positive	negative	positive	positive	negative	positive	0.018	0.004	3.657	HPV18,HPV16
T107	FFPE tissue	--	yes (tumor)	no	no	no	no	yes (tumor)	1	IIB	pure	no	yes	NA	NA	NA	NA	positive	positive	NA	NA	negative	negative	negative	0.464	0.063	0.028	HPV18
T108	FFPE tissue	--	yes (tumor)	no	no	no	no	no	1	IIA	pure	no	yes	0.285714	NA	NA	NA	positive	positive	NA	NA	positive	negative	positive	NA	NA	NA	HPV18,HPV16
T109	FFPE tissue	--	yes (tumor)	no	no	no	no	no	1	IIA	pure	yes	no	NA	alive	108.9	108.9	positive	positive	NA	positive	negative	negative	negative	NA	NA	NA	HPV18
T110	FFPE tissue	--	yes (tumor)	no	no	no	no	yes (tumor)	0	IIA2	pure	yes	no	0	dead	15.0333	4.46667	positive	negative	positive	positive	positive	negative	negative	-0.001	0.01	0.014	HPV18,HPV16
T111	FFPE tissue	--	no	no	no	no	no	yes (tumor)	0	IB1	pure	no	no	0	NA	NA	NA	positive	positive	positive	negative	positive	negative	positive	0.001	0.008	0.003	HPV18
T112	FFPE tissue	--	no	no	no	no	no	yes (tumor)	1	IIB	pure	yes	no	0	dead	NA	NA	positive	positive	NA	positive	negative	negative	negative	0.015	-0.003	0.017	HPV18
T113	FFPE tissue	--	yes (tumor)	no	no	no	no	no	1	IB	pure	no	yes	0.821429	dead	NA	NA	positive	positive	NA	NA	negative	negative	negative	NA	NA	NA	HPV18,HPV16
T114	FFPE tissue	--	no	no	no	no	no	yes (tumor)	1	IB1	pure	no	no	0	alive	17.2	17.2	positive	negative	positive	negative	negative	negative	negative	0.737	-0.017	0.129	HPV18
T115	FFPE tissue	--	yes (tumor)	no	no	no	no	yes (tumor)	0	IIB	pure	no	yes	NA	dead	NA	NA	positive	positive	negative	positive	positive	negative	negative	0.002	0.44	3.084	HPV18
T116	FFPE tissue	--	yes (tumor)	no	no	no	no	yes (tumor)	1	IB2	pure	no	no	0	alive	15.8	15.8	positive	positive	positive	positive	negative	negative	negative	0.834	-0.012	0.108	HPV18
T117	FFPE tissue	--	yes (tumor)	no	no	no	no	yes (tumor)	1	IB1	pure	no	no	0	dead	NA	NA	positive	positive	positive	positive	negative	negative	negative	-0.014	0.018	0.011	HPV18
T118	FFPE tissue	--	yes (tumor)	no	no	no	no	no	1	IIA2	mixed	yes	yes	NA	alive	28.2	28.2	positive	negative	negative	positive	positive	positive	negative	NA	NA	NA	HPV18,HPV16
T119	FFPE tissue	--	no	no	no	no	no	yes (tumor)	0	IB	pure	yes	no	NA	dead	19.7333	13.4333	positive	positive	negative	positive	positive	negative	positive	0.531	0	0.119	HPV18,HPV16
T120	FFPE tissue	--	yes (tumor)	no	no	no	no	yes (tumor)	1	IB2	pure	no	no	NA	alive	68.5	68.5	negative	positive	positive	positive	NA	negative	negative	0.588	0	3.657	HPV18
T121	FFPE tissue	--	yes (tumor)	no	no	no	no	yes (tumor)	1	IB1	pure	yes	no	0	alive	17.5333	17.5333	positive	positive	positive	positive	positive	negative	negative	0.01	0	0.001	HPV18
T122	FFPE tissue	--	no	no	no	no	no	no	1	IB2	pure	yes	yes	NA	alive	53.7	12.7	NA	NA	NA	NA	positive	negative	NA	NA	NA	NA	HPV18,HPV16
T123	FFPE tissue	--	no	no	no	no	no	yes (tumor)	0	IB2	pure	yes	no	NA	alive	80.1667	80.1667	NA	negative	NA	positive	NA	negative	positive	0.02	0.09	0.052	HPV18,HPV16
T124	FFPE tissue	--	yes (tumor)	no	no	no	no	no	0	IB	pure	yes	yes	NA	dead	37.1667	23.6333	NA	positive	positive	positive	positive	positive	positive	NA	NA	NA	HPV18
T125	FFPE tissue	--	yes (tumor)	no	no	no	no	yes (tumor)	0	IIIB	pure	yes	no	NA	alive	95.4	95.4	positive	negative	positive	positive	positive	negative	positive	0.095	-0.033	0.024	HPV18
T126	FFPE tissue	--	yes (tumor)	no	no	no	no	yes (tumor)	1	IB	pure	no	yes	0.642857	dead	18.6333	6.76667	negative	negative	negative	negative	positive	positive	positive	0.162	0.06	3.657	HPV16
T127	FFPE tissue	--	yes (tumor)	no	no	no	no	yes (tumor)	1	IB2	pure	yes	yes	NA	alive	29.9	23.9	positive	positive	positive	NA	positive	negative	positive	0.404	0	-0.328	HPV18
T128	FFPE tissue	--	yes (tumor)	no	no	no	no	yes (tumor)	1	IB	pure	yes	no	NA	dead	60.6667	51.4667	positive	positive	negative	NA	positive	negative	positive	0	-0.004	0.381	HPV18,HPV16
T129	FFPE tissue	--	yes (tumor)	no	no	no	no	yes (tumor)	0	IIB	pure	yes	yes	NA	alive	25.5	25.5	positive	negative	negative	positive	negative	NA	positive	0.005	0.002	0.034	HPV18,HPV16
T130	FFPE tissue	--	yes (tumor)	no	no	no	no	no	1	IB	pure	yes	no	NA	dead	39.2333	NA	positive	negative	NA	positive	positive	positive	positive	NA	NA	NA	HPV18,HPV16
T131	FFPE tissue	--	yes (tumor)	no	no	no	no	yes (tumor)	1	IB2	pure	yes	yes	0.0833333	alive	62.33	62.33	positive	positive	negative	positive	positive	negative	positive	0.329	-0.02	0.242	HPV18
T132	FFPE tissue	--	yes (tumor)	no	no	no	no	yes (tumor)	0	IB1	mixed	no	no	NA	alive	25.5	25.5	positive	negative	negative	positive	positive	negative	negative	-0.01	0.01	0.008	HPV18,HPV16
T133	FFPE tissue	--	no	no	no	no	no	yes (tumor)	1	IIIB	pure	yes	NA	NA	dead	15.4	1.83333	negative	negative	positive	positive	positive	negative	positive	0.429	-0.29	0.064	HPV18,HPV16
T134	FFPE tissue	--	yes (tumor)	no	no	no	no	yes (tumor)	0	IIA	pure	yes	no	NA	dead	3.73333	2.5	positive	positive	positive	positive	positive	negative	NA	0.017	0.004	0.045	HPV18
T135	FFPE tissue	--	no	no	no	no	no	yes (tumor)	1	IB2	pure	yes	yes	NA	alive	77.8333	41.8333	positive	positive	positive	negative	positive	positive	positive	0	-0.001	0.034	HPV18
T136	FFPE tissue	--	yes (tumor)	no	no	no	no	no	0	IB	pure	yes	no	0	alive	28.33	28.33	positive	positive	negative	positive	positive	negative	negative	NA	NA	NA	HPV18
T137	FFPE tissue	--	no	no	no	no	no	no	0	IB1	pure	no	no	0	NA	NA	NA	positive	negative	positive	positive	NA	NA	negative	NA	NA	NA	NA
T138	FFPE tissue	--	yes (tumor)	no	no	no	no	yes (tumor)	0	IB1	pure	no	yes	0.0769231	alive	16.8	16.8	positive	positive	negative	negative	positive	positive	positive	0.002	0.011	3.517	HPV18
T139	FFPE tissue	--	no	no	no	no	no	no	1	NA	pure	NA	NA	NA	NA	NA	NA	negative	positive	negative	negative	NA	negative	negative	NA	NA	NA	HPV18
T140	FFPE tissue	--	yes (tumor)	no	no	no	no	yes (tumor)	0	IIA	pure	no	yes	0.217391	NA	NA	NA	positive	positive	positive	positive	positive	positive	positive	0.188	-0.011	0.243	HPV18,HPV16
T141	FFPE tissue	--	no	no	no	no	no	yes (tumor)	1	IB2	pure	no	yes	0.04	dead	NA	NA	positive	positive	negative	positive	NA	positive	positive	0	0.17	-0.106	HPV16
T142	FFPE tissue	--	no	no	no	no	no	yes (tumor)	1	IA	pure	no	no	0	alive	19.5	19.5	positive	positive	positive	positive	NA	positive	positive	0.008	0	0.017	HPV18,HPV16
T143	FFPE tissue	--	yes (tumor)	no	no	no	no	yes (tumor)	1	IB1	pure	no	yes	0.05	dead	NA	NA	positive	positive	negative	positive	positive	negative	positive	0.453	-0.01	0.005	HPV18
T144	FFPE tissue	--	no	no	no	no	no	yes (tumor)	1	IIA1	pure	no	no	0	alive	12.03	12.03	positive	positive	positive	positive	positive	positive	negative	-0.014	-0.002	0	HPV18,HPV16
T145	FFPE tissue	--	yes (tumor)	no	no	no	no	yes (tumor)	1	IB2	pure	no	no	0	alive	17.2333	17.2333	positive	positive	NA	NA	positive	positive	positive	0.267	-0.044	0.326	HPV18
T146	FFPE tissue	--	no	no	no	no	no	yes (tumor)	0	IIA2	mixed	no	yes	0.103448	alive	34.93	34.93	positive	positive	positive	NA	negative	negative	negative	-0.001	0.001	0.007	HPV18
T147	FFPE tissue	--	yes (tumor)	no	no	no	no	yes (tumor)	1	IB1	pure	no	no	0	alive	18.0333	16.0333	positive	positive	negative	NA	positive	negative	negative	0.28	0.063	0.285	HPV18
T148	FFPE tissue	--	yes (tumor)	no	no	no	no	yes (tumor)	1	IB1	mixed	no	no	0	NA	NA	NA	positive	positive	negative	positive	positive	positive	positive	0.565	0.08	0.697	HPV18,HPV16
T149	FFPE tissue	--	yes (tumor)	no	no	no	no	yes (tumor)	1	NA	pure	NA	NA	NA	NA	NA	NA	negative	positive	negative	positive	NA	positive	negative	-0.676	0	-0.212	HPV18
T150	FFPE tissue	--	no	no	no	no	no	yes (tumor)	0	IIA1	pure	no	yes	0.0625	dead	13.1667	9.63333	positive	positive	positive	positive	positive	positive	positive	0.617	0.113	0.254	HPV18
T151	FFPE tissue	--	yes (tumor)	no	no	no	no	yes (tumor)	0	IB1	pure	no	yes	0.166667	alive	35.8	35.8	positive	positive	positive	positive	positive	negative	negative	0.281	0.045	0.076	HPV18
T152	FFPE tissue	--	yes (tumor)	no	no	no	no	yes (tumor)	0	IIA	pure	no	yes	0.3	NA	NA	NA	positive	positive	positive	positive	positive	negative	negative	0.409	0.033	-0.36	HPV18
T153	FFPE tissue	--	yes (tumor)	no	no	no	no	yes (tumor)	0	IB1	pure	no	yes	0.5	dead	NA	NA	positive	positive	positive	positive	positive	positive	positive	0.543	-0.012	-0.008	HPV18
T154	FFPE tissue	--	yes (tumor)	no	no	no	no	yes (tumor)	1	IIB	mixed	no	no	0	NA	NA	NA	positive	positive	positive	positive	positive	positive	negative	0.377	0.242	-0.04	HPV18,HPV16
T155	FFPE tissue	--	yes (tumor)	no	no	no	no	yes (tumor)	0	IB1	mixed	no	no	0	alive	30.4333	30.4333	positive	positive	negative	negative	negative	negative	negative	0.573	0.066	-0.022	HPV18
T156	FFPE tissue	--	no	no	no	no	no	yes (tumor)	0	IIA2	pure	no	yes	0.227273	dead	8.7	8.16667	positive	negative	negative	positive	positive	negative	positive	0.444	-0.38	0.071	HPV18
T157	FFPE tissue	--	yes (tumor)	no	no	no	no	yes (tumor)	1	IB1	pure	yes	yes	0.578947	dead	NA	NA	positive	positive	positive	positive	positive	positive	positive	0.061	0.024	0.797	HPV18
T158	FFPE tissue	--	yes (tumor)	no	no	no	no	no	0	IB1	pure	no	yes	0.294118	NA	NA	NA	positive	positive	positive	negative	positive	negative	negative	NA	NA	NA	HPV18
T159	FFPE tissue	--	yes (tumor)	no	no	no	no	no	0	IB1	pure	no	yes	0.16129	alive	23.1667	23.1667	positive	positive	positive	NA	positive	negative	positive	NA	NA	NA	HPV16
T160	FFPE tissue	--	yes (tumor)	no	no	no	no	yes (tumor)	1	IB1	mixed	no	yes	0.111111	alive	22.5	22.5	positive	positive	negative	negative	positive	positive	positive	0.073	0.088	0.013	HPV18
T161	FFPE tissue	--	yes (tumor)	no	no	no	no	no	0	IB1	pure	no	no	0	alive	13.9	13.9	negative	positive	positive	positive	positive	positive	positive	NA	NA	NA	HPV18
T162	FFPE tissue	--	yes (tumor)	no	no	no	no	yes (tumor)	0	II	pure	no	yes	0.235294	alive	22.8	22.8	positive	positive	positive	positive	negative	positive	positive	0.21	-0.085	-0.256	NA
T163	FFPE tissue	--	yes (tumor)	no	no	no	no	no	1	NA	pure	NA	NA	NA	NA	NA	NA	negative	positive	negative	NA	NA	positive	NA	NA	NA	NA	HPV18
T164	FFPE tissue	--	yes (tumor)	no	no	no	no	no	0	IB1	pure	no	no	0	alive	19.0333	19.0333	positive	positive	positive	NA	positive	negative	negative	NA	NA	NA	NA
T165	FFPE tissue	--	yes (tumor)	no	no	no	no	yes (tumor)	1	NA	pure	no	no	0	dead	20.3	12.7667	positive	positive	positive	positive	positive	negative	positive	0.081	0.102	0.142	HPV18
T166	FFPE tissue	--	yes (tumor)	no	no	no	no	yes (tumor)	1	IB2	pure	yes	no	0	dead	30.8667	22.8667	positive	positive	positive	positive	positive	positive	positive	0.003	-0.42	0.423	HPV18
T167	FFPE tissue	--	yes (tumor)	no	no	no	no	yes (tumor)	1	IB	pure	no	no	0	alive	80.6667	80.6667	positive	positive	positive	positive	positive	positive	negative	0.432	0	0.018	HPV18
T168	FFPE tissue	--	yes (tumor)	no	no	no	no	no	1	IB1	mixed	no	no	0	alive	72.8333	72.8333	positive	positive	positive	positive	negative	negative	negative	NA	NA	NA	HPV18
T169	FFPE tissue	--	yes (tumor)	no	no	no	no	yes (tumor)	1	IB1	pure	no	no	0	dead	18.5	15.9667	positive	negative	positive	positive	positive	negative	negative	0.029	-0.106	0.205	HPV18
T170	FFPE tissue	--	yes (tumor)	no	no	no	no	yes (tumor)	0	IB1	pure	yes	yes	0.117647	alive	71.1333	71.1333	positive	positive	positive	positive	negative	negative	negative	0.074	0.107	0.071	HPV16,HPV18,HPV31
T171	FFPE tissue	--	yes (tumor)	no	no	no	no	no	1	IIA2	pure	yes	no	0	alive	22.6333	22.6333	positive	negative	negative	negative	negative	negative	negative	NA	NA	NA	NA
T172	FFPE tissue	--	yes (tumor)	no	no	no	no	no	1	IIA	pure	no	no	0	dead	23.2333	23.2333	positive	positive	positive	positive	positive	negative	positive	NA	NA	NA	HPV18
T173	FFPE tissue	--	yes (tumor)	no	no	no	no	yes (tumor)	1	IIA	mixed	yes	yes	0.125	dead	20.6667	17.1667	positive	positive	positive	positive	positive	negative	positive	0.168	0	0.253	HPV18,HPV16
T174	FFPE tissue	--	yes (tumor)	no	no	no	no	yes (tumor)	1	IV	pure	yes	yes	0.290323	dead	19.8333	NA	positive	positive	positive	NA	positive	negative	negative	-0.007	0.206	-0.008	HPV18
T175	FFPE tissue	--	yes (tumor)	no	no	no	no	yes (tumor)	1	IB2	mixed	yes	no	0	NA	NA	NA	positive	positive	positive	positive	positive	positive	positive	0.32	0.049	-0.089	HPV18,HPV16
T176	FFPE tissue	--	yes (tumor)	no	no	no	no	yes (tumor)	1	IIA2	pure	yes	no	0	alive	67.6333	67.6333	positive	positive	positive	positive	positive	negative	negative	0.118	0.027	0.088	HPV18
T177	FFPE tissue	--	yes (tumor)	no	no	no	no	yes (tumor)	1	IB1	pure	no	no	0	alive	39.17	39.1667	positive	positive	positive	positive	negative	negative	negative	0.311	0.293	0.333	HPV18
T178	FFPE tissue	--	no	no	no	no	no	no	0	IB1	pure	no	yes	0.0454545	NA	NA	NA	positive	positive	NA	positive	NA	negative	positive	NA	NA	NA	HPV18
T179	FFPE tissue	--	yes (tumor)	no	no	no	no	yes (tumor)	1	IB1	pure	no	yes	0.0333333	alive	27.3333	22.3333	positive	negative	negative	positive	positive	negative	negative	0.211	-0.178	-0.097	HPV18
T180	FFPE tissue	--	yes (tumor)	no	no	no	no	no	1	IIA1	pure	no	yes	0.117647	alive	19.0333	19.0333	positive	positive	negative	positive	NA	negative	positive	NA	NA	NA	NA
T181	FFPE tissue	--	yes (tumor)	no	no	no	no	yes (tumor)	1	IB1	mixed	no	no	0	alive	65.7667	65.7667	positive	positive	positive	positive	positive	negative	negative	0.186	0.179	-0.018	HPV18
T182	FFPE tissue	--	yes (tumor)	no	no	no	no	yes (tumor)	1	NA	pure	yes	yes	0.159091	dead	8.96667	NA	positive	positive	positive	negative	negative	negative	positive	-0.009	-0.055	0.06	HPV18,HPV16
T183	FFPE tissue	--	no	no	no	no	no	yes (tumor)	1	IB1	pure	no	no	0	dead	45.5	3.03333	negative	negative	positive	negative	positive	positive	positive	0.443	0.069	-0.375	HPV18,HPV16
T184	FFPE tissue	--	yes (tumor)	no	no	no	no	no	1	IIA2	mixed	yes	yes	0.102564	NA	NA	13.4	positive	positive	positive	negative	positive	negative	negative	NA	NA	NA	HPV18,HPV16
T185	FFPE tissue	--	yes (tumor)	no	no	no	no	yes (tumor)	0	IIA2	pure	yes	yes	0.0967742	alive	25.5333	25.5333	positive	positive	positive	positive	positive	negative	positive	0.48	0.001	0	HPV18
T186	FFPE tissue	--	yes (tumor)	no	no	no	no	yes (tumor)	1	IB1	pure	no	no	0	alive	46.6	46.6	positive	positive	positive	positive	negative	positive	negative	0.095	-0.329	-0.018	HPV18,HPV16
T187	FFPE tissue	--	yes (tumor)	no	no	no	no	yes (tumor)	0	IB1	pure	no	yes	0.0434783	alive	43.9333	43.9333	positive	positive	positive	positive	positive	negative	positive	0.253	0.14	0.098	HPV16
T188	FFPE tissue	--	yes (tumor)	no	no	no	no	yes (tumor)	0	IB2	pure	yes	yes	0.272727	dead	4.36667	NA	positive	positive	negative	positive	NA	negative	negative	0.722	-0.009	0.318	HPV18,HPV16
T189	FFPE tissue	--	no	no	no	no	no	yes (tumor)	1	IB1	mixed	no	no	0	alive	59.6	59.6	positive	positive	positive	positive	positive	positive	negative	0.271	0.129	0.121	HPV18
T190	FFPE tissue	--	yes (tumor)	no	no	no	no	no	0	IB2	pure	yes	yes	0.222222	dead	20.8667	NA	positive	positive	positive	positive	positive	positive	positive	NA	NA	NA	HPV18,HPV16
T191	FFPE tissue	--	yes (tumor)	no	no	no	no	no	1	IB1	mixed	no	no	0	alive	29.1333	29.1333	positive	NA	positive	positive	negative	negative	negative	NA	NA	NA	HPV16
T192	FFPE tissue	--	yes (tumor)	no	no	no	no	no	1	IIB	pure	no	yes	0.931034	dead	9.53333	0.533333	positive	negative	positive	NA	negative	NA	NA	NA	NA	NA	HPV18
T193	FFPE tissue	--	yes (tumor)	no	no	no	no	no	1	IA1	pure	no	no	0	alive	47.4333	47.4333	negative	negative	positive	NA	positive	negative	negative	NA	NA	NA	HPV18
T194	FFPE tissue	--	yes (tumor)	no	no	no	no	no	1	IB1	mixed	no	no	0	alive	23.8333	23.8333	positive	positive	positive	NA	negative	negative	negative	NA	NA	NA	HPV18,HPV16
T195	FFPE tissue	--	yes (tumor)	no	no	no	no	no	0	IV	pure	yes	yes	0.176471	NA	NA	NA	positive	positive	negative	NA	positive	negative	negative	NA	NA	NA	HPV16
T196	FFPE tissue	--	no	no	no	no	no	no	0	IB2	pure	no	yes	0.181818	NA	NA	NA	positive	negative	negative	positive	negative	negative	positive	NA	NA	NA	HPV16
T197	FFPE tissue	--	no	no	no	no	no	no	1	IA1	pure	yes	no	0	dead	13.9	11.9	positive	NA	positive	positive	positive	negative	negative	NA	NA	NA	HPV18
T198	FFPE tissue	--	yes (tumor)	no	no	no	no	no	1	IB1	pure	no	no	0	dead	16.7333	11.7333	positive	positive	positive	positive	positive	negative	positive	NA	NA	NA	HPV18
T199	FFPE tissue	--	yes (tumor)	no	no	no	no	no	1	IB1	pure	no	no	0	NA	NA	NA	positive	positive	positive	positive	negative	negative	negative	NA	NA	NA	HPV18
T200	FFPE tissue	--	no	no	no	no	no	no	1	IIA	pure	yes	yes	0.0285714	alive	17.5667	15.5667	positive	positive	positive	positive	negative	negative	negative	NA	NA	NA	HPV18,HPV16
T201	FFPE tissue	--	no	no	no	no	no	no	1	IB1	pure	no	no	0	alive	4.83333	4.83333	positive	negative	positive	NA	positive	negative	negative	NA	NA	NA	HPV18,HPV16
T202	FFPE tissue	--	yes (tumor)	no	no	no	no	no	1	IIB	pure	yes	yes	0.047619	alive	39.5333	39	positive	positive	positive	positive	positive	positive	positive	NA	NA	NA	HPV18
T203	FFPE tissue	--	yes (tumor)	no	no	no	no	no	1	IIA	pure	yes	yes	0.115385	alive	14.0667	14.0667	positive	NA	positive	positive	negative	positive	negative	NA	NA	NA	HPV18,HPV16
T204	FFPE tissue	--	no	no	no	no	no	no	1	IB1	pure	yes	yes	0.1875	alive	49.5	49.5	positive	negative	positive	negative	negative	negative	negative	NA	NA	NA	HPV18
T205	FFPE tissue	--	yes (tumor)	no	no	no	no	no	1	IB1	pure	no	no	0	alive	46.3	46.3	positive	negative	positive	positive	negative	negative	negative	NA	NA	NA	HPV16
T206	FFPE tissue	--	no	no	no	no	no	no	1	IV	pure	no	yes	0.461538	alive	3.06667	3.06667	positive	positive	positive	NA	negative	negative	negative	NA	NA	NA	HPV18,HPV16
T207	FFPE tissue	--	yes (tumor)	no	no	no	no	no	1	IB1	pure	no	yes	0.111111	alive	12.9333	12.9333	positive	negative	positive	negative	negative	negative	negative	NA	NA	NA	HPV18
T208	FFPE tissue	--	no	no	no	no	no	no	0	IB1	pure	no	no	0	dead	7.33333	7.33333	positive	positive	positive	NA	positive	negative	negative	NA	NA	NA	HPV18
T209	FFPE tissue	--	no	no	no	no	no	no	1	IB2	pure	yes	no	0	alive	10.1333	10.1333	positive	positive	positive	positive	positive	negative	negative	NA	NA	NA	HPV18
T210	FFPE tissue	--	yes (tumor)	no	no	no	no	no	1	IB1	mixed	no	no	0	dead	NA	NA	positive	negative	negative	positive	positive	negative	positive	NA	NA	NA	HPV16
T211	FFPE tissue	--	yes (tumor)	no	no	no	no	no	1	IB1	pure	yes	yes	0.0555556	NA	NA	NA	positive	negative	negative	positive	negative	negative	negative	NA	NA	NA	HPV18,HPV16
T212	FFPE tissue	--	yes (tumor)	no	no	no	no	yes (tumor)	1	IB	mixed	no	no	0	alive	31.6333	31.6333	positive	positive	negative	positive	positive	negative	negative	-0.004	0.012	-0.007	HPV18,HPV16
T213	FFPE tissue	--	yes (tumor)	no	no	no	no	yes (tumor)	1	IB1	mixed	no	no	0	alive	31.6333	31.6333	negative	positive	negative	positive	positive	negative	positive	0.441	0.031	-0.381	HPV18
T214	FFPE tissue	--	yes (tumor)	no	no	no	no	yes (tumor)	0	IB2	mixed	no	no	0	alive	59.13	59.13	positive	positive	positive	positive	positive	positive	negative	0.319	0.098	-0.043	HPV18,HPV16
