# Supplementary material for: Human papillomavirus integration perspective in small cell cervical carcinoma
Source: Nat Commun. 2022 Oct 10;13:5968. doi: 10.1038/s41467-022-33359-w (PMC9550834; doi:10.1038/s41467-022-33359-w)
Supplement: Supplementary file 5 — Supplementary Data 2 [file 41467_2022_33359_MOESM5_ESM.xlsx]

## Sheet: Supplementary Data 2
Supplementary Data 2. WGS data summary.
		Tumor Sample								Normal Sample								Base-pair substitutions (%)						Summary of mutation in exome region								Purity && Ploidy
Sample	Sequencing method	Reads Align(bp)	Align Uniquely rate(%)	Clean Reads	Insert Size	Average sequencing depth	≥4x(%)	≥10x(%)	≥20x(%)	Reads Align(bp)	Align Uniquely rate(%)	Clean Reads	Insert Size	Average sequencing depth	≥4x(%)	≥10x(%)	≥20x(%)	A:T>C:G (%)	A:T>T:A (%)	C:G>G:C (%)	C:G>A:T (%)	A:T>G:C (%)	G:C>A:T (%)	Nonsense	SpliceSite	FrameShift-Indel	Inframe-Indel	Missense	Syn	dbSnpNum	TotalNum	Purity	Ploidy
T001	WGS	176049634441	97.12	1250300352	389	54.04	98.68	97.91	96.49	94563346160	97.34	671402782	377	30.19	98.3	97.07	90.52	6.32018	12.3035	6.07956	18.2387	18.5114	38.5467	2	2	0	0	32	16	12	52	0.61	3.89
T002	WGS	191534493414	97.36	1351130846	394	58.85	98.66	97.98	96.87	96300323397	97.47	678221776	382	30.7	98.23	97.05	90.67	6.03675	9.19885	12.2235	18.9976	14.4357	39.1076	5	1	0	1	46	15	16	68	0.67	2.06
T003	WGS	160661612926	97.36	1132160842	383	50.92	98.67	97.85	95.79	96063978182	97.22	681327906	368	30.34	98.3	97.08	90.74	5.73566	9.90172	5.10488	22.5612	15.9454	40.7511	2	1	0	1	38	16	10	58	0.96	1.92
T004	WGS	176480235849	97.13	1248576240	387	54.9	98.64	97.86	96.55	95244709536	97.3	668817020	386	30.54	98.26	97.03	90.47	6.49851	10.4221	9.45875	18.935	17.7965	36.8891	1	0	3	1	28	13	13	46	0.69	3.15
T005	WGS	174772169121	96.93	1250965152	381	53.68	98.71	97.96	96.85	107905875707	97.22	785479506	387	31.78	98.52	97.44	91.58	7.11378	11.1262	9.26536	19.8682	19.3255	33.301	1	1	1	0	25	8	7	36	0.5	3.72
T006	WGS	174002027401	96.98	1241932338	380	53.6	98.67	98.03	96.66	96745057420	97.25	683936858	378	30.53	98.19	96.94	89.2	5.75167	11.0096	6.40583	22.3155	15.2555	39.2619	3	0	2	1	40	21	9	67	0.82	2.39
T007	WGS	162252236053	97.44	1146988718	379	51.57	98.64	97.89	96.76	109725342364	97.57	782736330	398	32.08	98.5	97.58	92.98	21.1636	1.95337	0.32535	45.9646	10.5607	20.0324	239	50	9	0	1634	458	174	2390	1	2.04
T008	WGS	182074127144	97.22	1302270758	382	55.89	98.72	98.11	96.63	117936456398	97.44	845060280	405	34.46	98.53	97.65	94.13	3.05168	5.57014	17.7605	17.7194	9.11403	46.7842	5	2	1	1	90	31	12	130	0.87	2.75
T009	WGS	172701621422	97.38	1218919608	383	53.3	98.54	97.75	96.5	111967092805	97.36	792178924	382	35.85	98.43	97.43	94.53	4.77435	8.97083	6.34287	23.0325	14.0066	42.8729	2	1	1	0	50	18	14	72	0.82	2.54
T010	WGS	154522615589	97.58	1077400386	379	49.31	98.6	97.81	96.28	104022261862	97.3	735151004	382	33.26	98.33	97.24	93.08	6.0835	9.04573	8.31014	15.6064	15.5268	45.4274	2	1	0	1	37	22	18	63	0.6	1.92
T011	WGS	151033051006	97.44	1076025784	368	47.98	98.63	97.79	96.5	113911548235	97.51	814645318	399	32.74	98.53	97.58	93.22	7.10383	8.77193	10.5838	17.2275	20.3049	36.0081	0	1	0	1	26	8	13	36	0.24	2.06
T014	WGS	158376525294	96.73	1125584894	319	45.7	98.55	97.73	94.22	106577525039	97.25	746792804	342	31.4	98.38	97.23	91.95	6.99454	16.1202	6.48452	19.0346	15.592	35.7741	1	0	0	0	21	14	10	36	0.27	2.26
T017	WGS	163994591050	97.36	1147705554	335	45.46	98.64	97.85	95.1	88446496317	97.36	611935332	349	27.92	98.2	96.62	85.42	5.22946	13.4014	5.94603	24.3482	14.0265	37.0483	2	2	1	0	31	13	11	49	0.54	1.99
T018	WGS	157765648063	97.68	1085471494	330	47.19	98.56	97.86	95.65	99372599058	97.26	698330964	329	29.61	98.31	97	88.92	7.03698	15.7001	7.45431	22.7946	14.8654	32.1485	2	0	0	0	20	15	6	37	0.95	2.03
T019	WGS	157006864046	97.52	1101660988	411	47.51	98.63	97.81	96.5	94417754400	97.37	668483306	408	28.75	98.25	96.95	88	6.74157	7.62683	16.4964	18.1818	12.8192	38.1342	4	2	0	0	38	23	19	67	0.48	2
T025	WGS	157070533621	97.2	1099194556	326	47.25	98.6	97.83	95.28	88259739161	97.32	610377538	330	27.68	98.21	96.88	87.32	3.86893	7.12404	2.85829	13.5815	23.3407	49.2265	18	20	110	14	271	153	64	586	0.6	2
