# Supplementary material for: Human papillomavirus integration perspective in small cell cervical carcinoma
Source: Nat Commun. 2022 Oct 10;13:5968. doi: 10.1038/s41467-022-33359-w (PMC9550834; doi:10.1038/s41467-022-33359-w)
Supplement: Supplementary file 6 — Supplementary Data 3 [file 41467_2022_33359_MOESM6_ESM.xlsx]

## Sheet: Supplementary Data 3
Supplementary Data 3. WES data summary.
		Tumor Sample								Normal Sample								Base-pair substitutions (%)						Summary of mutation in exome region
Sample	Sequencing method	Reads Align(Mb)	Mapping rate(%)	Clean Reads	Insert Size (bp)	Average sequencing depth	≥4x(%)	≥10x(%)	≥20x(%)	Reads Align(Mb)	Mapping rate(%)	Clean Reads	Insert Size (bp)	Average sequencing depth	≥4x(%)	≥10x(%)	≥20x(%)	A:T>C:G	A:T>T:A	C:G>G:C	C:G>A:T	A:T>G:C	G:C>A:T	Nonsense	Splice Site	FrameShift Indel	Inframe Indel	Missense	Syn	dbSnp	Total
T014	WES	13867.3	96.8	158167647	165	182.45	99.7	99.4	98.7	14483	97.5	164609073	165	192.44	99.7	99.5	98.9	12.5	8.75	8.75	15	22.5	32.5	1	0	0	0	9	4	5	14
T015	WES	11874.2	94.12	136680659	154	153.8	99.8	99.4	98.4	10273.7	90.47	118974743	142	134.91	99.7	99.3	98	8.88889	6.66667	8.88889	11.8519	17.7778	45.9259	1	0	3	0	21	7	2	32
T016	WES	12518.2	96.4	142906395	164	165.53	99.7	99.4	98.3	14489.6	95.16	165873895	157	192.8	99.8	99.6	98.9	1.22951	4.91803	26.6393	9.01639	10.2459	47.9508	3	0	2	2	54	20	6	81
T017	WES	11927.5	89.49	140957614	156	141.78	99.7	98.9	95.9	12477	94.82	143485276	157	163.49	99.8	99.5	98.6	8.78661	5.43933	7.11297	6.69456	28.4519	43.5146	2	0	1	0	24	11	11	38
T018	WES	12324.2	90.8	144163258	150	153.18	99.8	99.4	98.1	12521.2	92.06	144860813	148	163.66	99.8	99.5	98.6	11.6208	19.8777	6.72783	12.844	22.63	26.2997	7	0	1	1	51	23	5	83
T020	WES	13666.5	93.38	158357585	157	169.42	99.8	99.5	98.4	13925.4	96.69	158313722	158	186.23	99.7	99.5	98.8	6.56716	4.47761	12.2388	7.46269	22.3881	46.8657	8	2	2	0	45	21	12	78
T021	WES	13276.5	92.06	155784870	161	157.77	99.8	99.3	97.4	13286.2	96.52	152277935	169	173.02	99.8	99.5	98.6	3.0504	2.25464	25.7294	8.09019	7.1618	53.7135	16	7	1	0	128	52	10	204
T022	WES	14219.3	93.94	163913979	155	188.93	99.8	99.5	98.8	14169.3	94.14	162726941	150	191.81	99.7	99.5	98.8	9.94152	5.84795	9.94152	12.8655	18.7135	42.6901	0	0	0	1	23	8	4	32
T023	WES	14223	95.94	163250270	166	184.98	99.8	99.5	98.7	13721.6	95.14	157514168	157	182.01	99.8	99.5	98.8	7.25389	8.80829	10.8808	14.5078	13.9896	44.5596	2	1	0	0	36	18	6	57
T024	WES	12799.5	95.38	147557855	166	164.8	99.7	99.4	98.1	14223.2	97.31	162269059	167	191.59	99.8	99.5	98.8	4.54545	9.84848	13.6364	10.6061	22.7273	38.6364	0	0	1	2	13	2	5	18
