# Supplementary material for: Human papillomavirus integration perspective in small cell cervical carcinoma
Source: Nat Commun. 2022 Oct 10;13:5968. doi: 10.1038/s41467-022-33359-w (PMC9550834; doi:10.1038/s41467-022-33359-w)
Supplement: Supplementary file 7 — Supplementary Data 4 [file 41467_2022_33359_MOESM7_ESM.xlsx]

## Sheet: Supplementary Data 4
Supplementary Data 4. HPV subtypes from VCS analysis in 150 SCCC FFPE samples.
Sample	Subtype	Virus	Original	Covered	Average	Coverage						Modifications				Select	Find
ID	NO	Type	Length	Length	Depth(X)	>=1X	>=4X	>=10X	>=30X	>=50X	>=100X	SUM	SNP	INS	DEL	ForInteg	vInteg?
T012	1	HPV18	7857	7731	31.31	0.984	0.961466	0.79271	0.220318	0.0636648	0.0361128	13	11	1	1	Y	N
T012	2	HPV16	7906	4110	5.36	0.5199	0.316515	0.0458032	0.0177286	0	0	0	0	0	0	Y	N
T013	1	HPV18	7857	7857	1151.67	1	1	0.9995	0.9849	0.9775	0.8978	19	17	1	1	Y	Y
T013	2	HPV16	7906	7202	6.83	0.911	0.700286	0.206979	0.0026419	0	0	4	4	0	0	Y	N
T015	1	HPV18	7857	5327	22.51	0.678	0.566537	0.4447	0.191806	0.0815634	0	8	8	0	0	Y	Y
T016	1	HPV18	7857	7857	7823.98	1	1	1	1	1	1	19	17	1	1	Y	Y
T020	1	HPV18	7857	4773	220.26	0.6075	0.479986	0.476888	0.476888	0.470266	0.434788	4	4	0	0	Y	Y
T022	1	HPV16	7906	7628	52.1	0.9648	0.957082	0.944346	0.661853	0.366913	0.0728424	42	41	1	0	Y	Y
T023	1	HPV18	7857	3698	18.28	0.4707	0.317817	0.134149	0.0108261	0.00357732	0.00320076	0	0	0	0	Y	N
T024	1	HPV18	7857	7845	508.02	0.9985	0.986318	0.919619	0.81887	0.723613	0.587917	16	15	0	1	Y	Y
T028	1	HPV18	7857	6179	49.09	0.7864	0.689516	0.540021	0.312673	0.152876	0.101446	7	7	0	0	Y	Y
T031	1	HPV18	7857	3208	8.17	0.4083	0.151602	0.0218849	0.00318474	0.00318474	0.00318474	0	0	0	0	Y	N
T032	1	HPV18	7857	7367	67.18	0.9376	0.886407	0.802023	0.584781	0.40073	0.191927	10	10	0	0	Y	Y
T034	1	HPV18	7857	4807	7.67	0.6118	0.390206	0.143957	0.0104618	0.00929936	0.00434378	1	1	0	0	Y	N
T035	1	HPV18	7857	7783	52.68	0.9906	0.986241	0.907191	0.696293	0.43309	0.109065	18	16	1	1	Y	Y
T036	1	HPV18	7857	5038	17.19	0.6412	0.449161	0.220445	0.0903451	0.0505266	0.0228908	4	4	0	0	Y	N
T038	1	HPV18	7857	7857	184.23	1	1	1	0.9971	0.9521	0.6837	18	16	1	1	Y	N
T039	1	HPV16	7906	925	75.06	0.117	0.0652626	0.0484497	0.035919	0.0252954	0.0166959	0	0	0	0	Y	N
T040	1	HPV18	7857	3843	9.24	0.4891	0.288276	0.0974776	0.0194662	0.0110537	0.00992873	2	2	0	0	Y	N
T043	1	HPV18	7857	3364	7.22	0.4282	0.242233	0.0977581	0.0109619	0.00265484	0.00218382	3	3	0	0	Y	N
T045	1	HPV18	7857	6584	16.27	0.838	0.726127	0.460732	0.120923	0.0492744	0	10	7	1	2	Y	N
T046	1	HPV18	7857	7857	6765.77	1	1	1	1	1	1	16	14	1	1	Y	Y
T047	1	HPV18	7857	7776	21.44	0.9897	0.985741	0.849954	0.221495	0.0187053	0.00267219	18	16	1	1	Y	N
T047	2	HPV16	7906	6715	13.4	0.8494	0.742545	0.309267	0.0451881	0.021235	0.021235	9	9	0	0	Y	N
T048	1	HPV18	7857	2098	4.5	0.267	0.101807	0.0127359	0.0120951	0	0	0	0	0	0	Y	N
T048	2	HPV16	7906	2765	3.25	0.3497	0.0570361	0.00377676	0.00342706	0.00342706	0.00213317	0	0	0	0	N	N
T049	1	HPV18	7857	1907	4.76	0.2427	0.10589	0.0108244	0.0106788	0	0	0	0	0	0	Y	N
T051	1	HPV18	7857	2548	3.14	0.3243	0.112013	0.00700488	0	0	0	0	0	0	0	Y	N
T052	1	HPV18	7857	2753	4.09	0.3504	0.121028	0.0293986	0.007008	0	0	0	0	0	0	Y	N
T054	1	HPV16	7906	7315	10.23	0.9252	0.732481	0.32493	0.0309017	0.0119351	0.00804924	8	8	0	0	Y	Y
T055	1	HPV18	7857	2054	4.53	0.2614	0.145077	0.0254604	0	0	0	0	0	0	0	Y	N
T056	1	HPV18	7857	5717	14.03	0.7276	0.450384	0.201982	0.0261208	0.0256115	0.0231377	2	2	0	0	Y	N
T057	1	HPV16	7906	7906	471.83	1	0.9978	0.9221	0.8091	0.795	0.747	33	33	0	0	Y	Y
T057	2	HPV18	7857	5367	3.98	0.6831	0.304936	0.0119543	0.00293733	0.00239085	0	0	0	0	0	N	N
T058	1	HPV18	7857	2848	17.89	0.3625	0.134161	0.0432825	0.00395125	0.00344375	0.00319	0	0	0	0	Y	N
T058	2	HPV59	7896	2838	2.34	0.3594	0.0610261	0.00280332	0	0	0	0	0	0	0	N	N
T059	1	HPV16	7906	2596	3.65	0.3284	0.0872887	0.0297202	0	0	0	0	0	0	0	Y	N
T060	1	HPV16	7906	7906	155	1	1	0.9928	0.9798	0.9313	0.5081	42	42	0	0	Y	Y
T060	2	HPV18	7857	7208	5.47	0.9174	0.581356	0.0548605	0.0032109	0.0032109	0.00266046	4	2	1	1	Y	N
T061	1	HPV18	7857	7857	7723.76	1	1	1	1	1	1	19	17	1	1	Y	Y
T062	1	HPV18	7857	7858	91	1.0001	1.0001	0.992699	0.843184	0.642764	0.267827	23	21	1	1	Y	Y
T062	2	HPV16	7906	6426	6.16	0.8128	0.581477	0.118019	0.00382016	0.00382016	0	2	2	0	0	Y	N
T063	1	HPV16	7906	6901	5.92	0.8729	0.435752	0.139751	0.00366618	0.00340431	0.0026187	13	13	0	0	Y	N
T064	1	HPV18	7857	2776	6.09	0.3533	0.200321	0.0655372	0.00268508	0.00024731	0	1	1	0	0	Y	N
T065	1	HPV18	7857	7038	19.55	0.8958	0.670506	0.384477	0.13643	0.0832198	0.0311738	2	2	0	0	Y	Y
T066	1	HPV18	7857	3455	2.86	0.4397	0.121797	0.00167086	0	0	0	0	0	0	0	Y	N
T067	1	HPV18	7857	5925	74.89	0.7541	0.646415	0.48187	0.388286	0.301414	0.198555	8	8	0	0	Y	Y
T068	1	HPV18	7857	3162	6.23	0.4024	0.160477	0.0465577	0.00317896	0.00317896	0.00305824	1	1	0	0	Y	N
T070	1	HPV16	7906	7905	5670.32	0.9999	0.9999	0.9999	0.9999	0.9999	0.9991	48	47	0	1	Y	Y
T070	2	HPV18	7857	7367	11.71	0.9376	0.768082	0.470113	0.023065	0	0	15	14	0	1	Y	Y
T071	1	HPV18	7857	2405	20.76	0.3061	0.270072	0.169671	0.0701275	0.0250696	0.003061	0	0	0	0	Y	Y
T072	1	HPV18	7857	7562	23.12	0.9625	0.910525	0.699641	0.185859	0.110688	0.0308	15	13	1	1	Y	Y
T072	2	HPV16	7906	6404	5.33	0.81	0.414963	0.091449	0.003807	0.003645	0.003159	3	3	0	0	Y	N
T073	1	HPV18	7857	4996	3.02	0.6359	0.177543	0.0234011	0	0	0	1	1	0	0	Y	N
T074	1	HPV18	7857	6273	15.36	0.7984	0.49908	0.248462	0.0932531	0.0576445	0.0315368	8	8	0	0	Y	Y
T076	1	HPV18	7857	6009	44.38	0.7648	0.748663	0.699257	0.431959	0.246266	0.0566717	12	10	1	1	Y	Y
T076	2	HPV16	7906	6665	5.87	0.843	0.452944	0.0705591	0.0037935	0.0037935	0.0037092	2	2	0	0	Y	N
T077	1	HPV18	7857	5457	19.85	0.6945	0.552058	0.318012	0.0963272	0.0422256	0.0265994	6	6	0	0	Y	Y
T078	1	HPV18	7857	4079	14.4	0.5192	0.348279	0.229746	0.0702478	0.0206122	0.00711304	3	3	0	0	Y	N
T081	1	HPV16	7906	7905	6722.21	0.9999	0.9999	0.9999	0.9999	0.9999	0.9999	44	43	0	1	Y	Y
T082	1	HPV18	7857	6979	29.44	0.8883	0.847172	0.561317	0.0779927	0.0273596	0.0268267	7	5	1	1	Y	N
T083	1	HPV18	7857	7857	96.86	1	1	0.9899	0.8211	0.7008	0.3767	17	15	1	1	Y	Y
T084	1	HPV16	7906	7906	132.55	1	0.9976	0.9755	0.7875	0.6963	0.4115	20	20	0	0	Y	Y
T086	1	HPV18	7857	7687	33.1	0.9784	0.877331	0.63733	0.415918	0.256243	0.059291	10	8	1	1	Y	N
T086	2	HPV51	7811	3208	15.78	0.4107	0.306998	0.254018	0.0572105	0.0157298	0	9	9	0	0	Y	N
T087	1	HPV16	7906	7919	284.12	1.0016	0.991384	0.915362	0.719549	0.68209	0.665062	24	23	1	0	Y	Y
T088	1	HPV18	7857	7466	350.36	0.9502	0.85461	0.698587	0.600716	0.586939	0.586939	14	14	0	0	Y	Y
T089	1	HPV18	7857	5957	19.66	0.7582	0.533394	0.517244	0.170443	0.0232767	0	5	5	0	0	Y	N
T090	1	HPV18	7857	4472	48.94	0.5692	0.532657	0.506076	0.300253	0.17002	0.0535617	25	25	0	0	Y	Y
T092	1	HPV18	7857	7857	490.42	1	1	1	0.9971	0.9947	0.9875	16	14	1	1	Y	Y
T093	1	HPV16	7906	7905	2348.39	0.9999	0.9999	0.9999	0.9999	0.9999	0.9999	43	42	0	1	Y	Y
T097	1	HPV18	7857	7811	27.55	0.9941	0.974516	0.801841	0.255683	0.0840015	0.0271389	15	13	1	1	Y	Y
T098	1	HPV18	7857	4537	9.24	0.5774	0.372769	0.143195	0.0234424	0.0133379	0.00265604	3	3	0	0	Y	N
T099	1	HPV18	7857	6843	25.45	0.8709	0.744794	0.569569	0.192033	0.107295	0.0524282	5	5	0	0	Y	Y
T100	1	HPV18	7857	7857	5574.53	1	1	1	1	1	1	20	18	1	1	Y	Y
T101	1	HPV16	7906	7860	16.05	0.9942	0.923512	0.591052	0.105783	0.0321127	0.0108368	20	20	0	0	Y	N
T102	1	HPV18	7857	6921	19.66	0.8809	0.78911	0.598043	0.169309	0.048009	0.00695911	10	9	1	0	Y	Y
T103	1	HPV18	7857	7501	127.07	0.9547	0.918803	0.818273	0.713925	0.672109	0.431429	10	10	0	0	Y	Y
T104	1	HPV18	7857	7857	949.57	1	0.9999	0.9789	0.7904	0.7164	0.698	20	18	1	1	Y	Y
T105	1	HPV16	7906	1366	9.34	0.1728	0.109417	0.0398477	0.0038016	0.0038016	0	1	1	0	0	Y	N
T105	2	HPV18	7857	2428	4.66	0.309	0.1727	0.0156663	0.0046968	0	0	3	3	0	0	N	N
T106	1	HPV16	7906	7905	198.62	0.9999	0.9999	0.9999	0.9988	0.944905	0.70253	24	23	0	1	Y	Y
T107	1	HPV18	7857	3645	20.93	0.4639	0.299447	0.134021	0.0469467	0.0270918	0.0211074	2	2	0	0	Y	N
T108	1	HPV18	7857	4280	30.74	0.5447	0.483476	0.396433	0.192061	0.0751141	0.0370396	5	5	0	0	Y	Y
T109	1	HPV18	7857	2447	8.07	0.3114	0.137452	0.0306729	0.0206147	0.0148849	0.00242892	0	0	0	0	Y	N
T110	1	HPV16	7906	7906	54	1	0.9981	0.9416	0.7076	0.4435	0.0844	37	37	0	0	Y	Y
T110	2	HPV18	7857	4836	8.25	0.6155	0.442421	0.177695	0.0032006	0.0032006	0.00252355	2	2	0	0	Y	N
T113	1	HPV16	7906	2834	5.34	0.3585	0.161791	0.0254176	0.015057	0.00405105	0	1	1	0	0	Y	N
T115	1	HPV18	7857	7582	270.4	0.965	0.952648	0.911153	0.792458	0.770263	0.766403	16	15	0	1	Y	Y
T116	1	HPV18	7857	3059	9.71	0.3893	0.197648	0.0736945	0.0269785	0.0155331	0.00303654	3	3	0	0	Y	N
T117	1	HPV18	7857	7748	31.83	0.9861	0.963716	0.802488	0.367815	0.18726	0.0288927	13	11	1	1	Y	Y
T118	1	HPV18	7857	3495	21.04	0.4448	0.34988	0.140868	0.076728	0.0465706	0.0151232	2	2	0	0	Y	Y
T120	1	HPV18	7857	7790	4185.43	0.9915	0.974843	0.952137	0.889276	0.695736	0.662818	20	18	1	1	Y	Y
T121	1	HPV18	7857	4323	4.83	0.5502	0.271194	0.0572758	0	0	0	0	0	0	0	Y	N
T124	1	HPV18	7857	6692	13.03	0.8517	0.697457	0.453956	0.0600448	0.025551	0	15	15	0	0	Y	N
T125	1	HPV18	7857	7289	19.37	0.9277	0.771939	0.590945	0.17515	0.0643824	0.0146577	11	9	1	1	Y	N
T126	1	HPV16	7906	7905	3139.58	0.9999	0.9999	0.9999	0.9999	0.9999	0.9999	20	19	0	1	Y	Y
T127	1	HPV18	7857	7085	13.47	0.9017	0.693317	0.309373	0.050405	0.00793496	0.00315595	10	8	1	1	Y	Y
T128	1	HPV18	7857	7237	11.48	0.9211	0.797304	0.411732	0.0436601	0.0237644	0.0122506	10	8	1	1	Y	N
T129	1	HPV18	7857	4040	3.6	0.5142	0.161922	0.0286409	0.00303378	0.00241674	0	0	0	0	0	Y	N
T130	1	HPV18	7857	5877	13.17	0.748	0.511258	0.28424	0.0556512	0.0181016	0.007854	6	4	1	1	Y	N
T131	1	HPV18	7857	3073	8.08	0.3911	0.185069	0.0623805	0.017052	0.00981661	0.00281592	0	0	0	0	Y	N
T132	1	HPV16	7906	7601	23.3	0.9614	0.863626	0.607605	0.183243	0.087872	0.0154785	21	21	0	0	Y	Y
T134	1	HPV18	7857	7857	176.01	1	0.9955	0.9925	0.8505	0.6104	0.5511	21	19	1	1	Y	Y
T136	1	HPV18	7857	5028	14.01	0.6399	0.542315	0.391107	0.0374342	0.0031995	0.00243162	4	4	0	0	Y	Y
T138	1	HPV18	7857	7857	3242.36	1	1	1	0.9495	0.8989	0.6628	19	17	1	1	Y	Y
T138	2	HPV16	7906	6814	7.79	0.8619	0.651338	0.158331	0.00387855	0.00379236	0.00379236	4	4	0	0	Y	N
T140	1	HPV16	7906	7561	21.79	0.9564	0.875489	0.695303	0.136	0.0542279	0.0202757	22	22	0	0	Y	Y
T143	1	HPV18	7857	7857	247.01	1	1	1	0.9907	0.9468	0.8847	21	19	1	1	Y	Y
T145	1	HPV18	7857	6473	24.76	0.8239	0.785836	0.590572	0.226325	0.0974674	0.0215038	9	9	0	0	Y	Y
T145	2	HPV16	7906	5784	4.39	0.7316	0.310272	0.0226064	0.00380432	0.003658	0.0032922	0	0	0	0	N	N
T147	1	HPV18	7857	7492	10.67	0.9535	0.805898	0.291676	0.0358516	0.0330865	0.0148746	2	0	1	1	Y	N
T148	1	HPV18	7857	7607	88.31	0.9682	0.93896	0.775335	0.512178	0.414777	0.256089	17	15	1	1	Y	Y
T149	1	HPV18	7857	7811	62.76	0.9941	0.983761	0.925408	0.685333	0.430147	0.107562	14	12	1	1	Y	Y
T151	1	HPV18	7857	7316	12.75	0.9311	0.699629	0.3892	0.101211	0.0333334	0.00270019	4	4	0	0	Y	N
T152	1	HPV18	7857	7849	1351.24	0.999	0.997601	0.995304	0.986812	0.967032	0.846353	18	16	1	1	Y	Y
T153	1	HPV18	7857	5825	7.33	0.7414	0.503114	0.163701	0.0282473	0	0	1	1	0	0	Y	N
T153	2	HPV16	7906	4989	3.87	0.631	0.262938	0.0533826	0	0	0	4	4	0	0	N	N
T154	1	HPV16	7906	902	3.42	0.1141	0.00455259	0.00405055	0.00379953	0.00367402	0	0	0	0	0	Y	N
T155	1	HPV18	7857	6946	58.63	0.8841	0.86129	0.730443	0.463092	0.390507	0.167006	8	6	1	1	Y	Y
T157	1	HPV18	7857	7857	6398.17	1	1	0.9938	0.97	0.9631	0.9593	19	17	1	1	Y	Y
T158	1	HPV18	7857	7800	119.53	0.9927	0.98863	0.960537	0.643071	0.426563	0.258499	17	14	1	2	Y	N
T158	2	HPV16	7906	6970	5.12	0.8816	0.527814	0.0895706	0.00238032	0	0	3	3	0	0	Y	N
T159	1	HPV16	7906	3330	13.16	0.4212	0.308234	0.167343	0.0161741	0.0123833	0.0123833	3	3	0	0	Y	N
T159	2	HPV18	7857	3917	6.37	0.4985	0.329608	0.0539377	0.0031904	0.0031904	0.0026919	1	1	0	0	Y	N
T160	1	HPV18	7857	1272	7.56	0.1619	0.126136	0.0479872	0	0	0	0	0	0	0	Y	N
T161	1	HPV18	7857	6714	7.8	0.8545	0.542693	0.213283	0.0351199	0.0070069	0	8	6	1	1	Y	N
T162	1	HPV16	7906	5680	7.61	0.7184	0.345263	0.0247848	0.0039512	0.00380752	0.00380752	2	2	0	0	Y	N
T163	1	HPV18	7857	3340	3.54	0.4251	0.124979	0.033838	0.00280566	0.00216801	0	0	0	0	0	Y	N
T164	1	HPV18	7857	7857	2126.15	1	0.9982	0.9852	0.9837	0.9724	0.9714	19	17	1	1	Y	Y
T164	2	HPV16	7906	7281	14.06	0.9209	0.730458	0.21328	0.00432823	0.00405196	0.00395987	11	11	0	0	Y	N
T165	1	HPV18	7857	5393	14.92	0.6864	0.5809	0.354594	0.0658258	0.0361733	0	7	7	0	0	Y	N
T165	2	HPV16	7906	6343	8.5	0.8023	0.59651	0.214776	0.00633817	0.00377081	0.00369058	5	5	0	0	Y	N
T166	1	HPV18	7857	7857	212.99	1	1	1	0.9981	0.985	0.8389	20	18	1	1	Y	Y
T166	2	HPV16	7906	7326	8.39	0.9266	0.603958	0.1376	0.00389172	0.00379906	0.00379906	5	5	0	0	Y	N
T167	1	HPV18	7857	2647	4.94	0.3369	0.18762	0.0186979	0	0	0	2	2	0	0	Y	N
T168	1	HPV18	7857	1151	13.26	0.1465	0.124994	0.0548642	0.0212571	0.00279815	0.00241725	0	0	0	0	Y	N
T169	1	HPV18	7857	7781	37.27	0.9903	0.982279	0.859382	0.393743	0.19093	0.0714006	14	14	0	0	Y	Y
T170	1	HPV16	7906	633	19.2	0.0801	0.0178383	0.0039249	0.00379674	0.00379674	0.00379674	0	0	0	0	Y	N
T171	1	HPV16	7906	7826	3251.75	0.9899	0.980892	0.969508	0.969508	0.969508	0.969508	42	41	0	1	Y	Y
T171	2	HPV18	7857	6056	5.31	0.7708	0.319497	0.0180367	0.00316028	0.00316028	0.00316028	0	0	0	0	Y	N
T172	1	HPV18	7857	7373	82.43	0.9384	0.934177	0.877404	0.733453	0.5865	0.244641	16	14	1	1	Y	Y
T173	1	HPV18	7857	3167	6.09	0.4031	0.133023	0.0562728	0.0244279	0.00278139	0.00253953	0	0	0	0	Y	N
T174	1	HPV16	7906	3901	9.86	0.4934	0.224102	0.0149007	0.00389786	0.00379918	0.00379918	2	2	0	0	Y	N
T174	2	HPV18	7857	2617	8.45	0.3331	0.236235	0.0722827	0.00319776	0.00319776	0.00293128	1	1	0	0	Y	N
T175	1	HPV18	7857	7475	198.89	0.9514	0.88328	0.601665	0.383604	0.381321	0.381036	10	8	1	1	Y	Y
T175	2	HPV16	7906	5314	10.33	0.6721	0.400572	0.0897926	0.00389818	0.00376376	0.00376376	6	6	0	0	Y	N
T176	1	HPV18	7857	4840	4.95	0.616	0.310402	0.0737968	0.0107184	0.002156	0	2	2	0	0	Y	N
T177	1	HPV18	7857	6634	398.98	0.8443	0.826063	0.825725	0.823277	0.823277	0.813652	15	13	1	1	Y	Y
T177	2	HPV16	7906	5357	17.24	0.6776	0.51152	0.211005	0.0193794	0.0040656	0.00393008	4	4	0	0	Y	N
T179	1	HPV18	7857	5788	32.81	0.7367	0.679827	0.550978	0.260939	0.140415	0.0615881	24	22	1	1	Y	Y
T180	1	HPV16	7906	7776	42.9	0.9836	0.960879	0.755405	0.286523	0.146458	0.0769175	36	36	0	0	Y	Y
T180	2	HPV18	7857	7723	16.14	0.9829	0.947516	0.511993	0.0345981	0.00334186	0.00314528	11	9	1	1	Y	N
T181	1	HPV18	7857	7822	654.16	0.9955	0.988332	0.943435	0.720742	0.703918	0.694262	18	16	1	1	Y	Y
T181	2	HPV16	7906	3355	17.49	0.4244	0.132073	0.00925192	0.00428644	0.00390448	0.00390448	0	0	0	0	Y	N
T182	1	HPV18	7857	5910	7.04	0.7522	0.501567	0.0790562	0.00315924	0.00315924	0.00315924	1	1	0	0	Y	N
T184	1	HPV16	7906	7878	48.31	0.9965	0.979061	0.936012	0.545384	0.30762	0.0907812	31	30	1	0	Y	Y
T185	1	HPV18	7857	6270	15.7	0.798	0.711098	0.456057	0.122972	0.0387828	0	7	7	0	0	Y	N
T186	1	HPV16	7906	3306	3.22	0.4182	0.162931	0.00238374	0	0	0	1	1	0	0	Y	N
T187	1	HPV16	7906	7720	32.96	0.9765	0.949939	0.818991	0.252718	0.109661	0.0577112	25	25	0	0	Y	N
T188	1	HPV16	7906	7489	18.85	0.9473	0.860148	0.541477	0.124949	0.0299347	0.00862043	19	19	0	0	Y	Y
T190	1	HPV16	7906	7275	14.89	0.9202	0.808764	0.534636	0.0945966	0.0265938	0.00312868	18	18	0	0	Y	N
T191	1	HPV16	7906	7906	1942.53	1	1	1	1	1	1	22	22	0	0	Y	Y
T191	2	HPV18	7857	5561	6.97	0.7078	0.43558	0.0808308	0.0031851	0.0031851	0.0031851	2	0	1	1	Y	N
T192	1	HPV18	7857	5103	29.54	0.6495	0.63599	0.574288	0.18134	0.0689769	0.005196	10	8	0	2	Y	N
T193	1	HPV18	7857	4158	13.07	0.5292	0.116318	0.00381024	0.00354564	0.0034398	0.0031752	0	0	0	0	Y	N
T194	1	HPV18	7857	7560	25.55	0.9622	0.94719	0.82297	0.238433	0.0895808	0.0184742	17	15	1	1	Y	N
T194	2	HPV16	7906	6276	7.26	0.7938	0.51859	0.0626308	0.00381024	0.00381024	0.00365148	1	1	0	0	Y	N
T195	1	HPV18	7857	1675	10.5	0.2132	0.0425121	0.00343252	0.00317668	0.00317668	0.00317668	0	0	0	0	Y	N
T198	1	HPV18	7857	5653	43.88	0.7195	0.622511	0.439758	0.352051	0.222757	0.0552576	5	5	0	0	Y	Y
T199	1	HPV18	7857	4214	17.71	0.5363	0.456874	0.324783	0.070148	0.0405979	0.00150164	1	1	0	0	Y	N
T202	1	HPV18	7857	5599	24.18	0.7126	0.687944	0.556826	0.195965	0.0793124	0	30	30	0	0	Y	Y
T202	2	HPV16	7906	5983	7.96	0.7568	0.368562	0.0442728	0.00401104	0.00393536	0.003784	4	4	0	0	Y	N
T203	1	HPV18	7857	4903	190.55	0.624	0.606715	0.596357	0.593861	0.593861	0.501072	9	9	0	0	Y	Y
T205	1	HPV16	7906	7905	1188.77	0.9999	0.9999	0.9999	0.9999	0.9999	0.985901	23	22	0	1	Y	Y
T207	1	HPV18	7857	7857	448.56	1	1	1	0.9996	0.9894	0.9831	17	15	1	1	Y	Y
T207	2	HPV16	7906	4655	5.37	0.5888	0.248061	0.0183117	0.00376832	0.00376832	0.00341504	5	5	0	0	Y	N
T210	1	HPV16	7906	7785	183.8	0.9847	0.903856	0.704651	0.540502	0.529966	0.421747	12	12	0	0	Y	Y
T210	2	HPV18	7857	6304	7.11	0.8023	0.532005	0.0444474	0.00344989	0.0032092	0.0032092	3	1	1	1	Y	N
T211	1	HPV16	7906	7906	2395.18	1	1	1	1	0.9967	0.9815	40	40	0	0	Y	Y
T211	2	HPV18	7857	5065	5.23	0.6446	0.328617	0.0198537	0.00315854	0.00315854	0.00302962	0	0	0	0	Y	N
T212	1	HPV16	7906	7906	659.08	1	1	0.9985	0.9508	0.9031	0.8007	20	20	0	0	Y	Y
T213	1	HPV18	7857	7099	177.79	0.9035	0.852362	0.711416	0.677354	0.634709	0.53686	11	11	0	0	Y	Y
T213	2	HPV16	7906	2910	10.83	0.3681	0.148639	0.0121473	0.00393867	0.00393867	0.00379143	0	0	0	0	Y	N
T214	1	HPV18	7857	7427	130.42	0.9453	0.843775	0.670501	0.434554	0.394285	0.348343	12	10	1	1	Y	Y
