# Supplementary material for: Human papillomavirus integration perspective in small cell cervical carcinoma
Source: Nat Commun. 2022 Oct 10;13:5968. doi: 10.1038/s41467-022-33359-w (PMC9550834; doi:10.1038/s41467-022-33359-w)
Supplement: Supplementary file 8 — Supplementary Data 5 [file 41467_2022_33359_MOESM8_ESM.xlsx]

## Sheet: Supplementary Data 5-a
Supplementary Data 5. Virus genome construction in fourteen WGS samples.
Sample	Virus Type	Virus Type	Orig	Constructed	Covered	Covered	Average	Align	Mutations				Coverage						HPV16 MS primers		HPV18 MS primers
ID	(MS)	(WGS)	Length	Length	Length	Ratio (%)	Depth (X)	Reads	SUM	SNP	INS	DEL	>=1X	>=4X	>=20X	>=50X	>=100X	>=200X	GP6	EXT	GP6	EXT
T001	HPV18	HPV18	7857	7856	7779	99.0199	49.5262	2827	18	17	0	1	1	1	1	0.449801	0.00321378	0.00282813	Y	N	Y	Y
T002	HPV18	HPV18	7857	7857	6529	83.0979	75.4112	3560	11	11	0	0	1	1	1	0.992342	0.00444172	0.00382907	Y	N	Y	Y
T003	HPV16,HPV18	HPV16	7905	7905	7905	100	4696.87	275660	56	50	3	3	1	1	1	1	1	1	Y	Y	Y	N
T004	HPV18	HPV18	7857	7857	7857	100	2782.67	177615	20	18	1	1	1	1	1	1	1	0.998855	Y	N	Y	Y
T005	HPV16,HPV18	HPV16	7905	7902	6701	84.8013	1023.91	51398	48	43	2	3	1	1	1	1	1	1	Y	Y	Y	N
T006	HPV18	HPV18	7857	7857	5831	74.2141	638.053	27734	14	14	0	0	1	1	1	1	1	1	Y	N	Y	Y
T007	HPV16,HPV18	NULL	-	-	-	-	-	-	-	-	-	-	-	-	-	-	-	-	-	-	-	-
T008	HPV16,HPV18	HPV18	7857	7857	2031	25.8496	725.568	11826	2	2	0	0	1	1	1	1	1	1	N	N	N	N
T009	HPV18	HPV18	7857	7856	7719	98.2561	45.7015	2544	18	17	0	1	1	1	1	0.292525	0.00323876	0.00285011	Y	N	Y	Y
T010	HPV18	HPV18	7857	7856	7833	99.7072	637.878	36518	15	14	0	1	1	1	1	1	1	0.882804	Y	N	Y	Y
T011	HPV18	HPV18	7857	7856	7856	100	366.073	21140	17	16	0	1	1	1	1	1	0.818228	0.744908	Y	N	Y	Y
T014	HPV18	HPV18	7857	7857	7857	100	117.081	7634	18	16	1	1	1	1	0.996309	0.748505	0.35357	0.206313	Y	N	Y	Y
T017	HPV18	HPV18	7857	7856	7732	98.4216	1281.67	89791	19	18	0	1	1	1	1	0.644206	0.630626	0.630626	Y	N	Y	Y
T018	HPV18	HPV18	7857	7856	7856	100	319.834	19736	13	13	0	0	1	1	1	1	1	0.962958	Y	N	Y	Y
T019	HPV16	HPV16	7905	7904	7904	100	1360.4	85189	54	49	2	3	1	0.986716	0.840587	0.840334	0.840334	0.840334	Y	Y	Y	N
T025	HPV18	NULL	-	-	-	-	-	-	-	-	-	-	-	-	-	-	-	-	-	-	-	-

## Sheet: Supplementary Data 5-b
Supplementary Data 5. Virus genome construction in fourteen WGS samples.
HPV Type	Mutation Type	Position	Ref Allele	Alt Allele	Sample count	Sample list
HPV18	SNP	287	c	g	11	T001,T002,T004,T006,T008,T009,T010,T011,T014,T017,T018
HPV18	SNP	323	t	c	1	T010
HPV18	SNP	535	g	c	1	T011
HPV18	SNP	1185	g	a	1	T006
HPV18	SNP	1194	c	a	2	T004,T017
HPV18	SNP	1448	a	t	2	T001,T014
HPV18	SNP	2284	a	c	3	T001,T002,T014
HPV18	SNP	2757	a	t	1	T001
HPV18	DEL	2855	t	t	4	T009,T010,T011,T017
HPV18	DEL	2856	t	t	3	T001,T004,T014
HPV18	INS	2860	t	t	2	T004,T014
HPV18	SNP	2957	c	t	1	T009
HPV18	SNP	3084	c	g	8	T001,T004,T009,T010,T011,T014,T017,T018
HPV18	SNP	3085	g	c	8	T001,T004,T009,T010,T011,T014,T017,T018
HPV18	SNP	3217	c	a	2	T004,T017
HPV18	SNP	3275	c	g	8	T001,T004,T009,T010,T011,T014,T017,T018
HPV18	SNP	3617	c	t	2	T001,T014
HPV18	SNP	4241	a	c	1	T009
HPV18	SNP	4479	a	c	1	T006
HPV18	SNP	4588	a	c	2	T006,T009
HPV18	SNP	4772	g	t	10	T001,T002,T004,T006,T009,T010,T011,T014,T017,T018
HPV18	SNP	4858	g	a	2	T004,T017
HPV18	SNP	4915	c	t	1	T011
HPV18	SNP	5147	c	a	10	T001,T002,T004,T006,T009,T010,T011,T014,T017,T018
HPV18	SNP	5358	t	c	10	T001,T002,T004,T006,T009,T010,T011,T014,T017,T018
HPV18	SNP	5503	g	a	10	T001,T002,T004,T006,T009,T010,T011,T014,T017,T018
HPV18	SNP	5701	c	g	10	T001,T002,T004,T006,T009,T010,T011,T014,T017,T018
HPV18	SNP	5832	a	c	2	T004,T017
HPV18	SNP	5920	c	t	1	T011
HPV18	SNP	5924	a	c	2	T004,T017
HPV18	SNP	6071	g	a	1	T006
HPV18	SNP	6460	c	g	10	T001,T002,T004,T006,T009,T010,T011,T014,T017,T018
HPV18	SNP	6625	c	g	10	T001,T002,T004,T006,T009,T010,T011,T014,T017,T018
HPV18	SNP	6842	c	g	10	T001,T002,T004,T006,T009,T010,T011,T014,T017,T018
HPV18	SNP	7592	t	c	11	T001,T002,T004,T006,T008,T009,T010,T011,T014,T017,T018
HPV18	SNP	7714	t	g	1	T009
HPV16	SNP	24	c	t	3	T003,T005,T019
HPV16	SNP	178	t	g	3	T003,T005,T019
HPV16	SNP	647	a	g	3	T003,T005,T019
HPV16	SNP	846	t	c	3	T003,T005,T019
HPV16	SNP	1120	c	t	1	T005
HPV16	INS	1138	g	g	2	T003,T005
HPV16	SNP	1514	g	a	3	T003,T005,T019
HPV16	SNP	1642	t	c	1	T005
HPV16	SNP	1841	a	g	3	T003,T005,T019
HPV16	SNP	2199	t	c	1	T005
HPV16	SNP	2253	t	c	1	T019
HPV16	SNP	2336	g	a	3	T003,T005,T019
HPV16	SNP	2827	g	a	2	T003,T019
HPV16	SNP	2925	a	g	2	T003,T019
HPV16	SNP	3158	c	a	2	T003,T019
HPV16	SNP	3248	g	a	2	T003,T019
HPV16	SNP	3273	t	g	1	T019
HPV16	SNP	3383	t	c	2	T003,T019
HPV16	SNP	3409	c	t	2	T003,T019
HPV16	SNP	3448	g	a	2	T003,T019
HPV16	SNP	3523	t	c	2	T003,T019
HPV16	SNP	3547	g	t	1	T005
HPV16	SNP	3683	c	a	3	T003,T005,T019
HPV16	SNP	3786	c	a	3	T003,T005,T019
HPV16	SNP	3978	a	c	3	T003,T005,T019
HPV16	SNP	4041	a	g	3	T003,T005,T019
HPV16	SNP	4076	a	t	3	T003,T005,T019
HPV16	SNP	4175	c	t	3	T003,T005,T019
HPV16	DEL	4182	a	a	1	T003
HPV16	DEL	4184	t	t	1	T005
HPV16	SNP	4184	t	c	1	T003
HPV16	SNP	4190	t	g	1	T019
HPV16	SNP	4191	t	g	1	T003
HPV16	DEL	4194	t	t	1	T019
HPV16	SNP	4201	t	g	2	T003,T019
HPV16	SNP	4227	t	c	3	T003,T005,T019
HPV16	SNP	4364	a	t	3	T003,T005,T019
HPV16	SNP	4460	g	a	1	T019
HPV16	SNP	4724	c	t	2	T003,T005
HPV16	SNP	4937	g	a	3	T003,T005,T019
HPV16	SNP	4982	t	c	1	T005
HPV16	SNP	5040	t	c	3	T003,T005,T019
HPV16	SNP	5044	g	a	2	T003,T005
HPV16	SNP	5225	a	c	3	T003,T005,T019
HPV16	SNP	5368	c	t	2	T003,T005
HPV16	SNP	5465	a	g	1	T019
HPV16	SNP	5517	a	c	3	T003,T005,T019
HPV16	SNP	6179	a	c	2	T003,T005
HPV16	SNP	6241	c	g	3	T003,T005,T019
HPV16	SNP	6433	a	g	3	T003,T005,T019
HPV16	SNP	6504	a	g	1	T019
HPV16	INS	6901	a	cat	2	T003,T019
HPV16	DEL	6949	g	gat	3	T003,T005,T019
HPV16	SNP	7059	g	a	3	T003,T005,T019
HPV16	SNP	7174	a	c	3	T003,T005,T019
HPV16	SNP	7176	t	c	3	T003,T005,T019
HPV16	SNP	7192	g	t	3	T003,T005,T019
HPV16	SNP	7200	t	c	3	T003,T005,T019
HPV16	SNP	7269	c	t	3	T003,T005,T019
HPV16	SNP	7286	a	c	3	T003,T005,T019
HPV16	SNP	7288	a	c	3	T003,T005,T019
HPV16	SNP	7418	a	g	1	T019
HPV16	INS	7432	g	c	3	T003,T005,T019
HPV16	SNP	7434	c	g	3	T003,T005,T019
HPV16	SNP	7519	g	a	3	T003,T005,T019
HPV16	SNP	7728	a	c	3	T003,T005,T019
HPV16	SNP	7779	t	c	2	T003,T005
HPV16	SNP	7840	g	a	2	T005,T019
HPV16	SNP	7840	g	t	1	T003
HPV16	SNP	7842	a	c	1	T003
HPV16	DEL	7862	a	a	3	T003,T005,T019

## Sheet: Supplementary Data 5-c
Supplementary Data 5. Virus genome construction in fourteen WGS samples.
Sample	Segment	Segment	aim Viral Reference		分段序列	Sanger/Assembly		Blast result against modifies HPV genome						比对结果	Genome Walk PCR				Contigs	Note
ID	Type	ID	length	Region		Sequence	length	Query_region	Subject_region	Identities(%)	Len	Mis	Gaps		left id	left primer	right id	right primer	Containments
T001	Genome Walk PCR	PCR1	800	1-800	AttaatacttttaacaattgtagtatataaaaaagggagtaaccgaaaacggtcgggaccgaaaacggtgtatataaaagatgtgagaaacacaccacaatactatggcgcgctttgaggatccaacacggcgaccctacaagctacctgatctgtgcacggaactgaacacttcactgcaagacatagaaataacctgtgtatattgcaagacagtattggaacttacagaggtatttgaatttgcatttaaagatttatttgtggtgtatagagacagtataccGcatgctgcatgccataaatgtatagatttttattctagaattagagaattaagacattattcagactctgtgtatggagacacattggaaaaactaactaacactgggttat…	TATGTGACTAGGCTGTGCATACATAGTTTATGCAACCGAAATAGGTTGGGCAGCACATACTATACTTTTTATTAATACTTTTAACAATTGTAGTATATAAAAAAGGGAGTAACCGAAAACGGTCGGGACCGAAAACGGTGTATATAAAAGATGTGAGAAACACACCACAATACTATGGCGCGCTTTGAGGATCCAACACGGCGACCCTACAAGCTACCTGATCTGTGCACGGAACTGAACACTTCACTGCAAGACATAGAAATAACCTGTGTATATTGCAAGACAGTATTGGAACTTACAGAGGTATTTGAATTTGCATTTAAAGATTTATTTGTGGTGTATAGAGACAGTATACCGCATGCTGCATGCCATAAATGTATAGATTTTTATTCTAGAATT…	961	2-70	7788-7856	97.101	69	2	0	N	T01-1L	ACATTCTGTCTACCCTTAACATGA	T01-1R	ACGGACACACAAAGGACAGG	-	This PCR successfully generates the viral circular junction site of HPV genome.
								71-956	1-887	99.325	889	1	5
		PCR2	800	801-1600	Gaattgagctagtagtagaaagctcagcagacgaccttcgagcattccagcagctgtttctgaacaccctgtcctttgtgtgtccgtggtgtgcatcccagcagtaagcaacaatggctgatccagaaggtacagacggggagggcacgggttgtaacggctggttttatgtacaagctattgtagacaaaaaaacaggagatgtaatatcagatgacgaggacgaaaatgcaacagacacagggtcggatatggtagattttattgatacacaaggaacattttgtgaacaggcagagctagagacagcacaggcattgttccatgcgcaggaggtccacaatgatgcacaagtgttgcatgttttaaaacgaaagtttgcaggaggcagcacagaaa…	TTCAACCATTTTCCAGCCCGACGAGCCGAACCACAACGTCACACAATGTTGTGTATGTGTTGTAAGTGTGAAGCCAGAATTGAGCTAGTAGTAGAAAGCTCAGCAGACGACCTTCGAGCATTCCAGCAGCTGTTTCTGAACACCCTGTCCTTTGTGTGTCCGTGGTGTGCATCCCAGCAGTAAGCAACAATGGCTGATCCAGAAGGTACAGACGGGGAGGGCACGGGTTGTAACGGCTGGTTTTATGTACAAGCTATTGTAGACAAAAAAACAGGAGATGTAATATCAGATGACGAGGACGAAAATGCAACAGACACAGGGTCGGATATGGTAGATTTTATTGATACACAAGGAACATTTTGTGAACAGGCAGAGCTAGAGACAGCACAGGCATTGTTC…	956	2-953	727-1678	99.58	953	2	2	Y	T01-2L	TCAACATTTACCAGCCCGACG	T01-2R	AATCCTTCTGCTATTGTTGGGTT	-
		PCR3	800	1601-2400	Gttagaaattttaaaagtgataaaaccacgtgtacagattgggttacagctatatttggagtaaacccaacaatagcagaaggatttaaaacactaatacagccatttatattatatgcccatattcaatgtctagactgtaaatggggagtattaatattagccctgttgcgttacaaatgtggtaagagtagactaacagttgctaaaggtttaagtacgttgttacacgtacctgaaacttgtatgttaattcaaccaccaaaattgcgaagtagtgttgcagcactatattggtatagaacaggaatatcaaatattagtgaagtaatgggagacacacctgagtggatacaaagacttactattatacaacatggaatagatgatagcaatttt…	TATCAAGGAGGTTATGTTAGCAGTATTTAAAGACACATATGGGCTATCATTTACAGATTTAGTTAGAAATTTTAAAAGTGATAAAACCACGTGTACAGATTGGGTTACAGCTATATTTGGAGTAAACCCAACAATAGCAGAAGGATTTAAAACACTAATACAGCCATTTATATTATATGCCCATATTCAATGTCTAGACTGTAAATGGGGAGTATTAATATTAGCCCTGTTGCGTTACAAATGTGGTAAGAGTAGACTAACAGTTGCTAAAGGTTTAAGTACGTTGTTACACGTACCTGAAACTTGTATGTTAATTCAACCACCAAAATTGCGAAGTAGTGTTGCAGCACTATATTGGTATAGAACAGGAATATCAAATATTAGTGAAGTAATGGGAGA…	946	4-941	1544-2480	99.787	938	1	1	Y	T01-3L	ACAAGGAGCTATGTTAGCAGTATTT	T01-3R	AACATGGCCACCTTAGTATCTGT	-
		PCR4a	275	2401-2675	TtttatacactttatacaaggagcagtaatatcatttgtgaattccactagtcatttttggttggaaccgttaacagatactaaggtggccatgttagatgatgcaacgaccacgtgttggacatactttgatacctatatgagaaatgcgttagatggcaatccaataagtattgatagaaagcacaaaccattaatacaactaaaatgtcctccaatactactaaccacaaatatacatccagcaaaggataatagatggccatatttagaaagNNNNNNNNNNNNNNNNNNNNNNNNNNNNNNNNNNNNNNNNNNNNNNNNNNNNNNNNNNNNNNNNNNNNNNNNNNNcaaaaTttggaaatgtttttttgaaaggacatggtccagattagattt…	AAATCATTTTTAAAAGGAACCCCCAAAAAAAATTGTTTAGTATTTTGTGGACCAGCAAATACAGGAAAATCATATTTTGGAATGAGTTTTATACACTTTATACAAGGAGCAGTAATATCATTTGTGAATTCCACTAGTCATTTTTGGTTGGAACCGTTAACAGATACTAAGGTGGCCATGTTAGATGATGCAACGACCACGTGTTGGACATACTTTGATACCTATATGAGAAATGCGTTAGATGGCAATCCAATAAGTATTGATAGAAAGCACAAACCATTAATACAACTAAAATGTCCTCCAATACTACTAACCACAAATATACATCCAGCAAAGGATAAAGAAATGGCCCAT	354	1-344	2315-2659	99.71	345	0	1	Y	T01-4L	CCAATAGTGCAATTCCTGCGA	T01-3R	ATGGCCATCTATTATCCTTTGCTGG	-	upstream of integration viral break-point.
		PCR4b	449	2753-3200	TtttatacactttatacaaggagcagtaatatcatttgtgaattccactagtcatttttggttggaaccgttaacagatactaaggtggccatgttagatgatgcaacgaccacgtgttggacatactttgatacctatatgagaaatgcgttagatggcaatccaataagtattgatagaaagcacaaaccattaatacaactaaaatgtcctccaatactactaaccacaaatatacatccagcaaaggataatagatggccatatttagaaagNNNNNNNNNNNNNNNNNNNNNNNNNNNNNNNNNNNNNNNNNNNNNNNNNNNNNNNNNNNNNNNNNNNNNNNNNNNcaaaaTttggaaatgtttttttgaaaggacatggtccagattagattt…	AGATGCAGACACCGAAGGAACCCTTTCGGAACGTTTAAGTGCGTTGCAGGACAAAATCATAGACCACTATGAAAATGACAGTAAAGACATAGACAGCCAAATACAGTATTGGCAACTAATACGTTGGGAAAATGCAATATTCTTTGCAGCAAGGGAACATGGCATACAGACATTAAACCACCAGGTGGTGCCAGCCTATAACATTTCAAAAAGTAAAGCACATAAAGCTATTGAACTGCAAATGGCCCTACAAGGCCTTGCACAAAGTGCATACAAAACCGAGGATTGGACACTGCAAGACACATGCGAGGAACTATGGAATACAGAACCTACTCACTGCTTTAAAAAAGGTGGCCAAACAGTACAAGTATATTTTGATGGCAACAAAGACAATTGTAT…	458	1-458	2815-3272	99.564	459	0	2	Y	T01-4L	GAAAGGACATGGTCCAGATTAGATT	T01-3R	GGTAGCCGTTTTGTCCCATGT	-	downstream of integration viral break-point.
		PCR5	800	3201-4000	aagacaattgtatgacctatgtagcatgggacagtgtgtattatatgactgatgcaggaacatgggacaaaacGgctacctgtgtaagtcacaggggattgtattatgtaaaggaagggtacaacacgttttatatagaatttaaaagtgaatgtgaaaaatatgggaacacaggtacgtgggaagtacattttgggaataatgtaattgattgtaatgactctatgtgcagtaccagtgacgacacggtatccgctactcagcttgttaaacagctacagcacaccccctcaccgtattccagcaccgtgtccgtgggcaccgcaaagacctacggccagacgtcggctgctacacgacctggacactgtggactcgcggagaagcagcattgtggac…	TACAACTGCAAGGACACATGCGAGGAACTATGGAATACAGAACCTACTCACTGCTTTAAAAAAGGTGGCCAAACAGTACAAGTATATTTTGATGGCAACAAAGACAATTGTATGACCTATGTAGCATGGGACAGTGTGTATTATATGACTGATGCAGGAACATGGGACAAAACGGCTACCTGTGTAAGTCACAGGGGATTGTATTATGTAAAGGAAGGGTACAACACGTTTTATATAGAATTTAAAAGTGAATGTGAAAAATATGGGAACACAGGTACGTGGGAAGTACATTTTGGGAATAATGTAATTGATTGTAATGACTCTATGTGCAGTACCAGTGACGACACGGTATCCGCTACTCAGCTTGTTAAACAGCTACAGCACACCCCCTCACCGTAT…	960	5-960	3106-4060	99.895	956	0	1	Y	T01-5L	ACACTGCAAGACACATGCGA	T01-5R	GCAGGGGACGTTATTACCACA	-
		PCR6	800	4001-4800	Ttgccatctgtctgtatgtgtgcgtatgcatgggtattggtatttgtgtatattgtggtaataacgtcccctgccacagcattcacagtatatgtattttgttttttattgcccatgttactattgcatatacatgctatattgtctttacagtaattgtataggttgttttatacagtgtattgtacattgtatattttgttttataccttttatgctttttgtatttttgtaataaaagtatggtatcccaccgtgccgcacgacgcaaacgggcttcggtaactgacttatataaaacatgtaaacaatctggtacatgtccacctgatgttgttcctaaggtggagggcaccacgttagcagataaaatattgcaatggtcaagccttggtatat…	TGTTTTATGCAAAATATGTGTGCTGCCATGTCCCGCTTTTGCCATCTGTCTGTATGTGTGCGTATGCATGGGTATTGGTATTTGTGTATATTGTGGTAATAACGTCCCCTGCCACAGCATTCACAGTATATGTATTTTGTTTTTTATTGCCCATGTTACTATTGCATATACATGCTATATTGTCTTTACAGTAATTGTATAGGTTGTTTTATACAGTGTATTGTACATTGTATATTTTGTTTTATACCTTTTATGCTTTTTGTATTTTTGTAATAAAAGTATGGTATCCCACCGTGCCGCACGACGCAAACGGGCTTCGGTAACTGACTTATATAAAACATGTAAACAATCTGGTACATGTCCACCTGATGTTGTTCCTAAGGTGGAGGGCACCACGTT…	908	15-907	3977-4868	99.888	893	0	1	Y	T01-6L	GTGTATGCATGTATGTGTGCTGC	T01-6R	GGTTCCTCCCCCGTACCAG	-
		PCR7	800	4801-5600	TctggaacacatgggtatgaggaaatacctttacaaacatttgcttcttctggtacgggggaggaacccattagtagtaccccattgcctactgtgcggcgtgtagcaggtccccgcctttacagtagggcctaccaacaagtgtcagtggctaaccctgagtttcttacacgtccatcctctttaattacatatgacaacccggcctttgagcctgtggacactacattaacatttgatcctcgtagtgatgttcctgattcagattttatggatattatccgtctacataggcctgctttaacatccaggcgtgggactgttcgctttagtagattaggtcaaAgggcaactatgtttacccgcagcggtacacaaataggtgctagggttcacttt…	TCTGCATTTTTTGATCCGTCATTATTGAAGTTCCACAAACTGGGGAGGTGTCAGGTAATGTATTTGTTGGTACCCCTACATCTGGAACACATGGGTATGAGGAAATACCTTTACAAACATTTGCTTCTTCTGGTACGGGGGAGGAACCCATTAGTAGTACCCCATTGCCTACTGTGCGGCGTGTAGCAGGTCCCCGCCTTTACAGTAGGGCCTACCAACAAGTGTCAGTGGCTAACCCTGAGTTTCTTACACGTCCATCCTCTTTAATTACATATGACAACCCGGCCTTTGAGCCTGTGGACACTACATTAACATTTGATCCTCGTAGTGATGTTCCTGATTCAGATTTTATGGATATTATCCGTCTACATAGGCCTGCTTTAACATCCAGGCGTGGGA…	952	2-948	4721-5669	99.684	949	1	2	Y	T01-7L	CCTGCATTTTCTGATCCGTCCAT	T01-7R	ACAACTCTTGCCACAGAAGGAG	-
		PCR8	800	5601-6400	tttttttgcagatggctttgtggcggcctagtgacaataccgtatatcttccacctccttctgtggcaagagttgtaaataccgatgattatgtgactcGcacaagcatattttatcatgctggcagctctagattattaactgttggtaatccatattttagggttcctgcaggtggtggcaataagcaggatattcctaaggtttctgcataccaatatagagtatttagggtgcagttacctgacccaaataaatttggtttacctgatactagtatttataatcctgaaacacaacgtttagtgtgggcctgtgctggagtggaaattggccgtggtcagcctttaggtgttggccttagtgggcatccattttataataaattagatgacactg…	GATTGCCCCTGCCCTCTACACAGTATATTGGTATACATGGTACACATTATTATTTGTGGCCATTATATTATTTTATTCCTAAGAAACGTAAACGTGTTCCCTATTTTTTTGCAGATGGCTTTGTGGCGGCCTAGTGACAATACCGTATATCTTCCACCTCCTTCTGTGGCAAGAGTTGTAAATACCGATGATTATGTGACTCGCACAAGCATATTTTATCATGCTGGCAGCTCTAGATTATTAACTGtTTGGTAATCCATATTTTAGGGTTCCTGCAGGTGGTGGCAATAAGCAGGATATTCCTAAGGTTTCTGCATACCAATATAGAGTATTTAGGGTGCAGTTACCTGACCCAAATAAATTTGGTTTACCTGATACTAGTATTTATAATCCTGAAAC…	976	5-976	5503-6472	99.794	972	0	2	Y	T01-8L	GCCCCTGCCTCTACACAGTA	T01-8R	GAATACACACAGCTGCCAGG	-
		PCR9	800	6401-7200	gcaggtactatgggtgacactgtgcctcaatccttatatattaaaggcacaggtatgcGtgcttcacctggcagctgtgtgtattctccctctccaagtggctctattgttacctctgactcccagttgtttaataaaccatattggttacataaggcacagggtcataacaatggtgtttgctggcataatcaattatttgttactgtggtagataccactcGcagtaccaatttaacaatatgtgcttctacacagtctcctgtacctgggcaatatgatgctaccaaatttaagcagtatagcagacatgttgaggaatatgatttgcagtttatttttcagttgtgtactattactttaactgcagatgttatgtcctatattcatagtatgaat…	CCTTATGGGGATTCATGTTTTTTTGCTTACGGCGTGAGCAGCTTTTTGCTAGGCATTTTTGGAATAGAGCAGGTACTATGGGTGACACTGTGCCTCAATCCTTATATATTAAAGGCACAGGTATGCGTGCTTCACCTGGCAGCTGTGTGTATTCTCCCTCTCCAAGTGGCTCTATTGTTACCTCTGACTCCCAGTTGTTTAATAAACCATATTGGTTACATAAGGCACAGGGTCATAACAATGGTGTTTGCTGGCATAATCAATTATTTGTTACTGTGGTAGATACCACTCGCAGTACCAATTTAACAATATGTGCTTCTACACAGTCTCCTGTACCTGGGCAATATGATGCTACCAAATTTAAGCAGTATAGCAGACATGTTGAGGAATATGATTTGC…	981	1-981	6332-7313	99.898	982	0	1	Y	T01-9L	AATGTCTGCAGATCCTTATGGGG	T01-9R	TACTCACTAGGGCGCAACCA	-
		PCR10	656	7201-7856		AGGGGGATAATATATACATCTATTGTTGTGTTTGTATGTCCTGTGTTTGTGTTTGTTGTATGATTGCATTGTATGGTATGTATGGTTGTTGTTGTATGTTGTATGTTACTATATTTGTTGGTATGTGGCATTAAATAAAATATGTTTTGTGGTTCTGTGTGTTATGTGGTTGCGCCCTAGTGAGTAACAACTGTATTTGTGTTTGTGGTATGGGTGTTGCTTGTTGGGCTATATATTGTCCTGTATTTCAAGTTATAAAACTGCACACCTTACAGCATCCATTTTATCCTACAATCCTCCATTTTGCTGTGCAACCGATTTCGGTTGCCTTTGGCTTATGTCTGTGGTTTTCTGCACAATACAGTACGCTGGCACTATTGCAAACTTTAATCTTTTGGG…	792	7-713	7149-7856	99.859	708	0	1			CGTGTACGTGCCAGGAAGT		TTTTCGGTCCCGACCGTTTT	-	This PCR successfully generates the viral circular junction site of HPV genome.
					gtatgattgcattgtatggtatgtatggttgttgttgtatgttgtatgttactatatttgttggtatgtggcattaaataaaatatgttttgtggttctgtgtgttatgtggttgcgccctagtgagtaacaactgtatttgtgtttgtggtatgggtgttgcttgttgggctatatattgtcctgtatttcaagttataaaactgcacaccttacagcatccattttatcctacaatcctccattttgctgtgcaaccgatttcggttgcctttggcttatgtctgtggttttctgcacaatacagtacgctggcactattgcaaactttaatcttttgggcactgctcctacatattttgaacaattggcgcgcctctttggcgcataCaaggcgca…			714-779	1-65	98.485	66	0	1	N	T01-10L		T01-10R
	Contigs	Contig1	-	-	-	TATGTGACTAGGCTGTGCATACATAGTTTATGCAACCGAAATAGGTTGGGCAGCACATACTATACTTTTTATTAATACTTTTAACAATTGTAGTATATAAAAAAGGGAGTAACCGAAAACGGTCGGGACCGAAAACGGTGTATATAAAAGATGTGAGAAACACACCACAATACTATGGCGCGCTTTGAGGATCCAACACGGCGACCCTACAAGCTACCTGATCTGTGCACGGAACTGAACACTTCACTGCAAGACATAGAAATAACCTGTGTATATTGCAAGACAGTATTGGAACTTACAGAGGTATTTGAATTTGCATTTAAAGATTTATTTGTGGTGTATAGAGACAGTATACCGCATGCTGCATGCCATAAATGTATAGATTTTTATTCTAGAATT…	2738	2-70	7788-7856	97.101	69	2	0		-	-	-	-	PCR1-3,4a;	This contig contains loop junction site as head.
								71-2728	1-2659	99.962	2659	0	1
		Contig2	-	-		AGATGCAGACACCGAAGGAACCCTTTCGGAACGTTTAAGTGCGTTGCAGGACAAAATCATAGACCACTATGAAAATGACAGTAAAGACATAGACAGCCAAATACAGTATTGGCAACTAATACGTTGGGAAAATGCAATATTCTTTGCAGCAAGGGAACATGGCATACAGACATTAAACCACCAGGTGGTGCCAGCCTATAACATTTCAAAAAGTAAAGCACATAAAGCTATTGAACTGCAAATGGCCCTACAAGGCCTTGCACAAAGTGCATACAAAACCGAGGATTGGACACTGCAAGACACATGCGAGGAACTATGGAATACAGAACCTACTCACTGCTTTAAAAAAGGTGGCCAAACAGTACAAGTATATTTTGATGGCAACAAAGACAATTGTAT…	5122	1-5043	2815-7856	99.941	5044	0	3			-		-	PCR4b,5-10;	This contig contains loop junction site as tail.
					-			5044-5109	1-65	98.485	66	0	1		-		-
T002	Genome Walk PCR	PCR1	800	1-800	AttaatacttttaacaattgtagtatataaaaaagggagtaaccgaaaacggtcgggaccgaaaacggtgtatataaaagatgtgagaaacacaccacaatactatggcgcgctttgaggatccaacacggcgaccctacaagctacctgatctgtgcacggaactgaacacttcactgcaagacatagaaataacctgtgtatattgcaagacagtattggaacttacagaggtatttgaatttgcatttaaagatttatttgtggtgtatagagacagtataccGcatgctgcatgccataaatgtatagatttttattctagaattagagaattaagacattattcagactctgtgtatggagacacattggaaaaactaactaacactgggttat…	TAATAGGACTACGCTGTGCATACATAGTTTATGCAACCGAAATAGGTTGGGCAGCACATACTATACTTTTTATTAATACTTTTAACAATTGTAGTATATAAAAAAGGGAGTAACCGAAAACGGTCGGGACCGAAAACGGTGTATATAAAAGATGTGAGAAACACACCACAATACTATGGCGCGCTTTGAGGATCCAACACGGCGACCCTACAAGCTACCTGATCTGTGCACGGAACTGAACACTTCACTGCAAGACATAGAAATAACCTGTGTATATTGCAAGACAGTATTGGAACTTACAGAGGTATTTGAATTTGCATTTAAAGATTTATTTGTGGTGTATAGAGACAGTATACCGCATGCTGCATGCCATAAATGTATAGATTTTTATTCTAGAAT…	939	1-71	7787-7857	97.183	71	2	0	?	T02-1L	ACATTCTGTCTACCCTTAACATGA	T02-1R	ACGGACACACAAAGGACAGG	-	This PCR successfully generates the viral circular junction site of HPV genome.
								72-939	1-868	100	868	0	0
		PCR2	800	801-1600	Gaattgagctagtagtagaaagctcagcagacgaccttcgagcattccagcagctgtttctgaacaccctgtcctttgtgtgtccgtggtgtgcatcccagcagtaagcaacaatggctgatccagaaggtacagacggggagggcacgggttgtaacggctggttttatgtacaagctattgtagacaaaaaaacaggagatgtaatatcagatgacgaggacgaaaatgcaacagacacagggtcggatatggtagattttattgatacacaaggaacattttgtgaacaggcagagctagagacagcacaggcattgttccatgcgcaggaggtccacaatgatgcacaagtgttgcatgttttaaaacgaaagtttgcaggaggcagcacagaaa…	TATATTTACCAGGCCGACGAGCCGAAACCACAACGTCACACAATGTTGTGTATGTGTTGTAAGTGTGAAGCCAGAATTGAGCTAGTAGTAGAAAGCTCAGCAGACGACCTTCGAGCATTCCAGCAGCTGTTTCTGAACACCCTGTCCTTTGTGTGTCCGTGGTGTGCATCCCAGCAGTAAGCAACAATGGCTGATCCAGAAGGTACAGACGGGGAGGGCACGGGTTGTAACGGCTGGTTTTATGTACAAGCTATTGTAGACAAAAAAACAGGAGATGTAATATCAGATGACGAGGACGAAAATGCAACAGACACAGGGTCGGATATGGTAGATTTTATTGATACACAAGGAACATTTTGTGAACAGGCAGAGCTAGAGACAGCACAGGCATTGTTCCAT…	958	4-958	732-1684	99.581	955	2	2	Y	T02-2L	ATTTACCAGCCCGACGAGCC	T02-2R	CCTTCTGCTATTGTTGGGTTTACTC	-
		PCR3	854	1601-2453	Gttagaaattttaaaagtgataaaaccacgtgtacagattgggttacagctatatttggagtaaacccaacaatagcagaaggatttaaaacactaatacagccatttatattatatgcccatattcaatgtctagactgtaaatggggagtattaatattagccctgttgcgttacaaatgtggtaagagtagactaacagttgctaaaggtttaagtacgttgttacacgtacctgaaacttgtatgttaattcaaccaccaaaattgcgaagtagtgttgcagcactatattggtatagaacaggaatatcaaatattagtgaagtaatgggagacacacctgagtggatacaaagacttactattatacaacatggaatagatgatagcaatttt…	TAGACGGTACCAAAGTGACAATAGCAATATAGAAAATGTAAATCCACAATGTACCATAGCACAATTAAAAGACTTGTTAAAAGTAAACAATAAACAAGGAGCTATGTTAGCAGTATTTAAAGACACATATGGGCTATCATTTACAGATTTAGTTAGAAATTTTAAAAGTGATAAAACCACGTGTACAGATTGGGTTACAGCTATATTTGGAGTAAACCCAACAATAGCAGAAGGATTTAAAACACTAATACAGCCATTTATATTATATGCCCATATTCAATGTCTAGACTGTAAATGGGGAGTATTAATATTAGCCCTGTTGCGTTACAAATGTGGTAAGAGTAGACTAACAGTTGCTAAAGGTTTAAGTACGTTGTTACACGTACCTGAAACTTGTAT…	953	1-953	1452-2402	99.79	953	0	2	Y	T02-3L	AGACGGTACAAGTGACAATAGC	T02-3R	TCACAAATGATATTACTGCTCCTTG	-	PCR3 and PCR4 are seperated viral integration break-points.
		PCR4	800	3782-4580	Ggacaggtgcaggcaatgaaaaaacaggaatactgactgtaacataccatagtgaaacacaaagaacaaaatttttaaatactgttgcaattccagatagtgtacaaatattggtgggatacatgacaatgtaatacatatgctgtagtaccaatatgttatcacttatttttttattttgcttttgtgtatgcatgtatgtgtgctgccatgtcccgcttttgccatctgtctgtatgtgtgcgtatgcatgggtattggtatttgtgtatattgtggtaataacgtcccctgccacagcattcacagtatatgtattttgttttttattgcccatgttactattgcatatacatgctatattgtctttacagtaattgtataggttgttttatacag…	TGGACAGGTGCAGGCAATGAAAAAACAGGGAATACTGACTGTAACATACCATAGTGAACACAAAGAACAAAATTTTTAAATACTGTTGCAATTCCAGATAGTGTACAAATATTGGTGGGATACATGACAATGTAATACATATGCTGTAGTACCAATATGTTATCACTTATTTTTTTATTTTGCTTTTGTGTATGCATGTATGTGTGCTGCCATGTCCCGCTTTTGCCATCTGTCTGTATGTGTGCGTATGCATGGGTATTGGTATTTGTGTATATTGTGGTAATAACGTCCCCTGCCACAGCATTCACAGTATATGTATTTTGTTTTTTATTGCCCATGTTACTATTGCATATACATGCTATATTGTCTTTACAGTAATTGTATAGGTTGTTTTATACA…	881	3-880	3782-4657	99.317	879	2	4	?	T02-4L	GGACAGGTGCAGGCAATGAAAA	T02-4R	AGGTGTAGTTGTACCCGCAGA	-
		PCR5	800	4581-5380	ttacatcaggtgcacctaggcctacgtttactggcacgtctgggtttgatataacatctgcgggtacaactacacctgcggttttggatatcacaccttcgtctacctctgtgtctatttccacaaccaattttaccaatcctgcattttctgatccgtccattattgaagttccacaaactggggaggtgTcaggtaatgtatttgttggtacccctacatctggaacacatgggtatgaggaaatacctttacaaacatttgcttcttctggtacgggggaggaacccattagtagtaccccattgcctactgtgcggcgtgtagcaggtccccgcctttacagtagggcctaccaacaagtgtcagtggctaaccctgagtttcttacacgtccat…	CACGTCTTTGTTCTTATAGAGGACTCCAGTGTGGTTACATCAGGTGCACCTAGGCCTACGTTTACTGGCACGTCTGGGTTTGATATAACATCTGCGGGTACAACTACACCTGCGGTTTTGGATATCACACCTTCGTCTACCTCTGTGTCTATTTCCACAACCAATTTTACCAATCCTGCATTTTCTGATCCGTCCATTATTGAAGTTCCACAAACTGGGGAGGTGTCAGGTAATGTATTTGTTGGTACCCCTACATCTGGAACACATGGGTATGAGGAAATACCTTTACAAACATTTGCTTCTTCTGGTACGGGGGAGGAACCCATTAGTAGTACCCCATTGCCTACTGTGCGGCGTGTAGCAGGTCCCCGCCTTTACAGTAGGGCCTACCAACAAGTG…	908	5-876	4547-5421	99.429	876	0	5		T02-5L	TGGTTATTGAACCTGTGGGC	T02-4R	GTGTATACAGGCACATCCCAAGAG	-
		PCR6	800	5381-6180	tctgcctcttcctatagtaatgtaacggtccctttaacctcctcttgggatgtgcctgtatacacgggtcctgatattacattaccatctactacctctgtatggcccattgtatcacccacAgcccctgcctctacacagtatattggtatacatggtacacattattatttgtggccattatattattttattcctaagaaacgtaaacgtgttccctatttttttgcagatggctttgtggcggcctagtgacaataccgtatatcttccacctccttctgtggcaagagttgtaaataccgatgattatgtgactcGcacaagcatattttatcatgctggcagctctagattattaactgttggtaatccatattttagggttcctgcaggtgg…	CCTTTGCCTGTACCCATCGCGTTCTACTACCTCCTTTGCATTTTCTAAATATTCGCCCACTATATCTTCTGCCTCTTCCTATAGTAATGTAACGGTCCCTTTAACCTCCTCTTGGGATGTGCCTGTATACACGGGTCCTGATATTACATTACCATCTACTACCTCTGTATGGCCCATTGTATCACCCACAGCCCCTGCCTCTACACAGTATATTGGTATACATGGTACACATTATTATTTGTGGCCATTATATTATTTTATTCCTAAGAAACGTAAACGTGTTCCCTATTTTTTTGCAGATGGCTTTGTGGCGGCCTAGTGACAATACCGTATATCTTCCACCTCCTTCTGTGGCAAGAGTTGTAAATACCGATGATTATGTGACTCGCACAAGCATAT…	932	5-923	5319-6236	99.891	919	0	1	Y	T02-6L	TGCCTGTACCATCGCGTTC	T02-6R	TACTAAAGTCCATGGCACCATATCC	-
		PCR7	800	6181-6980	TtaaaaacacagttttggaagatggtgatatggtagatactggatatggtgccatggactttagtacattgcaagatactaaatgtgaggtaccattggatatttgtcagtctatttgtaaatatcctgattatttacaaatgtctgcagatccttatggggattccatgtttttttgcttacggcgtgagcagctttttgctaggcatttttggaatagagcaggtactatgggtgacactgtgcctcaatccttatatattaaaggcacaggtatgcGtgcttcacctggcagctgtgtgtattctccctctccaagtggctctattgttacctctgactcccagttgtttaataaaccatattggttacataaggcacagggtcataacaatggtg…	TAAAGGCACTGCTTGTAAATCGCGTCCTTTATCACAGGGCGATTGCCCCCCTTTAGAACTTAAAAACACAGTTTTGGAAGATGGTGATATGGTAGATACTGGATATGGTGCCATGGACTTTAGTACATTGCAAGATACTAAATGTGAGGTACCATTGGATATTTGTCAGTCTATTTGTAAATATCCTGATTATTTACAAATGTCTGCAGATCCTTATGGGGATTCCATGTTTTTTTGCTTACGGCGTGAGCAGCTTTTTGCTAGGCATTTTTGGAATAGAGCAGGTACTATGGGTGACACTGTGCCTCAATCCTTATATATTAAAGGCACAGGTATGCGTGCTTCACCTGGCAGCTGTGTGTATTCTCCCTCTCCAAGTGGCTCTATTGTTACCTCTGA…	937	1-937	6122-7058	100	937	0	0	Y	T02-7L	GGAACACTGGGCTAAAGGCA	T02-7R	GAACGTTTGCGAGGGCCTAT	-
		PCR8	877	6981-7857	tctttagacttagatcaatatccccttggacgtaaatttttggttcaggctggattgcgtcgcaagcccaccataggccctcgcaaacgttctgctccatctgccactacgtcttctaaacctgccaagcgtgtgcgtgtacgtgccaggaagtaatatgtgtgtgtgtatatatatatacatctattgttgtgtttgtatgtcctgtgtttgtgtttgttgtatgattgcattgtatggtatgtatggttgttgttgtatgttgtatgttactatatttgttggtatgtggcattaaataaaatatgttttgtggttctgtgtgttatgtggttgcgccctagtgagtaacaactgtatttgtgtttgtggtatgggtgttgcttgttgggctatata…	ATGTGGATTTAAAGGAAAAGTTTTCTTTAGACTTAGATCAATATCCCCTTGGACGTAAATTTTTGGTTCAGGCTGGATTGCGTCGCAAGCCCACCATAGGCCCTCGCAAACGTTCTGCTCCATCTGCCACTACGTCTTCTAAACCTGCCAAGCGTGTGCGTGTACGTGCCAGGAAGTAATATGTGTGTGTGTATATATATATACATCTATTGTTGTGTTTGTATGTCCTGTGTTTGTGTTTGTTGTATGATTGCATTGTATGGTATGTATGGTTGTTGTTGTATGTTGTATGTTACTATATTTGTTGGTATGTGGCATTAAATAAAATATGTTTTGTGGTTCTGTGTGTTATGTGGTTGCGCCCTAGTGAGTAACAACTGTATTTGTGTTTGTGGTATG…	948	1-900	6958-7857	100	900	0	0	?	T02-8L	CTGCACCGGCTGAAAATAAGG	T02-8R	TTTCGGTCCCGACCGTTTT	-	This PCR successfully generates the viral circular junction site of HPV genome.
								902-935	3-36	100	34	0	0
	Contigs	Contig1	-	-	-	TAATAGGACTACGCTGTGCATACATAGTTTATGCAACCGAAATAGGTTGGGCAGCACATACTATACTTTTTATTAATACTTTTAACAATTGTAGTATATAAAAAAGGGAGTAACCGAAAACGGTCGGGACCGAAAACGGTGTATATAAAAGATGTGAGAAACACACCACAATACTATGGCGCGCTTTGAGGATCCAACACGGCGACCCTACAAGCTACCTGATCTGTGCACGGAACTGAACACTTCACTGCAAGACATAGAAATAACCTGTGTATATTGCAAGACAGTATTGGAACTTACAGAGGTATTTGAATTTGCATTTAAAGATTTATTTGTGGTGTATAGAGACAGTATACCGCATGCTGCATGCCATAAATGTATAGATTTTTATTCTAGAAT…	2473	1-71	7787-7857	97.183	71	2	0		-	-	-	-	PCR1-3;	This contig contains loop junction site as head.
								72-2473	1-2402	100	2402	0	0
		Contig2	-	-	-	TGGACAGGTGCAGGCAATGAAAAAACAGGGAATACTGACTGTAACATACCATAGTGAACACAAAGAACAAAATTTTTAAATACTGTTGCAATTCCAGATAGTGTACAAATATTGGTGGGATACATGACAATGTAATACATATGCTGTAGTACCAATATGTTATCACTTATTTTTTTATTTTGCTTTTGTGTATGCATGTATGTGTGCTGCCATGTCCCGCTTTTGCCATCTGTCTGTATGTGTGCGTATGCATGGGTATTGGTATTTGTGTATATTGTGGTAATAACGTCCCCTGCCACAGCATTCACAGTATATGTATTTTGTTTTTTATTGCCCATGTTACTATTGCATATACATGCTATATTGTCTTTACAGTAATTGTATAGGTTGTTTTATACA…	4126	3-4078	3782-7857	99.951	4077	0	2		-	-	-	-	PCR4-8;	This contig contains loop junction site as tail.
								4080-4113	3-36	100	34	0	0
T003	Genome Walk PCR	PCR1	800	1-800	actacaataattcatgtataaaaTtaagggcgtaaccgaaatcggttgaaccgaaaccggttagtataaaagcagacattttatgcaccaaaagagaactgcaatgtttcaggacccacaggagcgacccagaaagttaccacagttatgcacagagctgcaaacaactatacatgaGataatattagaatgtgtgtactgcaagcaacagttactgcgacgtgaggtatatgactttgcttttcgggatttatgcatagtatatagagatgggaatccatatgctgtatgtgataaatgtttaaagttttattctaaaattagtgagtatagacattattgttatagtttgtatggaacaacattagaacagcaatacaacaaaccgttgtgtgattt…	CATTTACAGCAACTTATATAATAATACTAAACTACAATAATTCATGTATAAAATTAAGGGCGTAACCGAAATCGGTTGAACCGAAACCGGTTAGTATAAAAGCAGACATTTTATGCACCAAAAGAGAACTGCAATGTTTCAGGACCCACAGGAGCGACCCAGAAAGTTACCACAGTTATGCACAGAGCTGCAAACAACTATACATGAGATAATATTAGAATGTGTGTACTGCAAGCAACAGTTACTGCGACGTGAGGTATATGACTTTGCTTTTCGGGATTTATGCATAGTATATAGAGATGGGAATCCATATGCTGTATGTGATAAATGTTTAAAGTTTTATTCTAAAATTAGTGAGTATAGACATTATTGTTATAGTTTGTATGGAACAACATTAGA…	890	1-30	7875-7905	96.774	31	0	1	?	T03-1L	AAAACTTCCCATGGGTGTGTGC	T03-1R	GCCATGGTAGATTATGGTTTCTGG	-	This PCR successfully generates the viral circular junction site of HPV genome.
								31-872	1-843	99.881	843	0	1
		PCR2	800	801-1600	agacctgttaatgggcacactaggaattgtgtgccccatctgttcCcagaaaccataatctaccatggctgatcctgcaggtaccaatggggaagagggtacgggatgtaatggatggttttatgtagaggctgtagtggaaaaaaaaacaggggatgctatatcagatgacgagaacgaaaatgacagtgatacaggtgaagatttggtagattttatagtaaatgataatgattatttaacacaggcagaaacagagacagcacatgcgttgtttactgcacaggaagcaaaacaacatagagatgcagtacaggttctaaaacgaaagtatttGggtagtccacttagtgatattagtggatgtgtagacaataatattagtcctagattaaaagc…	ACGCTAGACTTCGTACTTTGGAGACCTGTTAATGGGCACACTAGGAATTGTGTGCCCCATCTGTTCCCAGAAACCATAATCTACCATGGCTGATCCTGCAGGTACCAATGGGGAAGAGGGTACGGGATGTAATGGATGGTTTTATGTAGAGGCTGTAGTGGAAAAAAAAACAGGGGATGCTATATCAGATGACGAGAACGAAAATGACAGTGATACAGGTGAAGATTTGGTAGATTTTATAGTAAATGATAATGATTATTTAACACAGGCAGAAACAGAGACAGCACATGCGTTGTTTACTGCACAGGAAGCAAAACAACATAGAGATGCAGTACAGGTTCTAAAACGAAAGTATTTGGGTAGTCCACTTAGTGATATTAGTGGATGTGTAGACAATAA…	861	1-861	779-1642	99.422	865	0	5	Y	T03-2L	GTGTGACTCTACGCTTCGGT	T03-2R	ACCATTCCCCATGAACATGCTA	-
		PCR3	800	1601-2400	gtatagctgacagtataaaaacactattacaacaatattgtttatatttacacattcaaagtttagcatgttcatggggaatggttgtgttactattagtaagatataaatgtggaaaaaatagagaaacaattgaaaaattgctgtctaaactattatgtgtgtctccaatgtgtatgatgatagagcctccaaaattgcgtagtacagcagcagcattatattggtataaaacaggtatGtcaaatattagtgaagtgtatggagacacgccagaatggatacaaagacaaacagtattacaacatagttttaatgattgtacatttgaattatcacagatggtacaatgggcctacgataatgacatagtagacgatagtgaaattgcatataaat…	AGGAATTTAAAGTAATAAATCAACGTGTTGCGATTGGTGTATTGCTGCATTTGGACTTACACCCAGTATAGCTGACAGTATAAAAACACTATTACAACAATATTGTTTATATTTACACATTCAAAGTTTAGCATGTTCATGGGGAATGGTTGTGTTACTATTAGTAAGATATAAATGTGGAAAAAATAGAGAAACAATTGAAAAATTGCTGTCTAAACTATTATGTGTGTCTCCAATGTGTATGATGATAGAGCCTCCAAAATTGCGTAGTACAGCAGCAGCATTATATTGGTATAAAACAGGTATGTCAAATATTAGTGAAGTGTATGGAGACACGCCAGAATGGATACAAAGACAAACAGTATTACAACATAGTTTTAATGATTGTACATTTGAATT…	881	5-881	1539-2419	99.546	881	0	4	?	T03-3L	GAGTTATACGGGGTAAGTTTTTCAG	T03-3R	TGTCATCTATGTAGTTCCAACAGGG	-
		PCR4	800	2401-3200	Ttagcagatgccaaaataggtatgttagatgatgctacagtgccctgttggaactacatagatgacaatttaagaaatgcattggatggaaatttagtttctatggatgtaaagcatagaccattggtacaactaaaatgccctccattattaattacatctaacattaatgctggtacagattctaggtggccttatttacataatagattggtggtgtttacatttcctaatgagtttccatttgacgaaaacggaaatccagtgtatgagcttaatgataagaactggaaatcctttttctcaaggacgtggtccagattaagtttgcacgaggacgaggacaaggaaaacgatggagactctttgccaacgtttaaatgtgtgtcaggacaaaat…	AAAGCATTTTTGGTTACACCATTAGCAGATGCCAAAATAGGTATGTTAGATGATGCTACAGTGCCCTGTTGGAACTACATAGATGACAATTTAAGAAATGCATTGGATGGAAATTTAGTTTCTATGGATGTAAAGCATAGACCATTGGTACAACTAAAATGCCCTCCATTATTAATTACATCTAACATTAATGCTGGTACAGATTCTAGGTGGCCTTATTTACATAATAGATTGGTGGTGTTTACATTTCCTAATGAGTTTCCATTTGACGAAAACGGAAATCCAGTGTATGAGCTTAATGATAAGAACTGGAAATCCTTTTTCTCAAGGACGTGGTCCAGATTAAGTTTGCACGAGGACGAGGACAAGGAAAACGATGGAGACTCTTTGCCAACGTTT…	869	1-864	2378-3245	99.424	868	1	4	Y	T03-4L	AAAATTTCTGCAAGGGTCTGTAAT	T03-4R	TCTGCATCATCTTTAAACTGCACA	-
		PCR5	800	3201-4000	agggtcaagttgactattatggtttatattatgttcatgaaggaatacAaacatattttgtgcagtttaaagatgatgcagaaaaatatagtaaaaataaagtatgggaagttcatgcgggtggtcaggtaatattatgtcctacatctgtgtttagcagcaacgaagtatcctctcctgaaaCtattaggcagcacttggccaaccacTccgccgcgacccataccaaagccgtcgccttgggcaccAaagaaacacagacgactatccagcgaccaagatcagagccagacaccggaaacccctgccacaccactaagttgCtgcacagagactcagtggacagtgctccaatcctcactgcatttaacagctcacacaaaggacggattaactgta…	GCATTATACAAACTGGAACATATATGATATTTGTGAAGAAGCATCAGTAACTGTGGTAGAGGGTCAAGTTGACTATTATGGTTTATATTATGTTCATGAAGGAATACAAACATATTTTGTGCAGTTTAAAGATGATGCAGAAAAATATAGTAAAAATAAAGTATGGGAAGTTCATGCGGGTGGTCAGGTAATATTATGTCCTACATCTGTGTTTAGCAGCAACGAAGTATCCTCTCCTGAAACTATTAGGCAGCACTTGGCCAACCACTCCGCCGCGACCCATACCAAAGCCGTCGCCTTGGGCACCAAAGAAACACAGACGACTATCCAGCGACCAAGATCAGAGCCAGACACCGGAAACCCCTGCCACACCACTAAGTTGCTGCACAGAGACTCAGT…	912	1-912	3142-4054	99.672	914	0	3	Y	T03-5L	CAGTGGAAGTGCAGTTTGATGG	T03-5R	TTAAAAAGCGTGCATGAGTATGT	-
		PCR6	800	4001-4800	taacagcagcctctgcgtttaggtgttttattgtatatattGtatttgtttatataccattatttttaatacatacTcatgcacgctttttaattacataatgtatatgtacataatgtaattgttacatataattgttgtataccataacttactattttttcttttttattttTatatataCttttttGtttgtttgtGtgtttgttttttaataaactgttatCacttaacaatgcgacacaaacgttctgcaaaacgcacaaaacgtgcatcggctacccaactttataaaacatgcaaacaggcaggtacatgtccacctgacattatacctaaggttgaaggcaaaactattgctgaTcaaatattacaatatggaagtatgggtgtattttt…	ATTAATACTATTGGTATTACTATTGTGGATAACAGCAGCCTCTGCGTTTAGGTGTTTTATTGTATATATTGTATTTGTTTATATACCATTATTTTTAATACATACTCATGCACGCTTTTTAATTACATAATGTATATGTACATAATGTAATTGTTACATATAATTGTTGTATACCATAACTTACTATTTTTTCTTTTTTATTTTTATATATACTTTTTTGTTTGTTTGTGTGTTTGTTTTTTTAATAAACTGTTATCACTTAACAATGCGACACAAACGTTCTGCAAAACGCACAAAACGTGCATCGGCTACCCAACTTTATAAAACATGCAAACAGGCAGGTACATGTCCACCTGACATTATACCTAAGGTTGAAGGCAAAACTATTGCTGATCAAAT…	876	1-876	3972-4850	99.432	880	0	5	?	T03-6L	GCCTATTAATACGTCCGCTGC	T03-6R	ACCCTGGTATGGGTGTGCTAC	-
		PCR7	800	4801-5600	gtacacataattatgaagaaattcctatggatacatttattgttagcacaaaccctaacacagtaactagtagcacacccataccagggtctcgcccagtggcacgcctaggattatatagtcgcacaacacaacaAgttaaagttgtagaccctgcttttgtaaccactcccactaaacttattacatatgataatcctgcatatgaaggtatagatgtggataatacattatattttCctaAtaatgataatagtattaatatagctccagatcctgactttttggatatagttgctttacataggccagcattaacctctaggcgtactggcattaggtacagtagaattggtaataaacaaacactacgtactcgtagtggaaaatctataggtg…	GACCCATCTGTATTGCAGCCTCCAACACCTGCAGAAACTGGAGGGCATTTTACACTTTCATCATCCACTATTAGTACACATAATTATGAAGAAATTCCTATGGATACATTTATTGTTAGCACAAACCCTAACACAGTAACTAGTAGCACACCCATACCAGGGTCTCGCCCAGTGGCACGCCTAGGATTATATAGTCGCACAACACAACAAGTTAAAGTTGTAGACCCTGCTTTTGTAACCACTCCCACTAAACTTATTACATATGATAATCCTGCATATGAAGGTATAGATGTGGATAATACATTATATTTTCCTAATAATGATAATAGTATTAATATAGCTCCAGATCCTGACTTTTTGGATATAGTTGCTTTACATAGGCCAGCATTAACCTCTAGG…	961	1-959	4728-5685	99.688	960	0	3	?	T03-7L	TAATCCCACTTTTACTGACCCATCT	T03-7R	CTTAGATACTGGGACAGGAGGC	-
		PCR8	800	5601-6400	Cgaaaacgacgtaaacgtttaccatattttttttcagatgtctctttggctgcctagtgaggccactgtctacttgcctcctgtcccagtatctaaggttgtaagcacggatgaatatgttgcacgcacaaacatatattatcatgcaggaacatccagactacttgcagttggacatccctattttcctattaaaaaacctaacaataacaaaatattagttcctaaagtatcaggattacaatacagggtatttagaatacatttacctgaccccaataagtttggttttcctgacacctcattttataatccagatacacagcggctggtttgggcctgtgtaggtgttgaggtaggtcgtggtcagccattaggtgtgggcattagtggccatcc…	GGAGCGGTGATTTTATTTACATCCTAGTTATTACATGTTACGAAAACGACGTAAACGTTTACCATATTTTTTTTCAGATGTCTCTTTGGCTGCCTAGTGAGGCCACTGTCTACTTGCCTCCTGTCCCAGTATCTAAGGTTGTAAGCACGGATGAATATGTTGCACGCACAAACATATATTATCATGCAGGAACATCCAGACTACTTGCAGTTGGACATCCCTATTTTCCTATTAAAAAACCTAACAATAACAAAATATTAGTTCCTAAAGTATCAGGATTACAATACAGGGTATTTAGAATACATTTACCTGACCCCAATAAGTTTGGTTTTCCTGACACCTCATTTTATAATCCAGATACACAGCGGCTGGTTTGGGCCTGTGTAGGTGTTGAGGTAG…	899	6-895	5565-6456	99.664	892	1	2	Y	T03-8L	GTTCCAGGGTCTCCACAATATACA	T03-8R	TGCAGTAGACCCAGAGCCTTT	-
		PCR9	800	6401-7200	tgtttgttagacatttatttaatagggctggtGctgttggtgaaaatgtaccagacgatttatacattaaaggctctgggtctactgcaaatttagccagttcaaattattttcctacacctagtggttctatggttacctctgatgcccaaatattcaataaaccttattggttacaacgagcacagggccacaataatggcatttgttggggtaaccaactatttgttactgttgttgatactacacgcagtacaaatatgtcattatgtgctgccatatctacttcagaaactacatataaaaatactaactttaaggagtacctacgacatggggaggaatatgatttacagtttatttttcaactgtgcaaaataaccttaactgcagacgtta…	TTGCATATCAGATTATATTAAATGGTGTCAGACCATATGGCGACAGCTTATTTTTTTATTTACGAAGGGAACAAATGTTTGTTAGACATTTATTTAATAGGGCTGGTGCTGTTGGTGAAAATGTACCAGACGATTTATACATTAAAGGCTCTGGGTCTACTGCAAATTTAGCCAGTTCAAATTATTTTCCTACACCTAGTGGTTCTATGGTTACCTCTGATGCCCAAATATTCAATAAACCTTATTGGTTACAACGAGCACAGGGCCACAATAATGGCATTTGTTGGGGTAACCAACTATTTGTTACTGTTGTTGATACTACACGCAGTACAAATATGTCATTATGTGCTGCCATATCTACTTCAGAAACTACATATAAAAATACTAACTTTAAGGAGT…	995	5-993	6327-7318	99.698	992	0	3	Y	T03-9L	CAGGCTAACAAAAGTGAAGTTCCA	T03-9R	ACAACACAATTAGTAGGTGTTGAAA	-
		PCR10	705	7201-7905	tgtatgtgcttgtatgtgcttgtaaatattaagttgtatgtgtgtttgtatgtatggtataataaacaTgtgtgtatgtgtttttCaCtgcttgtgtaactattgtgtcatgcaacataaataaacttattgtttcaacacctactaattgtgttgtggttattcattgtatataaactatatttgctacatcctgtttttgttttatatatactatattttgtagcgccagCgGccattttgtagcttcaaccgaattcggttgcatgctttttggcacaaaatgtgtttttttaaatagttctatgtcagcaactatAgtttaaacttgtacgtttcctgcttgccatgcgtgccaaatccctgttttcctgacctgcactgcttgccaaccattcc…	CTGCGTAGTTTGTATGTATGTTGACTCAGTGTTGTTTGTTGTTTATATGTCTGTATGTGCTTGTATGTGCTTGTAAATATTAAGTTGTATGTGTGTTTGTATGTATGGTATAATAAACATGTGTGTATGTGTTTTTCACTGCTTGTGTAACTATTGTGTCATGCAACATAAATAAACTTATTGTTTCAACACCTACTAATTGTGTTGTGGTTATTCATTGTATATAAACTATATTTGCTACATCCTGTTTTTGTTTTATATATACTATATTTTGTAGCGCCAGCGGCCATTTTGTAGCTTCAACCGAATTCGGTTGCATGCTTTTTGGCACAAAATGTGTTTTTTTAAATAGTTCTATGTCAGCAACTATAGTTTAAACTTGTACGTTTCCTGCTTGCC…	831	7-756	7155-7905	99.867	751	0	1	?	T03-10L	ACCTCTACAACTGCTAAACGCAA	T03-10R	TATACTAACCGGTTTCGGTTCAA	-	This PCR successfully generates the viral circular junction site of HPV genome.
								757-826	1-70	94.366	71	2	2
	Contigs	Contig1	-	-		catttacagcaacttatataataatactaaACTACAATAATTCATGTATAAAATTAAGGGCGTAACCGAAATCGGTTGAACCGAAACCGGTTAGTATAAAAGCAGACATTTTATGCACCAAAAGAGAACTGCAATGTTTCAGGACCCACAGGAGCGACCCAGAAAGTTACCACAGTTATGCACAGAGCTGCAAACAACTATACATGAGATAATATTAGAATGTGTGTACTGCAAGCAACAGTTACTGCGACGTGAGGTATATGACTTTGCTTTTCGGGATTTATGCATAGTATATAGAGATGGGAATCCATATGCTGTATGTGATAAATGTTTAAAGTTTTATTCTAAAATTAGTGAGTATAGACATTATTGTTATAGTTTGTATGGAACAACATTAGA…	8008	1-30	7875-7905	96.774	31	0	1			-		-	PCR1-10;	This contig contains full HPV genome and loop junction site.
								31-7933	1-7905	99.924	7907	0	6
					-			7934-8003	1-70	94.366	71	2	2		-		-
T004	Genome Walk PCR	PCR1	800	1-800	AttaatacttttaacaattgtagtatataaaaaagggagtaaccgaaaacggtcgggaccgaaaacggtgtatataaaagatgtgagaaacacaccacaatactatggcgcgctttgaggatccaacacggcgaccctacaagctacctgatctgtgcacggaactgaacacttcactgcaagacatagaaataacctgtgtatattgcaagacagtattggaacttacagaggtatttgaatttgcatttaaagatttatttgtggtgtatagagacagtataccGcatgctgcatgccataaatgtatagatttttattctagaattagagaattaagacattattcagactctgtgtatggagacacattggaaaaactaactaacactgggttat…	GCTGTGCATACATAGTTTATGCAACCGAAATAGGTTGGGCAGCACATACTATACTTTTCATTAATACTTTTAACAATTGTAGTATATAAAAAAGGGAGTAACCGAAAACGGTCGGGACCGAAAACGGTGTATATAAAAGATGTGAGAAACACACCACAATACTATGGCGCGCTTTGAGGATCCAACACGGCGACCCTACAAGCTACCTGATCTGTGCACGGAACTGAACACTTCACTGCAAGACATAGAAATAACCTGTGTATATTGCAAGACAGTATTGGAACTTACAGAGGTATTTGAATTTGCATTTAAAGATTTATTTGTGGTGTATAGAGACAGTATACCGCATGCTGCATGCCATAAATGTATAGATTTTTATTCTAGAATTAGAGAATTAAG…	924	1-59	7799-7857	100	59	0	0	?	T01-1L	ACATTCTGTCTACCCTTAACATGA	T01-1R	ACGGACACACAAAGGACAGG	-	This PCR successfully generates the viral circular junction site of HPV genome.
								60-924	1-865	100	865	0	0
		PCR2	800	801-1600	GaattgagctagtagtagaaagctcagcagacgaccttcgagcattccagcagctgtttctgaacaccctgtcctttgtgtgtccgtggtgtgcatcccagcagtaagcaacaatggctgatccagaaggtacagacggggagggcacgggttgtaacggctggttttatgtacaagctattgtagacaaaaaaacaggagatgtaatatcagatgacgaggacgaaaatgcaacagacacagggtcggatatggtagattttattgatacacaaggaacattttgtgaacaggcagagctagagacagcacaggcattgttccatgcgcaggaggtccacaatgatgcacaagtgttgcatgttttaaaacgaaagtttgcaggaggcagcaAagaaa…	TTGTGTATGTGTTGTAAGTGTGAAGCCAGAATTGAGCTAGTAGTAGAAAGCTCAGCAGACGACCTTCGAGCATTCCAGCAGCTGTTTCTGAACACCCTGTCCTTTGTGTGTCCGTGGTGTGCATCCCAGCAGTAAGCAACAATGGCTGATCCAGAAGGTACAGACGGGGAGGGCACGGGTTGTAACGGCTGGTTTTATGTACAAGCTATTGTAGACAAAAAAACAGGAGATGTAATATCAGATGACGAGGACGAAAATGCAACAGACACAGGGTCGGATATGGTAGATTTTATTGATACACAAGGAACATTTTGTGAACAGGCAGAGCTAGAGACAGCACAGGCATTGTTCCATGCGCAGGAGGTCCACAATGATGCACAAGTGTTGCATGTTTTAAAA…	876	1-867	773-1639	100	867	0	0	Y	T01-2L	TCAACATTTACCAGCCCGACG	T01-2R	AATCCTTCTGCTATTGTTGGGTT	-
		PCR3	800	1601-2400	Gttagaaattttaaaagtgataaaaccacgtgtacagattgggttacagctatatttggagtaaacccaacaatagcagaaggatttaaaacactaatacagccatttatattatatgcccatattcaatgtctagactgtaaatggggagtattaatattagccctgttgcgttacaaatgtggtaagagtagactaacagttgctaaaggtttaagtacgttgttacacgtacctgaaacttgtatgttaattcaaccaccaaaattgcgaagtagtgttgcagcactatattggtatagaacaggaatatcaaatattagtgaagtaatgggagacacacctgagtggatacaaagacttactattatacaacatggaatagatgatagcaatttt…	TAGTTAGCAGTATTTAAAAGACACATATGGGCTATCATTTACAGATTTAGTTAGAAATTTTAAAAGTGATAAAACCACGTGTACAGATTGGGTTACAGCTATATTTGGAGTAAACCCAACAATAGCAGAAGGATTTAAAACACTAATACAGCCATTTATATTATATGCCCATATTCAATGTCTAGACTGTAAATGGGGAGTATTAATATTAGCCCTGTTGCGTTACAAATGTGGTAAGAGTAGACTAACAGTTGCTAAAGGTTTAAGTACGTTGTTACACGTACCTGAAACTTGTATGTTAATTCAACCACCAAAATTGCGAAGTAGTGTTGCAGCACTATATTGGTATAGAACAGGAATATCAAATATTAGTGAAGTAATGGGAGACACACCTGAGTG…	929	3-928	1555-2478	99.784	926	0	2	Y	T04-3L	ACAAGGAGCTATGTTAGCAGTAT	T04-3R	TCTGTTAACGGTTCCAACCAA	-
		PCR4	800	2401-3200	Ttttatacactttatacaaggagcagtaatatcatttgtgaattccactagtcatttttggttggaaccgttaacagatactaaggtggccatgttagatgatgcaacgaccacgtgttggacatactttgatacctatatgagaaatgcgttagatggcaatccaataagtattgatagaaagcacaaaccattaatacaactaaaatgtcctccaatactactaaccacaaatatacatccagcaaaggataatagatggccatatttagaaagtagaataacagtatttgaatttccaaatgcatttccatttgataaaaatggcaatccagtatatgaaataaatgacaaaaattggaaatgtttttttgaaaggacatggtccagattagattt…	TTGGATGAGTTTTATACACTTTATACAAGGAGCAGTAATATCATTTGTGAATTCCACTAGTCATTTTTGGTTGGAACCGTTAACAGATACTAAGGTGGCCATGTTAGATGATGCAACGACCACGTGTTGGACATACTTTGATACCTATATGAGAAATGCGTTAGATGGCAATCCAATAAGTATTGATAGAAAGCACAAACCATTAATACAACTAAAATGTCCTCCAATACTACTAACCACAAATATACATCCAGCAAAGGATAATAGATGGCCATATTTAGAAAGTAGAATAACAGTATTTGAATTTCCAAATGCATTTCCATTTGATAAAAATGGCAATCCAGTATATGAAATAAATGACAAAAATTGGAAATGTTTTTTTGAAAGGACATGGTCCAG…	847	1-844	2391-3236	99.764	846	0	2	Y	T04-4L	TGTTTAGTATTTTGTGGACCAGC	T04-4R	GCCGTTTTGTCCCATGTTCC	-
		PCR5	800	3201-4000	aaagacaattgtatgaActatgtagcatgggacagtgtgtattatatgactgatgcaggaacatgggacaaaacGgctacctgtgtaagtcacaggggattgtattatgtaaaggaagggtacaacacgttttatatagaatttaaaagtgaatgtgaaaaatatgggaacacaggtacgtgggaagtacattttgggaataatgtaattgattgtaatgactctatgtgcagtaccagtgacgacacggtatccgctactcagcttgttaaacagctacagcacaccccctcaccgtattccagcaccgtgtccgtgggcaccgcaaagacctacggccagacgtcggctgctacacgacctggacactgtggactcgcggagaagcagcattgtgga…	GCGAGGAACTATGGAATACAGAACCTACTCACTGCTTTAAAAAAGGTGGCCCAAACAGTACAAGTATATTTTGATGGCAACAAAGACAATTGTATGAACTATGTAGCATGGGACAGTGTGTATTATATGACTGATGCAGGAACATGGGACAAAACGGCTACCTGTGTAAGTCACAGGGGATTGTATTATGTAAAGGAAGGGTACAACACGTTTTATATAGAATTTAAAAGTGAATGTGAAAAATATGGGAACACAGGTACGTGGGAAGTACATTTTGGGAATAATGTAATTGATTGTAATGACTCTATGTGCAGTACCAGTGACGACACGGTATCCGCTACTCAGCTTGTTAAACAGCTACAGCACACCCCCTCACCGTATTCCAGCACCGTGTCCGTG…	955	1-945	3121-4064	99.894	945	0	1	Y	T04-5L	ACACTGCAAGACACATGCGA	T04-5R	GCAGGGGACGTTATTACCACA	-
		PCR6	800	4001-4800	Tttgccatctgtctgtatgtgtgcgtatgcatgggtattggtatttgtgtatattgtggtaataacgtcccctgccacagcattcacagtatatgtattttgttttttattgcccatgttactattgcatatacatgctatattgtctttacagtaattgtataggttgttttatacagtgtattgtacattgtatattttgttttataccttttatgctttttgtatttttgtaataaaagtatggtatcccaccgtgccgcacgacgcaaacgggcttcggtaactgacttatataaaacatgtaaacaatctggtacatgtccacctgatgttgttcctaaggtggagggcaccacgttagcagataaaatattgcaatggtcaagccttggtata…	TCAGATAGTGTTACAAATATTTGTGGGATACATGACAATGTAATACATATGCTGTAGTACCAATATGTTATCACTTATTTTTTTATTTTGCTTTTGTGTATGCATGTATGTGTGCTGCCATGTCCCGCTTTTGCCATCTGTCTGTATGTGTGCGTATGCATGGGTATTGGTATTTGTGTATATTGTGGTAATAACGTCCCCTGCCACAGCATTCACAGTATATGTATTTTGTTTTTTATTGCCCATGTTACTATTGCATATACATGCTATATTGTCTTTACAGTAATTGTATAGGTTGTTTTATACAGTGTATTGTACATTGTATATTTTGTTTTATACCTTTTATGCTTTTTGTATTTTTGTAATAAAAGTATGGTATCCCACCGTGCCGCACGACGC…	952	2-951	3874-4822	99.789	950	1	1	Y	T04-6L	CAGATAGTGTACAAATATTGGTGGG	T04-6R	CCCCTGTACCAGAAGAAGCAA	-
		PCR7	800	4801-5600	atctggaacacatgggtatgaggaaatacctttacaaacatttgcttcttctggtacAggggaggaacccattagtagtaccccattgcctactgtgcggcgtgtagcaggtccccgcctttacagtagggcctaccaacaagtgtcagtggctaaccctgagtttcttacacgtccatcctctttaattacatatgacaacccggcctttgagcctgtggacactacattaacatttgatcctcgtagtgatgttcctgattcagattttatggatattatccgtctacataggcctgctttaacatccaggcgtgggactgttcgctttagtagattaggtcaaAgggcaactatgtttacccgcagcggtacacaaataggtgctagggttcactt…	TCCTGCATTTTTCTGATCCGTCCATTATTGAAGTTCCACAAACTGGGGAGGTGTCAGGTAATGTATTTGTTGGTACCCCTACATCTGGAACACATGGGTATGAGGAAATACCTTTACAAACATTTGCTTCTTCTGGTACAGGGGAGGAACCCATTAGTAGTACCCCATTGCCTACTGTGCGGCGTGTAGCAGGTCCCCGCCTTTACAGTAGGGCCTACCAACAAGTGTCAGTGGCTAACCCTGAGTTTCTTACACGTCCATCCTCTTTAATTACATATGACAACCCGGCCTTTGAGCCTGTGGACACTACATTAACATTTGATCCTCGTAGTGATGTTCCTGATTCAGATTTTATGGATATTATCCGTCTACATAGGCCTGCTTTAACATCCAGGCGTG…	920	1-920	4720-5640	99.566	922	1	3	?	T04-7L	CCTGCATTTTCTGATCCGTCCAT	T04-7R	ACAACTCTTGCCACAGAAGGAG	-
		PCR8	800	5601-6400	atttttttgcagatggctttgtggcggcctagtgacaataccgtatatcttccacctccttctgtggcaagagttgtaaataccgatgattatgtgactcGcacaagcatattttatcatgctggcagctctagattattaactgttggtaatccatattttagggttcctgcaggtggtggcaataagcaggatattcctaaggtttctgcataccaatatagagtatttCgggtgcagttacctgacccaaataaatttggtttacctgatactagtatttataatcctgaaacacaacgtttagtgtgggcctgtgctggCgtggaaattggccgtggtcagcctttaggtgttggccttagtgggcatccattttataataaattagatgacact…	AAATTATTATTTGTGGCCATTATATTATTTTATTCCTAAGAAACGTAAACGTGTTCCCTATTTTTTTGCAGATGGCTTTGTGGCGGCCTAGTGACAATACCGTATATCTTCCACCTCCTTCTGTGGCAAGAGTTGTAAATACCGATGATTATGTGACTCGCACAAGCATATTTTATCATGCTGGCAGCTCTAGATTATTAACTGTTGGTAATCCATATTTTAGGGTTCCTGCAGGTGGTGGCAATAAGCAGGATATTCCTAAGGTTTCTGCATACCAATATAGAGTATTTCGGGTGCAGTTACCTGACCCAAATAAATTTGGTTTACCTGATACTAGTATTTATAATCCTGAAACACAACGTTTAGTGTGGGCCTGTGCTGGCGTGGAAATTGGCCGTG…	915	3-905	5544-6447	99.889	904	0	1	Y	T04-8L	GCCCCTGCCTCTACACAGTA	T04-8R	GAATACACACAGCTGCCAGG	-
		PCR9	800	6401-7200	agcaggtactatgggtgacactgtgcctcaatccttatatattaaaggcacaggtatgcGtgcttcacctggcagctgtgtgtattctccctctccaagtggctctattgttacctctgactcccagttgtttaataaaccatattggttacataaggcacagggtcataacaatggtgtttgctggcataatcaattatttgttactgtggtagataccactcGcagtaccaatttaacaatatgtgcttctacacagtctcctgtacctgggcaatatgatgctaccaaatttaagcagtatagcagacatgttgaggaatatgatttgcagtttatttttcagttgtgtactattactttaactgcagatgttatgtcctatattcatagtatgaa…	CTGTAATGCTTCGGCGTGAGCAGCTTTTTGCTAGGCATTTTTGGAATAGAGCAGGTACTATGGGTGACACTGTGCCTCAATCCTTATATATTAAAGGCACAGGTATGCGTGCTTCACCTGGCAGCTGTGTGTATTCTCCCTCTCCAAGTGGCTCTATTGTTACCTCTGACTCCCAGTTGTTTAATAAACCATATTGGTTACATAAGGCACAGGGTCATAACAATGGTGTTTGCTGGCATAATCAATTATTTGTTACTGTGGTAGATACCACTCGCAGTACCAATTTAACAATATGTGCTTCTACACAGTCTCCTGTACCTGGGCAATATGATGCTACCAAATTTAAGCAGTATAGCAGACATGTTGAGGAATATGATTTGCAGTTTATTTTTCAGTTGT…	997	7-955	6357-7310	98.637	954	8	5	Y	T01-9L	AATGTCTGCAGATCCTTATGGGG	T01-9R	TACTCACTAGGGCGCAACCA	-
		PCR10	657	7201-7857		GGGGGGTTATATATACTCTATTGTTGTGTTTGTATGTCCTGTGTTTGTGTTTGTTGTATGATTGCATTGTATGGTATGTATGGTTGTTGTTGTATGTTGTATGTTACTATATTTGTTGGTATGTGGCATTAAATAAAATATGTTTTGTGGTTCTGTGTGTTATGTGGTTGCGCCCTAGTGAGTAACAACTGTATTTGTGTTTGTGGTATGGGTGTTGCTTGTTGGGCTATATATTGTCCTGTATTTCAAGTTATAAAACTGCACACCTTACAGCATCCATTTTATCCTACAATCCTCCATTTTGCTGTGCAACCGATTTCGGTTGCCTTTGGCTTATGTCTGTGGTTTTCTGCACAATACAGTACGCTGGCACTATTGCAAACTTTAATCTTTTGGGCA…	793	8-711	7153-7857	99.858	705	0	1			CGTGTACGTGCCAGGAAGT	T01-9R	TTTTCGGTCCCGACCGTTTT	-	This PCR successfully generates the viral circular junction site of HPV genome.
					tgtatgattgcattgtatggtatgtatggttgttgttgtatgttgtatgttactatatttgttggtatgtggcattaaataaaatatgttttgtggttctgtgtgttatgtggttgcgccctagtgagtaacaactgtatttgtgtttgtggtatgggtgttgcttgttgggctatatattgtcctgtatttcaagttataaaactgcacaccttacagcatccattttatcctacaatcctccattttgctgtgcaaccgatttcggttgcctttggcttatgtctgtggttttctgcacaatacagtacgctggcactattgcaaactttaatcttttgggcactgctcctacatattttgaacaattggcgcgcctctttggcgcataCaaggcgc…			712-777	1-65	98.485	66	0	1		T04-10L		wait		-
	Contigs	Contig1	-	-		gctgtgcatacatagtttatgcaaccgaaataggttgggcagcacatactatacttttcATTAATACTTTTAACAATTGTAGTATATAAAAAAGGGAGTAACCGAAAACGGTCGGGACCGAAAACGGTGTATATAAAAGATGTGAGAAACACACCACAATACTATGGCGCGCTTTGAGGATCCAACACGGCGACCCTACAAGCTACCTGATCTGTGCACGGAACTGAACACTTCACTGCAAGACATAGAAATAACCTGTGTATATTGCAAGACAGTATTGGAACTTACAGAGGTATTTGAATTTGCATTTAAAGATTTATTTGTGGTGTATAGAGACAGTATACCGCATGCTGCATGCCATAAATGTATAGATTTTTATTCTAGAATTAGAGAATTAAG…	7999	1-59	7799-7857	100	59	0	0			-		-	PCR1-10;	This contig contains loop junction site as head, and also as tail.
								60-7917	1-7857	99.949	7858	3	1
					-			7918-7983	1-65	98.485	66	0	1		-		-
T005	Genome Walk PCR	PCR1	800	1-800	actacaataattcatgtataaaaTtaagggcgtaaccgaaatcggttgaaccgaaaccggttagtataaaagcagacattttatgcaccaaaagagaactgcaatgtttcaggacccacaggagcgacccagaaagttaccacagttatgcacagagctgcaaacaactatacatgaGataatattagaatgtgtgtactgcaagcaacagttactgcgacgtgaggtatatgactttgcttttcgggatttatgcatagtatatagagatgggaatccatatgctgtatgtgataaatgtttaaagttttattctaaaattagtgagtatagacattattgttatagtttgtatggaacaacattagaacagcaatacaacaaaccgttgtgtgattt…	ACTTATATAATAATACTAAACTACAATAATTCATGTATAAAATTAAGGGCGTAACCGAAATCGGTTGAACCGAAACCGGTTAGTATAAAAGCAGACATTTTATGCACCAAAAGAGAACTGCAATGTTTCAGGACCCACAGGAGCGACCCAGAAAGTTACCACAGTTATGCACAGAGCTGCAAACAACTATACATGAGATAATATTAGAATGTGTGTACTGCAAGCAACAGTTACTGCGACGTGAGGTATATGACTTTGCTTTTCGGGATTTATGCATAGTATATAGAGATGGGAATCCATATGCTGTATGTGATAAATGTTTAAAGTTTTATTCTAAAATTAGTGAGTATAGACATTATTGTTATAGTTTGTATGGAACAACATTAGAACAGCAATACA…	884	1-19	7884-7902	100	19	0	0		T05-1L	AAAACTTCCCATGGGTGTGTGC		GCCATGGTAGATTATGGTTTCTGG	-	This PCR successfully generates the viral circular junction site of HPV genome.
								20-870	1-847	99.062	853	0	3
		PCR2	800	801-1600	agacctgttaatgggcacactaggaattgtgtgccccatctgttcCcagaaaccataatctaccatggctgatcctgcaggtaccaatggggaagagggtacgggatgtaatggatggttttatgtagaggctgtagtggaaaaaaaaacaggggatgctatatcagatgacgagaacgaaaatgacagtgatacaggtgaagatttggtagattttatagtaaatgataatgattatttaacacaggcagaaacagagacagcacatgcgttgtttactgcacaggaagcaaaacaacatagagatgcagtacaggttTtaaaacgaaagtatttGggtagtccacttagtgatattagtggatgtgtagacaataatattagtcctagattaaaagc…	TGTGGGACCTTTTCGCTCGGTTGTGCGTACAAAGCACACACGTAGACATTCGTACTTTGGAAGACCTGTTAATGGGCACACTAGGAATTGTGTGCCCCATCTGTTCCCAGAAACCATAATCTACCATGGCTGATCCTGCAGGTACCAATGGGGAAGAGGGTACGGGATGTAATGGATGGTTTTATGTAGAGGCTGTAGTGGAAAAAAAAACAGGGGATGCTATATCAGATGACGAGAACGAAAATGACAGTGATACAGGTGAAGATTTGGTAGATTTTATAGTAAATGATAATGATTATTTAACACAGGCAGAAACAGAGACAGCACATGCGTTGTTTACTGCACAGGAAGCAAAACAACATAGAGATGCAGTACAGGTTTTAAAACGAAAGTATTTGG…	912	14-906	752-1647	99.665	896	0	3	Y	T03-2L	GTGTGACTCTACGCTTCGGT	T03-2R	ACCATTCCCCATGAACATGCTA	-
		PCR3	800	1601-2345	gtatagctgacagtataaaaacactattacaacaatattgttCatatttacacattcaaagtttagcatgttcatggggaatggttgtgttactattagtaagatataaatgtggaaaaaatagagaaacaattgaaaaattgctgtctaaactattatgtgtgtctccaatgtgtatgatgatagagcctccaaaattgcgtagtacagcagcagcattatattggtataaaacaggtatGtcaaatattagtgaagtgtatggagacacgccagaatggatacaaagacaaacagtattacaacatagttttaatgattgtacatttgaattatcacagatggtacaatgggcctacgataatgacatagtagacgatagtgaaattgcatataaat…	GGTAATAAATCAACGTGTTGCGATTGGTGTATTGCTGCATTTGGACTTACACCCAGTATAGCTGACAGTATAAAAACACTATTACAACAATATTGTTCATATTTACACATTCAAAGTTTAGCATGTTCATGGGGAATGGTTGTGTTACTATTAGTAAGATATAAATGTGGAAAAAATAGAGAAACAATTGAAAAATTGCTGTCTAAACTATTATGTGTGTCTCCAATGTGTATGATGATAGAGCCTCCAAAATTGCGTAGTACAGCAGCAGCATTATATTGGTATAAAACAGGTATGTCAAATATTAGTGAAGTGTATGGAGACACGCCAGAATGGATACAAAGACAAACAGTATTACAACATAGTTTTAATGATTGTACATTTGAATTATCACAGATG…	914	2-800	1547-2345	100	799	0	0	?	T03-3L	GAGTTATACGGGGTAAGTTTTTCAG	T03-3R	TGTCATCTATGTAGTTCCAACAGGG	-	PCR3 and PCR5 are seperated viral integration break-points.
		PCR5	800	3201-4000	AgggtcaagttgactattatggtttatattatgttcatgaaggaatacgaacatattttgtgcagtttaaagatgatgcagaaaaatatagtaaaaataaagtatgggaagttcatgcgggtggtcaggtaatattatgtcctacatctgtgtttagcagcaacgaagtatcctctcctgaaattattaggcagcacttggccaaccaccccgccgcgacccataccaaagccgtcgccttgggcaccgaagaaacacagacgactatccagcgaccaagatcagagccagacaccggaaacccctgccacaccactaagttgttgcacagagactcagtggacagtTctccaatcctcactgcatttaacagctcacacaaaggacggattaactgta…	ACACTACACCCATAGTACATTTAAAAGGTGATGCTAATACTTTAAAATGTTTAAGATATAGATTTAAAAAGCATTGTAAATTGTATACTGCAGTGTCGTCTACATGGCATTGGACAGGACATAATGTAAAACATAAAAGTGCAATTGTTACACTTACATATGATAGTGAATGGCAACGTGAACAATTTTTGTCTCAAGTTAAAATACCAAAAACTATTACAGTGTCTACTGGATTTATGTCTATATGACAAATCTTGATACTGCATCCACAACATTACTGGCGTGCTTTTTGCTTTGCTTTTGTGTGCTTTTGTGTGTCTGCCTATTAATACGTCCGCTGCTTTTGTCTGTGTCTACATACACATCATTAATACTATTGGTATTACTATTGTGGATAAC…	473	1-473	3606-4078	100	473	0	0	?	T03-3L	GAGTTATACGGGGTAAGTTTTTCAG	T03-3R	TGTCATCTATGTAGTTCCAACAGGG	-
		PCR6	800	4001-4800	taacagcagcctctgcgtttaggtgttttattgtatatattGtatttgtttatataccattatttttaatacatacTcatgcacgctttttaattacataatgtatatgtacataatgtaattgttacatataattgttgtataccataacttactattttttcttttttattttTatatataattttttttttgtttgtttgtttgttttttaataaactgttatCacttaacaatgcgacacaaacgttctgcaaaacgcacaaaacgtgcatcggctacccaactttataaaacatgcaaacaggcaggtacatgtccacctgacattatacctaaggttgaaggcaaaactattgctgaTcaaatattacaatatggaagtatgggtgtattttt…	GTCATACCATCATTATACTATTGGTATTACTATTGTGGATAACAGCAGCCTCTGCGTTTAGGTGTTTTATTGTATATATTGTATTTGTTTATATACCATTATTTTTAATACATACTCATGCACGCTTTTTAATTACATAATGTATATGTACATAATGTAATTGTTACATATAATTGTTGTATACCATAACTTACTATTTTTTCTTTTTTATTTTTATATATAATTTTTTGTTTGTTTGTGTGTTTGTTTTTTAATAAACTGTTATCACTTAACAATGCGACACAAACGTTCTGCAAAACGCACAAAACGTGCATCGGCTACCCAACTTTATAAAACATGCAAACAGGCAGGTACATGTCCACCTGACATTATACCTAAGGTTGAAGGCAAAACTATTGC…	954	3-929	3962-4890	99.247	929	5	2	?	T03-6L	GCCTATTAATACGTCCGCTGC	T03-6R	ACCCTGGTATGGGTGTGCTAC	-
		PCR7	800	4801-5600	gtacacataattatgaagaaattcctatggatacatttattgttagcacaaaccctaacacagtaactagtagcacacccataccagggtctcgcccagtggcacgcctaggattatatagtcgcacaacacaacaAgttaaagttgtagaccctgcttttgtaaccactcccactaaactCattacatatgataatcctgcatatgaaggtatagatgtggataatacattatattttCctaAtaatgataatagtattaatatagctccagatcctgactttttggatatagttgctttacataggccagcattaacctctaggcgtactggcattaggtacagtagaattggtaataaacaaacactacgtactcgtagtggaaaatctataggtg…	CTAGGGGCACAACCCTGCGAACTGGAGGGCATTTTACACTTTCATCATCCACTATTAGTACACATAATTATGAAGAAATTCCTATGGATACATTTATTGTTAGCACAAACCCTAACACAGTAACTAGTAGCACACCCATACCAGGGTCTCGCCCAGTGGCACGCCTAGGATTATATAGTCGCACAACACAACAAGTTAAAGTTGTAGACCCTGCTTTTGTAACCACTCCCACTAAACTCATTACATATGATAATCCTGCATATGAAGGTATAGATGTGGATAATACATTATATTTTCCTAATAATGATAATAGTATTAATATAGCTCCAGATCCTGACTTTTTGGATATAGTTGCTTTACATAGGCCAGCATTAACCTCTAGGCGTACTGGCATTAGGT…	960	10-956	4750-5696	99.263	950	1	6	Y	T03-7L	TAATCCCACTTTTACTGACCCATCT	T03-7R	CTTAGATACTGGGACAGGAGGC	-
		PCR8	800	5601-6400	Cgaaaacgacgtaaacgtttaccatattttttttcagatgtctctttggctgcctagtgaggccactgtctacttgcctcctgtcccagtatctaaggttgtaagcacggatgaatatgttgcacgcacaaacatatattatcatgcaggaacatccagactacttgcagttggacatccctattttcctattaaaaaacctaacaataacaaaatattagttcctaaagtatcaggattacaatacagggtatttagaatacatttacctgaccccaataagtttggttttcctgacacctcattttataatccagatacacagcggctggtttgggcctgtgtaggtgttgaggtaggtcgtggtcagccattaggtgtgggcattagtggccatcc…	CCACCAATATACAATTATTGCTGATGCAGGTGACTTTTATTTACATCCTAGTTATTACATGTTACGAAAACGACGTAAACGTTTACCATATTTTTTTTCAGATGTCTCTTTGGCTGCCTAGTGAGGCCACTGTCTACTTGCCTCCTGTCCCAGTATCTAAGGTTGTAAGCACGGATGAATATGTTGCACGCACAAACATATATTATCATGCAGGAACATCCAGACTACTTGCAGTTGGACATCCCTATTTTCCTATTAAAAAACCTAACAATAACAAAATATTAGTTCCTAAAGTATCAGGATTACAATACAGGGTATTTAGAATACATTTACCTGACCCCAATAAGTTTGGTTTTCCTGACACCTCATTTTATAATCCAGATACACAGCGGCTGGTTT…	954	1-954	5538-6487	99.581	954	0	4	Y	T03-8L	GTTCCAGGGTCTCCACAATATACA	T03-8R	TGCAGTAGACCCAGAGCCTTT	-
		PCR9	800	6401-7200	tgtttgttagacatttatttaatagggctggtGctgttggtgaaaatgtaccagacgatttatacattaaaggctctgggtctactgcaaatttagccagttcaaattattttcctacacctagtggttctatggttacctctgatgcccaaatattcaataaaccttattggttacaacgagcacagggccacaataatggcatttgttggggtaaccaactatttgttactgttgttgatactacacgcagtacaaatatgtcattatgtgctgccatatctacttcagaaactacatataaaaatactaactttaaggagtacctacgacatggggaggaatatgatttacagtttatttttcaactgtgcaaaataaccttaactgcagacgtta…	AATATCCAGATTATATTAAATGGTGTCAGAACCATATGGCGACAGCTTATTTTTTTATTTACGAAGGGAACAAATGTTTGTTAGACATTTATTTAATAGGGCTGGTGCTGTTGGTGAAAATGTACCAGACGATTTATACATTAAAGGCTCTGGGTCTACTGCAAATTTAGCCAGTTCAAATTATTTTCCTACACCTAGTGGTTCTATGGTTACCTCTGATGCCCAAATATTCAATAAACCTTATTGGTTACAACGAGCACAGGGCCACAATAATGGCATTTGTTGGGGTAACCAACTATTTGTTACTGTTGTTGATACTACACGCAGTACAAATATGTCATTATGTGCTGCCATATCTACTTCAGAAACTACATATAAAAATACTAACTTTAAGGAGTA…	996	1-992	6326-7312	99.194	993	1	5	?	T03-9L	CAGGCTAACAAAAGTGAAGTTCCA	T03-9R	ACAACACAATTAGTAGGTGTTGAAA	-
		PCR10	702	7201-7902	atgtgcttgtatgtgcttgtaaatattaagttgtatgtgtgtttgtatgtatggtataataaacaTgtgtgtatgtgtttttCaCtgcttgtgtaactattgtgtcatgcaacataaataaacttattgtttcaacacctactaattgtgttgtggttattcattgtatataaactatatttgctacatcctgtttttgttttatatatactatattttgtagcgccagCgGccattttgtagcttcaaccgaattcggttgcatgctttttggcacaaaatgtgtttttttaaatagttctatgtcagcaactatAgtttaaacttgtacgtttcctgcttgccatgcgtgccaaatccctgttttcctgacctgcactgcttgccaaccattccatt…	GTGGCTGTAGTATTGTATGTATGTTGACTCAGTGTTGTTTGTTGTTTATATGTCTGTATGTGCTTGTATGTGCTTGTAAATATTAAGTTGTATGTGTGTTTGTATGTATGGTATAATAAACATGTGTGTATGTGTTTTTCACTGCTTGTGTAACTATTGTGTCATGCAACATAAATAAACTTATTGTTTCAACACCTACTAATTGTGTTGTGGTTATTCATTGTATATAAACTATATTTGCTACATCCTGTTTTTGTTTTATATATACTATATTTTGTAGCGCCAGCGGCCATTTTGTAGCTTCAACCGAATTCGGTTGCATGCTTTTTGGCACAAAATGTGTTTTTTTAAATAGTTCTATGTCAGCAACTATAGTTTAAACTTGTACGTTTCCTGCTT…	818	4-759	7146-7902	99.868	757	0	1	Y	T03-10L	ACCTCTACAACTGCTAAACGCAA	T03-10R	TATACTAACCGGTTTCGGTTCAA	-	This PCR successfully generates the viral circular junction site of HPV genome.
								760-804	1-46	97.826	46	0	1
	Contigs	Contig1	-	-	-	ACTTATATAATAATACTAAACTACAATAATTCATGTATAAAATTAAGGGCGTAACCGAAATCGGTTGAACCGAAACCGGTTAGTATAAAAGCAGACATTTTATGCACCAAAAGAGAACTGCAATGTTTCAGGACCCACAGGAGCGACCCAGAAAGTTACCACAGTTATGCACAGAGCTGCAAACAACTATACATGAGATAATATTAGAATGTGTGTACTGCAAGCAACAGTTACTGCGACGTGAGGTATATGACTTTGCTTTTCGGGATTTATGCATAGTATATAGAGATGGGAATCCATATGCTGTATGTGATAAATGTTTAAAGTTTTATTCTAAAATTAGTGAGTATAGACATTATTGTTATAGTTTGTATGGAACAACATTAGAACAGCAATACA…	2484	1-19	7884-7902	100	19	0	0		-	-	-	-	PCR1-3;	This contig contains loop junction site as head.
								20-2370	1-2345	99.745	2351	0	1
		Contig2	-	-	-	ACACTACACCCATAGTACATTTAAAAGGTGATGCTAATACTTTAAAATGTTTAAGATATAGATTTAAAAAGCATTGTAAATTGTATACTGCAGTGTCGTCTACATGGCATTGGACAGGACATAATGTAAAACATAAAAGTGCAATTGTTACACTTACATATGATAGTGAATGGCAACGTGAACAATTTTTGTCTCAAGTTAAAATACCAAAAACTATTACAGTGTCTACTGGATTTATGTCTATATGACAAATCTTGATACTGCATCCACAACATTACTGGCGTGCTTTTTGCTTTGCTTTTGTGTGCTTTTGTGTGTCTGCCTATTAATACGTCCGCTGCTTTTGTCTGTGTCTACATACACATCATTAATACTATTGGTATTACTATTGTGGATAAC…	4360	1-4301	3606-7902	99.86	4301	2	2		-	-	-	-	PCR5-10;	This contig contains loop junction site as tail.
								4302-4346	1-46	97.826	46	0	1
T006	Genome Walk PCR	PCR1	800	1-800	actacaataattcatgtataaaaTtaagggcgtaaccgaaatcggttgaaccgaaaccggttagtataaaagcagacattttatgcaccaaaagagaactgcaatgtttcaggacccacaggagcgacccagaaagttaccacagttatgcacagagctgcaaacaactatacatgaGataatattagaatgtgtgtactgcaagcaacagttactgcgacgtgaggtatatgactttgcttttcgggatttatgcatagtatatagagatgggaatccatatgctgtatgtgataaatgtttaaagttttattctaaaattagtgagtatagacattattgttatagtttgtatggaacaacattagaacagcaatacaacaaaccgttgtgtgattt…	TTACAGGCTGTGCTACATAGTTTATGCAACCGAAATAGGTTGGGCAGCACATACTATACTTTTCATTAATACTTTTAACAATTGTAGTATATAAAAAAGGGAGTAACCGAAAACGGTCGGGACCGAAAACGGTGTATATAAAAGATGTGAGAAACACACCACAATACTATGGCGCGCTTTGAGGATCCAACACGGCGACCCTACAAGCTACCTGATCTGTGCACGGAACTGAACACTTCACTGCAAGACATAGAAATAACCTGTGTATATTGCAAGACAGTATTGGAACTTACAGAGGTATTTGAATTTGCATTTAAAGATTTATTTGTGGTGTATAGAGACAGTATACCGCATGCTGCATGCCATAAATGTATAGATTTTTATTCTAGAATTAGAGAA…	922	7-64	7799-7857	98.305	59	0	1			TTCTGTCTACCCTTAACATGAACT		GGACACACAAAGGACAGGGT	-	This PCR successfully generates the viral circular junction site of HPV genome.
								65-922	1-858	100	858	0	0
		PCR2	983	801-1783	GaattgagctagtagtagaaagctcagcagacgaccttcgagcattccagcagctgtttctgaacaccctgtcctttgtgtgtccgtggtgtgcatcccagcagtaagcaacaatggctgatccagaaggtacagacggggagggcacgggttgtaacggctggttttatgtacaagctattgtagacaaaaaaacaggagatgtaatatcagatgacgaggacgaaaatgcaacagacacagggtcggatatggtagattttattgatacacaaggaacattttgtgaacaggcagagctagagacagcacaggcattgttccatgcgcaggaggtccacaatgatgcacaagtgttgcatgttttaaaacgaaagtttgcagAaggcagcacagaaa…	CTTCACATGTTGTGTATGTGTTGTAAGTGTGAAGCCAGAATTGAGCTAGTAGTAGAAAGCTCAGCAGACGACCTTCGAGCATTCCAGCAGCTGTTTCTGAACACCCTGTCCTTTGTGTGTCCGTGGTGTGCATCCCAGCAGTAAGCAACAATGGCTGATCCAGAAGGTACAGACGGGGAGGGCACGGGTTGTAACGGCTGGTTTTATGTACAAGCTATTGTAGACAAAAAAACAGGAGATGTAATATCAGATGACGAGGACGAAAATGCAACAGACACAGGGTCGGATATGGTAGATTTTATTGATACACAAGGAACATTTTGTGAACAGGCAGAGCTAGAGACAGCACAGGCATTGTTCCATGCGCAGGAGGTCCACAATGATGCACAAGTGTTGCAT…	986	4-983	766-1747	99.796	982	0	2	?	T06-2L	AACATTTACCAGCCCGACGA	T06-2R	CATTTGTAACGCAACAGGGCT	-	PCR2 and PCR3 are seperated viral integration break-points.
		PCR3	993	3810-4800	Gaatactgactgtaacataccatagtgaaacacaaagaacaaaatttttaaatactgttgcaattccagatagtgtacaaatattggtgggatacatgacaatgtaatacatatgctgtagtaccaatatgttatcacttatttttttattttgcttttgtgtatgcatgtatgtgtgctgccatgtcccgcttttgccatctgtctgtatgtgtgcgtatgcatgggtattggtatttgtgtatattgtggtaataacgtcccctgccacagcattcacagtatatgtattttgttttttattgcccatgttactattgcatatacatgctatattgtctttacagtaattgtataggttgttttatacagtgtattgtacattgtatattttgtttt…	TAATACATATGCTGTAGTACCAATATGTTATCACTTATTTTTTTATTTTGCTTTTGTGTATGCATGTATGTGTGCTGCCATGTCCCGCTTTTGCCATCTGTCTGTATGTGTGCGTATGCATGGGTATTGGTATTTGTGTATATTGTGGTAATAACGTCCCCTGCCACAGCATTCACAGTATATGTATTTTGTTTTTTATTGCCCATGTTACTATTGCATATACATGCTATATTGTCTTTACAGTAATTGTATAGGTTGTTTTATACAGTGTATTGTACATTGTATATTTTGTTTTATACCTTTTATGCTTTTTGTATTTTTGTAATAAAAGTATGGTATCCCACCGTGCCGCACGACGCAAACGGGCTTCGGTAACTGACTTATATAAAACATGTAAAC…	909	1-909	3912-4820	100	909	0	0	?	T04-6L	CAGATAGTGTACAAATATTGGTGGG	T04-6R	CCCCTGTACCAGAAGAAGCAA	-
		PCR4	800	4801-5600	AtctggaacacatgggtatgaggaaatacctttacaaacatttgcttcttctggtacgggggaggaacccattagtagtaccccattgcctactgtgcggcgtgtagcaggtccccgcctttacagtagggcctaccaacaagtgtcagtggctaaccctgagtttcttacacgtccatcctctttaattacatatgacaacccggcctttgagcctgtggacactacattaacatttgatcctcgtagtgatgttcctgattcagattttatggatattatccgtctacataggcctgctttaacatccaggcgtgggactgttcgctttagtagattaggtcaaAgggcaactatgtttacccgcagcggtacacaaataggtgctagggttcactt…	GGGAGGTGTCAGGTATGTATTTGTTGGTACCCCTACATCTGGAACACATGGGTATGAGGAAATACCTTTACAAACATTTGCTTCTTCTGGTACGGGGGAGGAACCCATTAGTAGTACCCCATTGCCTACTGTGCGGCGTGTAGCAGGTCCCCGCCTTTACAGTAGGGCCTACCAACAAGTGTCAGTGGCTAACCCTGAGTTTCTTACACGTCCATCCTCTTTAATTACATATGACAACCCGGCCTTTGAGCCTGTGGACACTACATTAACATTTGATCCTCGTAGTGATGTTCCTGATTCAGATTTTATGGATATTATCCGTCTACATAGGCCTGCTTTAACATCCAGGCGTGGGACTGTTCGCTTTAGTAGATTAGGTCAAAGGGCAACTATGTTTAC…	875	1-872	4764-5636	99.885	873	0	1	Y	T04-7L	CCTGCATTTTCTGATCCGTCCAT	T04-7R	ACAACTCTTGCCACAGAAGGAG	-
		PCR5	800	5601-6400	atttttttgcagatggctttgtggcggcctagtgacaataccgtatatcttccacctccttctgtggcaagagttgtaaataccgatgattatgtgactcGcacaagcatattttatcatgctggcagctctagattattaactgttggtaatccatattttagggttcctgcaggtggtggcaataagcaggatattcctaaggtttctgcataccaatatagagtatttagggtgcagttacctgacccaaataaatttggtttacctgatactagtatttataatcctgaaacacaacgtttagtgtgggcctgtgctggagtggaaattggccgtggtcagcctttaggtgttggccttagtgggcatccattttataataaattagatgacact…	ATTATTATTTGTGGCCATTATATTATTTTATTCCTAAGAAACGTAAACGTGTTCCCTATTTTTTTGCAGATGGCTTTGTGGCGGCCTAGTGACAATACCGTATATCTTCCACCTCCTTCTGTGGCAAGAGTTGTAAATACCGATGATTATGTGACTCGCACAAGCATATTTTATCATGCTGGCAGCTCTAGATTATTAACTGTTGGTAATCCATATTTTAGGGTTCCTGCAGGTGGTGGCAATAAGCAGGATATTCCTAAGGTTTCTGCATACCAATATAGAGTATTTAGGGTGCAGTTACCTGACCCAAATAAATTTGGTTTACCTGATACTAGTATTTATAATCCTGAAACACAACGTTTAGTGTGGGCCTGTGCTGGAGTGGAAATTGGCCGTGGT…	928	1-928	5544-6471	99.892	928	1	0	Y	T04-8L	GCCCCTGCCTCTACACAGTA	T04-8R	GAATACACACAGCTGCCAGG	-
		PCR6	800	6401-7200	agcaggtactatgggtgacactgtgcctcaatccttatatattaaaggcacaggtatgcGtgcttcacctggcagctgtgtgtattctccctctccaagtggctctattgttacctctgactcccagttgtttaataaaccatattggttacataaggcacagggtcataacaatggtgtttgctggcataatcaattatttgttactgtggtagataccactcGcagtaccaatttaacaatatgtgcttctacacagtctcctgtacctgggcaatatgatgctaccaaatttaagcagtatagcagacatgttgaggaatatgatttgcagtttatttttcagttgtgtactattactttaactgcagatgttatgtcctatattcatagtatgaa…	CTAAGCGTGAGCAGCTTTTTGCTAGGCATTTTTGGATAGAGCAGGTACTATGGGTGACACTGTGCCTCAATCCTTATATATTAAAGGCACAGGTATGCGTGCTTCACCTGGCAGCTGTGTGTATTCTCCCTCTCCAAGTGGCTCTATTGTTACCTCTGACTCCCAGTTGTTTAATAAACCATATTGGTTACATAAGGCACAGGGTCATAACAATGGTGTTTGCTGGCATAATCAATTATTTGTTACTGTGGTAGATACCACTCGCAGTACCAATTTAACAATATGTGCTTCTACACAGTCTCCTGTACCTGGGCAATATGATGCTACCAAATTTAAGCAGTATAGCAGACATGTTGAGGAATATGATTTGCAGTTTATTTTTCAGTTGTGTACTATTAC…	923	5-923	6365-7285	99.783	921	0	2	Y	T04-9L	AATGTCTGCAGATCCTTATGGGG	T04-9R	TACTCACTAGGGCGCAACCA	-
		PCR7	657	7201-7857	tgtatgattgcattgtatggtatgtatggttgttgttgtatgttgtatgttactatatttgttggtatgtggcattaaataaaatatgttttgtggttctgtgtgttatgtggttgcgccctagtgagtaacaactgtatttgtgtttgtggtatgggtgttgcttgttgggctatatattgtcctgtatttcaagttataaaactgcacaccttacagcatccattttatcctacaatcctccattttgctgtgcaaccgatttcggttgcctttggcttatgtctgtggttttctgcacaatacagtacgctggcactattgcaaactttaatcttttgggcactgctcctacatattttgaacaattggcgcgcctctttggcgcataCaaggcgc…	TATATACTTCTATTGTTGTGTTTGTATGTCCTGTGTTTGTGTTTGTTGTATGATTGCATTGTATGGTATGTATGGTTGTTGTTGTATGTTGTATGTTACTATATTTGTTGGTATGTGGCATTAAATAAAATATGTTTTGTGGTTCTGTGTGTTATGTGGTTGCGCCCTAGTGAGTAACAACTGTATTTGTGTTTGTGGTATGGGTGTTGCTTGTTGGGCTATATATTGTCCTGTATTTCAAGTTATAAAACTGCACACCTTACAGCATCCATTTTATCCTACAATCCTCCATTTTGCTGTGCAACCGATTTCGGTTGCCTTTGGCTTATGTCTGTGGTTTTCTGCACAATACAGTACGCTGGCACTATTGCAAACTTTAATCTTTTGGGCACTGCTCCT…	742	1-703	7155-7857	99.858	703	1	0	Y	T03-10L	CGTGTACGTGCCAGGAAGT	T03-10R	TTTTCGGTCCCGACCGTTTT	-	This PCR successfully generates the viral circular junction site of HPV genome.
								704-742	1-39	100	39	0	0
	Contigs	Contig1	-	-	-	TTACAGGCTGTGCTACATAGTTTATGCAACCGAAATAGGTTGGGCAGCACATACTATACTTTTCATTAATACTTTTAACAATTGTAGTATATAAAAAAGGGAGTAACCGAAAACGGTCGGGACCGAAAACGGTGTATATAAAAGATGTGAGAAACACACCACAATACTATGGCGCGCTTTGAGGATCCAACACGGCGACCCTACAAGCTACCTGATCTGTGCACGGAACTGAACACTTCACTGCAAGACATAGAAATAACCTGTGTATATTGCAAGACAGTATTGGAACTTACAGAGGTATTTGAATTTGCATTTAAAGATTTATTTGTGGTGTATAGAGACAGTATACCGCATGCTGCATGCCATAAATGTATAGATTTTTATTCTAGAATTAGAGAA…	1813	7-64	7799-7857	98.305	59	0	1		-	-	-	-	PCR1-2	This contig contains loop junction site as head.
								65-1810	1-1747	99.943	1747	0	1
		Contig2	-	-		GGGAGGTGTCAGGTATGTATTTGTTGGTACCCCTACATCTGGAACACATGGGTATGAGGAAATACCTTTACAAACATTTGCTTCTTCTGGTACGGGGGAGGAACCCATTAGTAGTACCCCATTGCCTACTGTGCGGCGTGTAGCAGGTCCCCGCCTTTACAGTAGGGCCTACCAACAAGTGTCAGTGGCTAACCCTGAGTTTCTTACACGTCCATCCTCTTTAATTACATATGACAACCCGGCCTTTGAGCCTGTGGACACTACATTAACATTTGATCCTCGTAGTGATGTTCCTGATTCAGATTTTATGGATATTATCCGTCTACATAGGCCTGCTTTAACATCCAGGCGTGGGACTGTTCGCTTTAGTAGATTAGGTCAAAGGGCAACTATGTTTAC…	3132	1-3093	4764-7857	99.968	3094	0	1			-		-	PCR3-7	This contig contains loop junction site as tail.
					-			3094-3132	1-39	100	39	0	0		-		-
T008	Genome Walk PCR	PCR1	900	1-900	AttaatacttttaacaattgtagtatataaaaaagggagtaaccgaaaacggtcgggaccgaaaacggtgtatataaaagatgtgagaaacacaccacaatactatggcgcgctttgaggatccaacacggcgaccctacaagctacctgatctgtgcacggaactgaacacttcactgcaagacatagaaataacctgtgtatattgcaagacagtattggaacttacagaggtatttgaatttgcatttaaagatttatttgtggtgtatagagacagtataccGcatgctgcatgccataaatgtatagatttttattctagaattagagaattaagacattattcagactctgtgtatggagacacattggaaaaactaactaacactgggttat…	AGCTGTGCATACATAGTTTATGCAACCGAAATAGGTTGGGCAGCACATACTATACTTTTTATTAATACTTTTAACAATTGTAGTATATAAAAAAGGGAGTAACCGAAAACGGTCGGGACCGAAAACGGTGTATATAAAAGATGTGAGAAACACACCACAATACTATGGCGCGCTTTGAGGATCCAACACGGCGACCCTACAAGCTACCTGATCTGTGCACGGAACTGAACACTTCACTGCAAGACATAGAAATAACCTGTGTATATTGCAAGACAGTATTGGAACTTACAGAGGTATTTGAATTTGCATTTAAAGATTTATTTGTGGTGTATAGAGACAGTATACCGCATGCTGCATGCCATAAATGTATAGATTTTTATTCTAGAATTAGAGAATTAA…	979	1-60	7798-7857	100	60	0	0			AACATTCTGTCTACCCTTAACATGA		AACCAGCCGTTACAACCCG	-	This PCR successfully generates the viral circular junction site of HPV genome.
								61-979	1-919	100	919	0	0
		PCR2	881	901-1307	Gcagtaagcaacaatggctgatccagaaggtacagacggggagggcacgggttgtaacggctggttttatgtacaagctattgtagacaaaaaaacaggagatgtaatatcagatgacgaggacgaaaatgcaacagacacagggtcggatatggtagattttattgatacacaaggaacattttgtgaacaggcagagctagagacagcacaggcattgttccatgcgcaggaggtccacaatgatgcacaagtgttgcatgttttaaaacgaaagtttgcaggaggcagcacagaaaacagtccattaggggagcggctggaggtggatacagagttaagtccacggttacaagaaatatctttaaatagtgggcagaaaaaggcaaaaaggcggct…	CCCTGTCCTTTGTGTGTCCGTGGTGTGCATCCCAGCAGTAAGCAACAATGGCTGATCCAGAAGGTACAGACGGGGAGGGCACGGGTTGTAACGGCTGGTTTTATGTACAAGCTATTGTAGACAAAAAAACAGGAGATGTAATATCAGATGACGAGGACGAAAATGCAACAGACACAGGGTCGGATATGGTAGATTTTATTGATACACAAGGAACATTTTGTGAACAGGCAGAGCTAGAGACAGCACAGGCATTGTTCCATGCGCAGGAGGTCCACAATGATGCACAAGTGTTGCATGTTTTAAAACGAAAGTTTGCAGGAGGCAGCAAAGAAAACAGTCCATTAGGGGAGCGGCTGGAGGTGGATACAGAGTTAAGTCCACGGTTACAAGAAATATCTT…	919	1-441	867-1307	99.773	441	1	0		T08-2L	CTCAGCAGACGACCTTCGAG<GA	wait	ATTTGTAACGCAACAGGGCTA	-	PCR2 and PCR3 are seperated viral integration break-points.
		PCR3	724	7134-7857		CTGTATTTGTGTTTGTGGTATGGGTGTTGCTTGTTGGGCTATATATTGTCCTGTATTTCAAGTTATAAAACTGCACACCTTACAGCATCCATTTTATCCTACAATCCTCCATTTTGCTGTGCAACCGATTTCGGTTGCCTTTGGCTTATGTCTGTGGTTTTCTGCACAATACAGTACGCTGGCACTATTGCAAACTTTAATCTTTTGGGCACTGCTCCTACATATTTTGAACAATTGGCGCGCCTCTTTGGCGCATACAAGGCGCACCTGGTATTAGTCATTTTCCTGTCCAGGTGCGCTACAACAATTGCTTGCATAACTATATCCACTCCCTAAGTAATAAAACTGCTTTTAGGCACATATTTTAGTTTGTTTTTACTTAAGCTAATTGCATACTTG…	648	1-523	7335-7857	100	523	0	0			TTCTGTGTGTTATGTGGTTGCG		CTTGTAGGGTCGCCGTGTT	-	This PCR successfully generates the viral circular junction site of HPV genome.
			724	7134-7857	taatatgtgtgtgtgtatatatatatacatctattgttgtgtttgtatgtcctgtgtttgtgtttgttgtatgattgcattgtatggtatgtatggttgttgttgtatgttgtatgttactatatttgttggtatgtggcattaaataaaatatgttttgtggttctgtgtgttatgtggttgcgccctagtgagtaacaactgtatttgtgtttgtggtatgggtgttgcttgttgggctatatattgtcctgtatttcaagttataaaactgcacaccttacagcatccattttatcctacaatcctccattttgctgtgcaaccgatttcggttgcctttggcttatgtctgtggttttctgcacaatacagtacgctggcactattgcaaacttt…			524-648	1-125	100	125	0	0
	Contigs	Contig1	-	-	-	CTGTATTTGTGTTTGTGGTATGGGTGTTGCTTGTTGGGCTATATATTGTCCTGTATTTCAAGTTATAAAACTGCACACCTTACAGCATCCATTTTATCCTACAATCCTCCATTTTGCTGTGCAACCGATTTCGGTTGCCTTTGGCTTATGTCTGTGGTTTTCTGCACAATACAGTACGCTGGCACTATTGCAAACTTTAATCTTTTGGGCACTGCTCCTACATATTTTGAACAATTGGCGCGCCTCTTTGGCGCATACAAGGCGCACCTGGTATTAGTCATTTTCCTGTCCAGGTGCGCTACAACAATTGCTTGCATAACTATATCCACTCCCTAAGTAATAAAACTGCTTTTAGGCACATATTTTAGTTTGTTTTTACTTAAGCTAATTGCATACTTG…	2308	1-523	7335-7857	100	523	0	0		-	-	-	-	PCR3,1,2	This contig contains loop junction site as head.
								524-1830	1-1307	99.923	1307	1	0
T009	Genome Walk PCR	PCR1	800	1-800	AttaatacttttaacaattgtagtatataaaaaagggagtaaccgaaaacggtcgggaccgaaaacggtgtatataaaagatgtgagaaacacaccacaatactatggcgcgctttgaggatccaacacggcgaccctacaagctacctgatctgtgcacggaactgaacacttcactgcaagacatagaaataacctgtgtatattgcaagacagtattggaacttacagaggtatttgaatttgcatttaaagatttatttgtggtgtatagagacagtataccGcatgctgcatgccataaatgtatagatttttattctagaattagagaattaagacattattcagactctgtgtatggagacacattggaaaaactaactaacactgggttat…	TTTGAGAACTAGCTGTGCATACATAGTTTATGCAACCGAAATAGGTTGGGCAGCACATACTATACTTTTCATTAATACTTTTAACAATTGTAGTATATAAAAAAGGGAGTAACCGAAAACGGTCGGGACCGAAAACGGTGTATATAAAAGATGTGAGAAACACACCACAATACTATGGCGCGCTTTGAGGATCCAACACGGCGACCCTACAAGCTACCTGATCTGTGCACGGAACTGAACACTTCACTGCAAGACATAGAAATAACCTGTGTATATTGCAAGACAGTATTGGAACTTACAGAGGTATTTGAATTTGCATTTAAAGATTTATTTGTGGTGTATAGAGACAGTATACCGCATGCTGCATGCCATAAATGTATAGATTTTTATTCTAGAATT…	933	8-70	7793-7856	98.438	64	0	1	Y	T03-10L	ACATTCTGTCTACCCTTAACATGA		ACGGACACACAAAGGACAGG	-	This PCR successfully generates the viral circular junction site of HPV genome.
								71-933	1-863	100	863	0	0
		PCR2	800	801-1600	Gaattgagctagtagtagaaagctcagcagacgaccttcgagcattccagcagctgtttctgaacaccctgtcctttgtgtgtccgtggtgtgcatcccagcagtaagcaacaatggctgatccagaaggtacagacggggagggcacgggttgtaacggctggttttatgtacaagctattgtagacaaaaaaacaggagatgtaatatcagatgacgaggacgaaaatgcaacagacacagggtcggatatggtagattttattgatacacaaggaacattttgtgaacaggcagagctagagacagcacaggcattgttccatgcgcaggaggtccacaatgatgcacaagtgttgcatgttttaaaacgaaagtttgcaggaggcagcacagaaa…	ATGTTGTGTATGTGTTGTAAGTGTGAAGCCAGAATTGAGCTAGTAGTAGAAAGCTCAGCAGACGACCTTCGAGCATTCCAGCAGCTGTTTCTGAACACCCTGTCCTTTGTGTGTCCGTGGTGTGCATCCCAGCAGTAAGCAACAATGGCTGATCCAGAAGGTACAGACGGGGAGGGCACGGGTTGTAACGGCTGGTTTTATGTACAAGCTATTGTAGACAAAAAAACAGGAGATGTAATATCAGATGACGAGGACGAAAATGCAACAGACACAGGGTCGGATATGGTAGATTTTATTGATACACAAGGAACATTTTGTGAACAGGCAGAGCTAGAGACAGCACAGGCATTGTTCCATGCGCAGGAGGTCCACAATGATGCACAAGTGTTGCATGTTTTA…	880	1-880	770-1652	99.66	883	0	3	Y	T01-2L	TCAACATTTACCAGCCCGACG	T01-2R	AATCCTTCTGCTATTGTTGGGTT	-
		PCR3	800	1601-2400	Gttagaaattttaaaagtgataaaaccacgtgtacagattgggttacagctatatttggagtaaacccaacaatagcagaaggatttaaaacactaatacagccatttatattatatgcccatattcaatgtctagactgtaaatggggagtattaatattagccctgttgcgttacaaatgtggtaagagtagactaacagttgctaaaggtttaagtacgttgttacacgtacctgaaacttgtatgttaattcaaccaccaaaattgcgaagtagtgttgcagcactatattggtatagaacaggaatatcaaatattagtgaagtaatgggagacacacctgagtggatacaaagacttactattatacaacatggaatagatgatagcaatttt…	ATAAAACCACGTGTACAGATTGGGTTACAGCTATATTTGGAGTAAACCCAACAATAGCAGAAGGATTTAAAACACTAATACAGCCATTTATATTATATGCCCATATTCAATGTCTAGACTGTAAATGGGGAGTATTAATATTAGCCCTGTTGCGTTACAAATGTGGTAAGAGTAGACTAACAGTTGCTAAAGGTTTAAGTACGTTGTTACACGTACCTGAAACTTGTATGTTAATTCAACCACCAAAATTGCGAAGTAGTGTTGCAGCACTATATTGGTATAGAACAGGAATATCAAATATTAGTGAAGTAATGGGAGACACACCTGAGTGGATACAAAGACTTACTATTATACAACATGGAATAGATGATAGCAATTTTGATTTGTCAGAAATGGTAC…	868	1-861	1620-2480	100	861	0	0	?	T01-3L	ACAAGGAGCTATGTTAGCAGTATTT	T01-3R	AACATGGCCACCTTAGTATCTGT	-
		PCR4	800	2401-3200	Ttttatacactttatacaaggagcagtaatatcatttgtgaattccactagtcatttttggttggaaccgttaacagatactaaggtggccatgttagatgatgcaacgaccacgtgttggacatactttgatacctatatgagaaatgcgttagatggcaatccaataagtattgatagaaagcacaaaccattaatacaactaaaatgtcctccaatactactaaccacaaatatacatccagcaaaggataatagatggccatatttagaaagtagaataacagtatttgaatttccaaatgcatttccatttgataaaaatggcaatccagtatatgaaataaatgacaaaaattggaaatgtttttttgaaaggacatggtccagattagattt…	TGGGGAAAAATATTTTTGGATGAGTTTTATACACTTTATACCAGGAGCAAGTAATATCATTTTGTGAATTCCACTAGTCATTTTTGGTTGGAACCGTTAACAGATACTAAGGTGGCCATGTTAGATGATGCAACGACCACGTGTTGGACATACTTTGATACCTATATGAGAAATGCGTTAGATGGCAATCCAATAAGTATTGATAGAAAGCACAAACCATTAATACAACTAAAATGTCCTCCAATACTACTAACCACAAATATACATCCAGCAAAGGATAATAGATGGCCATATTTAGAAAGTAGAATAACAGTATTTGAATTTCCAAATGCATTTCCATTTGATAAAAATGGCAATCCAGTATATGAAATAAATGACAAAAATTGGAAATGTTTTTTT…	866	7-864	2380-3237	99.071	861	2	6	?	T04-4L	TGTTTAGTATTTTGTGGACCAGC	T04-4R	GCCGTTTTGTCCCATGTTCC	-
		PCR5	800	3201-4000	aagacaattgtatgacctatgtagcatgggacagtgtgtattatatgactgatgcaggaacatgggacaaaacGgctacctgtgtaagtcacaggggattgtattatgtaaaggaagggtacaacacgttttatatagaatttaaaagtgaatgtgaaaaatatgggaacacaggtacgtgggaagtacattttgggaataatgtaattgattgtaatgactctatgtgcagtaccagtgacgacacggtatccgctactcagcttgttaaacagctacagcacaccccctcaccgtattccagcaccgtgtccgtgggcaccgcaaagacctacggccagacgtcggctgctacacgacctggacactgtggactcgcggagaagcagcattgtggac…	CTACTCACTGCTTTaAAAAAGGTGGCCAAACAGTACAAGTATATTTTGATGGCAACAAAGACAATTGTATGACCTATGTAGCATGGGACAGTGTGTATTATATGACTGATGCAGGAACATGGGACAAAACGGCTACCTGTGTAAGTCACAGGGGATTGTATTATGTAAAGGAAGGGTACAACACGTTTTATATAGAATTTAAAAGTGAATGTGAAAAATATGGGAACACAGGTACGTGGGAAGTACATTTTGGGAATAATGTAATTGATTGTAATGACTCTATGTGCAGTACCAGTGACGACACGGTATCCGCTACTCAGCTTGTTAAACAGCTACAGCACACCCCCTCACCGTATTCCAGCACCGTGTCCGTGGGCACCGCAAAGACCTACGGCCAGA…	889	1-481	3144-3624	100	481	0	0			ACACTGCAAGACACATGCGA		GCAGGGGACGTTATTACCACA	-	This PCR spans the 'N-region' in modified HPV genome, infers the PCR high sensitivity.
								619-889	3762-4032	100	271	0	0						-
		PCR6	800	4001-4800	ttgccatctgtctgtatgtgtgcgtatgcatgggtattggtatttgtgtatattgtggtaataacgtcccctgccacagcattcacagtatatgtattttgttttttattgcccatgttactattgcatatacatgctatattgtctttacagtaattgtataggttgttttatacagtgtattgtacattgtatattttgttttataccttttatgctttttgtatttttgtaataaaCgtatggtatcccaccgtgccgcacgacgcaaacgggcttcggtaactgacttatataaaacatgtaaacaatctggtacatgtccacctgatgttgttcctaaggtggagggcaccacgttagcagataaaatattgcaatggtcaagccttggtatat…	GATCGCATTGCATCTGTCTGTATGTGTGCGTATGCATGGGTATTGGTATTTGTGTATATTGTGGTAATAACGTCCCCTGCCACAGCATTCACAGTATATGTATTTTGTTTTTTATTGCCCATGTTACTATTGCATATACATGCTATATTGTCTTTACAGTAATTGTATAGGTTGTTTTATACAGTGTATTGTACATTGTATATTTTGTTTTATACCTTTTATGCTTTTTGTATTTTTGTAATAAACGTATGGTATCCCACCGTGCCGCACGACGCAAACGGGCTTCGGTAACTGACTTATATAAAACATGTAAACAATCTGGTACATGTCCACCTGATGTTGTTCCTAAGGTGGAGGGCACCACGTTAGCAGATAAAATATTGCAATGGTCAAGCCTTG…	1064	8-875	4001-4868	99.77	869	0	2	?	T01-6L	GTGTATGCATGTATGTGTGCTGC	T01-6R	GGTTCCTCCCCCGTACCAG	-
		PCR7	800	4801-5600	TctggaacacatgggtatgaggaaatacctttacaaacatttgcttcttctggtacgggggaggaacccattagtagtaccccattgcctactgtgcggcgtgtagcaggtccccgcctttacagtagggcctaccaacaagtgtcagtggctaaccctgagtttcttacacgtccatcctctttaattacatatgacaacccggcctttgagcctgtggacactacattaacatttgatcctcgtagtgatgttcctgattcagattttatggatattatccgtctacataggcctgctttaacatccaggcgtgggactgttcgctttagtagattaggtcaaAgggcaactatgtttacccgcagcggtacacaaataggtgctagggttcacttt…	AACTGGGGAGGTGTCAGGTAATGTATTTGTTGGTACCCCTACATCTGGAACACATGGGTATGAGGAAATACCTTTACAAACATTTGCTTCTTCTGGTACGGGGGAGGAACCCATTAGTAGTACCCCATTGCCTACTGTGCGGCGTGTAGCAGGTCCCCGCCTTTACAGTAGGGCCTACCAACAAGTGTCAGTGGCTAACCCTGAGTTTCTTACACGTCCATCCTCTTTAATTACATATGACAACCCGGCCTTTGAGCCTGTGGACACTACATTAACATTTGATCCTCGTAGTGATGTTCCTGATTCAGATTTTATGGATATTATCCGTCTACATAGGCCTGCTTTAACATCCAGGCGTGGGACTGTTCGCTTTAGTAGATTAGGTCAAAGGGCAACTAT…	885	1-885	4758-5642	100	885	0	0	Y	T01-7L	CCTGCATTTTCTGATCCGTCCAT	T01-7R	ACAACTCTTGCCACAGAAGGAG	-
		PCR8	800	5601-6400	tttttttgcagatggctttgtggcggcctagtgacaataccgtatatcttccacctccttctgtggcaagagttgtaaataccgatgattatgtgactcGcacaagcatattttatcatgctggcagctctagattattaactgttggtaatccatattttagggttcctgcaggtggtggcaataagcaggatattcctaaggtttctgcataccaatatagagtatttagggtgcagttacctgacccaaataaatttggtttacctgatactagtatttataatcctgaaacacaacgtttagtgtgggcctgtgctggagtggaaattggccgtggtcagcctttaggtgttggccttagtgggcatccattttataataaattagatgacactg…	ATTATTATTTGTGGCCATTATATTATTTTATTCCTAAGAAACGTAAACGTGTTCCCTATTTTTTTGCAGATGGCTTTGTGGCGGCCTAGTGACAATACCGTATATCTTCCACCTCCTTCTGTGGCAAGAGTTGTAAATACCGATGATTATGTGACTCGCACAAGCATATTTTATCATGCTGGCAGCTCTAGATTATTAACTGTTGGTAATCCATATTTTAGGGTTCCTGCAGGTGGTGGCAATAAGCAGGATATTCCTAAGGTTTCTGCATACCAATATAGAGTATTTAGGGTGCAGTTACCTGACCCAAATAAATTTGGTTTACCTGATACTAGTATTTATAATCCTGAAACACAACGTTTAGTGTGGGCCTGTGCTGGAGTGGAAATTGGCCGTGGT…	896	1-896	5543-6438	100	896	0	0	Y	T04-8L	GCCCCTGCCTCTACACAGTA	T04-8R	GAATACACACAGCTGCCAGG	-
		PCR9	800	6401-7200	gcaggtactatgggtgacactgtgcctcaatccttatatattaaaggcacaggtatgcGtgcttcacctggcagctgtgtgtattctccctctccaagtggctctattgttacctctgactcccagttgtttaataaaccatattggttacataaggcacagggtcataacaatggtgtttgctggcataatcaattatttgttactgtggtagataccactcGcagtaccaatttaacaatatgtgcttctacacagtctcctgtacctgggcaatatgatgctaccaaatttaagcagtatagcagacatgttgaggaatatgatttgcagtttatttttcagttgtgtactattactttaactgcagatgttatgtcctatattcatagtatgaat…	CTCTGGAAAGAGCAGGTACTATGGGTGACACTGTGCCTCAATCCTTATATATTAAAGGCACAGGTATGCGTGCTTCACCTGGCAGCTGTGTGTATTCTCCCTCTCCAAGTGGCTCTATTGTTACCTCTGACTCCCAGTTGTTTAATAAACCATATTGGTTACATAAGGCACAGGGTCATAACAATGGTGTTTGCTGGCATAATCAATTATTTGTTACTGTGGTAGATACCACTCGCAGTACCAATTTAACAATATGTGCTTCTACACAGTCTCCTGTACCTGGGCAATATGATGCTACCAAATTTAAGCAGTATAGCAGACATGTTGAGGAATATGATTTGCAGTTTATTTTTCAGTTGTGTACTATTACTTTAACTGCAGATGTTATGTCCTATATTC…	901	4-898	6392-7287	99.888	896	0	1	Y	T01-9L	AATGTCTGCAGATCCTTATGGGG	T01-9R	TACTCACTAGGGCGCAACCA	-
		PCR10	656	7201-7856		AAGGGGAATATATATACATCTATTGTTGTGTTTGTATGTCCTGTGTTTGTGTTTGTTGTATGATTGCATTGTATGGTATGTATGGTTGTTGTTGTATGTTGTATGTTACTATATTTGTTGGTATGTGGCATTAAATAAAATATGTTTTGTGGTTCTGTGTGTTATGTGGTTGCGCCCTAGTGAGTAACAACTGTATTTGTGTTTGTGGTATGGGTGTTGCTTGTTGGGCTATATATTGTCCTGTATTTCAAGTTATAAAACTGCACACCTTACAGCATCCATTTTATCCTACAATCCTCCATTTTGCTGTGCAACCGATTTCGGTTGCCTTTGGCTTATGTCTGTGGTTTTCTGCACAATACAGTACGCTGGCACTATTGCAAACTTTAATCTTTTGGG…	765	8-713	7151-7856	100	706	0	0			CGTGTACGTGCCAGGAAGT		TTTTCGGTCCCGACCGTTTT	-	This PCR successfully generates the viral circular junction site of HPV genome.
			656	7201-7856	gtatgattgcattgtatggtatgtatggttgttgttgtatgttgtatgttactatatttgttggtatgtggcattaaataaaatatgttttgtggttctgtgtgttatgtggttgcgccctagtgagtaacaactgtatttgtgtttgtggtatgggtgttgcttgttgggctatatattgtcctgtatttcaagttataaaactgcacaccttacagcatccattttatcctacaatcctccattttgctgtgcaaccgatttcggttgcctttggcttatgtctgtggttttctgcacaatacagtacgctggcactattgcaaactttaatcttttgggcactgctcctacatattttgaacaattggcgcgcctctttggcgcataCaaggcgca…			714-765	1-52	100	52	0	0						-
	Contigs	Contig1	-	-		tttgagaactagctgtgcatacatagtttatgcaaccgaaataggttgggcagcacatactatacttttcATTAATACTTTTAACAATTGTAGTATATAAAAAAGGGAGTAACCGAAAACGGTCGGGACCGAAAACGGTGTATATAAAAGATGTGAGAAACACACCACAATACTATGGCGCGCTTTGAGGATCCAACACGGCGACCCTACAAGCTACCTGATCTGTGCACGGAACTGAACACTTCACTGCAAGACATAGAAATAACCTGTGTATATTGCAAGACAGTATTGGAACTTACAGAGGTATTTGAATTTGCATTTAAAGATTTATTTGTGGTGTATAGAGACAGTATACCGCATGCTGCATGCCATAAATGTATAGATTTTTATTCTAGAATT…	7979	71-3695	1-3624	99.972	3625	0	1			-		-	PCR1-10;	This contig contains loop junction site as head and tail; the sequence covering "N-region" may infer free virus existence.
								3833-7927	3762-7856	100	4095	0	0
								8-70	7793-7856	98.438	64	0	1
					-			7928-7979	1-52	100	52	0	0		-		-
T010	Genome Walk PCR	PCR1	800	1-800	AttaatacttttaacaattgtagtatataaaaaagggagtaaccgaaaacggtcgggaccgaaaacggtgtatataaaagatgtgagaaacacaccacaatactatggcgcgctttgaggatccaacacggcgaccctacaagctacctgatctgtgcacggaactgaacacttcactgcaagacatagaaataacctgtgtatattgcaagacagtattggaacttacagaggtatttgaatttgcatttaaagatttatttgtggtgtatagagacagtataccGcatgctgcatgccataaatgtatagatttttattcCagaattagagaattaagacattattcagactctgtgtatggagacacattggaaaaactaactaacactgggttat…	GGCTGTGCATACATAGTTTATGCAACCGAAATAGGTTGGGCAGCACATACTATACTTTTCATTAATACTTTTAACAATTGTAGTATATAAAAAAGGGAGTAACCGAAAACGGTCGGGACCGAAAACGGTGTATATAAAAGATGTGAGAAACACACCACAATACTATGGCGCGCTTTGAGGATCCAACACGGCGACCCTACAAGCTACCTGATCTGTGCACGGAACTGAACACTTCACTGCAAGACATAGAAATAACCTGTGTATATTGCAAGACAGTATTGGAACTTACAGAGGTATTTGAATTTGCATTTAAAGATTTATTTGTGGTGTATAGAGACAGTATACCGCATGCTGCATGCCATAAATGTATAGATTTTTATTCCAGAATTAGAGAATTAA…	923	2-60	7798-7856	100	59	0	0			ACATTCTGTCTACCCTTAACATGA		ACGGACACACAAAGGACAGG	-	This PCR successfully generates the viral circular junction site of HPV genome.
								61-923	1-863	100	863	0	0
		PCR2	800	801-1600	Gaattgagctagtagtagaaagctcagcagacgaccttcgagcattccagcagctgtttctgaacaccctgtcctttgtgtgtccgtggtgtgcatcccagcagtaagcaacaatggctgatccagaaggtacagacggggagggcacgggttgtaacggctggttttatgtacaagctattgtagacaaaaaaacaggagatgtaatatcagatgacgaggacgaaaatgcaacagacacagggtcggatatggtagattttattgatacacaaggaacattttgtgaacaggcagagctagagacagcacaggcattgttccatgcgcaggaggtccacaatgatgcacaagtgttgcatgttttaaaacgaaagtttgcaggaggcagcacagaaa…	GGTAAGTGTGAAGCCAGAATTGAGCTAGTAGTAGAAAGCTCAGCAGACGACCTTCGAGCATTCCAGCAGCTGTTTCTGAACACCCTGTCCTTTGTGTGTCCGTGGTGTGCATCCCAGCAGTAAGCAACAATGGCTGATCCAGAAGGTACAGACGGGGAGGGCACGGGTTGTAACGGCTGGTTTTATGTACAAGCTATTGTAGACAAAAAAACAGGAGATGTAATATCAGATGACGAGGACGAAAATGCAACAGACACAGGGTCGGATATGGTAGATTTTATTGATACACAAGGAACATTTTGTGAACAGGCAGAGCTAGAGACAGCACAGGCATTGTTCCATGCGCAGGAGGTCCACAATGATGCACAAGTGTTGCATGTTTTAAAACGAAAGTTTGCA…	887	2-886	786-1673	99.662	888	0	3	Y	T01-2L	TCAACATTTACCAGCCCGACG	T01-2R	AATCCTTCTGCTATTGTTGGGTT	-
		PCR3	800	1601-2400	Gttagaaattttaaaagtgataaaaccacgtgtacagattgggttacagctatatttggagtaaacccaacaatagcagaaggatttaaaacactaatacagccatttatattatatgcccatattcaatgtctagactgtaaatggggagtattaatattagccctgttgcgttacaaatgtggtaagagtagactaacagttgctaaaggtttaagtacgttgttacacgtacctgaaacttgtatgttaattcaaccaccaaaattgcgaagtagtgttgcagcactatattggtatagaacaggaatatcaaatattagtgaagtaatgggagacacacctgagtggatacaaagacttactattatacaacatggaatagatgatagcaatttt…	TACAAGGAGGCTATGTTAGCAGTATTTAAAGACACATATGGGCTATCATTTACAGATTTAGTTAGAAATTTTAAAAGTGATAAAACCACGTGTACAGATTGGGTTACAGCTATATTTGGAGTAAACCCAACAATAGCAGAAGGATTTAAAACACTAATACAGCCATTTATATTATATGCCCATATTCAATGTCTAGACTGTAAATGGGGAGTATTAATATTAGCCCTGTTGCGTTACAAATGTGGTAAGAGTAGACTAACAGTTGCTAAAGGTTTAAGTACGTTGTTACACGTACCTGAAACTTGTATGTTAATTCAACCACCAAAATTGCGAAGTAGTGTTGCAGCACTATATTGGTATAGAACAGGAATATCAAATATTAGTGAAGTAATGGGAGAC…	940	2-939	1543-2478	99.787	938	0	2	Y	T04-3L	ACAAGGAGCTATGTTAGCAGTAT	T04-3R	TCTGTTAACGGTTCCAACCAA	-
		PCR4	800	2401-3200	Ttttatacactttatacaaggagcagtaatatcatttgtgaattccactagtcatttttggttggaaccgttaacagatactaaggtggccatgttagatgatgcaacgaccacgtgttggacatactttgatacctatatgagaaatgcgttagatggcaatccaataagtattgatagaaagcacaaaccattaatacaactaaaatgtcctccaatactactaaccacaaatatacatccagcaaaggataatagatggccatatttagaaagtagaataacagtatttgaatttccaaatgcatttccatttgataaaaatggcaatccagtatatgaaataaatgacaaaaattggaaatgtttttttgaaaggacatggtccagattagattt…	AATTTTGGAATGAGATTTTATACACTTTATACAAGGAGCAGTAATATCATTTTGTGAATTCCACTAGTCATTTTTGGTTGGAACCGTTAACAGATACTAAGGTGGCCATGTTAGATGATGCAACGACCACGTGTTGGACATACTTTGATACCTATATGAGAAATGCGTTAGATGGCAATCCAATAAGTATTGATAGAAAGCACAAACCATTAATACAACTAAAATGTCCTCCAATACTACTAACCACAAATATACATCCAGCAAAGGATAATAGATGGCCATATTTAGAAAGTAGAATAACAGTATTTGAATTTCCAAATGCATTTCCATTTGATAAAAATGGCAATCCAGTATATGAAATAAATGACAAAAATTGGAAATGTTTTTTTGAAAGGACAT…	859	2-851	2388-3235	99.53	851	0	4	?	T04-4L	TGTTTAGTATTTTGTGGACCAGC	T04-4R	GCCGTTTTGTCCCATGTTCC	-
		PCR5a	557	3201-3757	aagacaattgtatgacctatgtagcatgggacagtgtgtattatatgactgatgcaggaacatgggacaaaacGgctacctgtgtaagtcacaggggattgtattatgtaaaggaagggtacaacacgttttatatagaatttaaaagtgaatgtgaaaaatatgggaacacaggtacgtgggaagtacattttgggaataatgtaattgattgtaatgactctatgtgcagtaccagtgacgacacggtatccgctactcagcttgttaaacagctacagcacaccccctcaccgtattccagcaccgtgtccgtgggcaccgcaaagacctacggccagacgtcggctgctacacgacctggacactgtggactcgcggagaagcagcattgtggac…	AAAGGTGGCCAAACAGTACAAGTATATTTTGATGGCAACAAAGACAATTGTATGACCTATGTAGCATGGGACAGTGTGTATTATATGACTGATGCAGGAACATGGGACAAAACGGCTACCTGTGTAAGTCACAGGGGATTGTATTATGTAAAGGAAGGGTACAACACGTTTTATATAGAATTTAAAAGTGAATGTGAAAAATATGGGAACACAGGTACGTGGGAAGTACATTTTGGGAATAATGTAATTGATTGTAATGACTCTATGTGCAGTACCAGTGACGACACGGTATCCGCTACTCAGCTTGTTAAACAGCTACAGCACACCCCCTCACCGTATTCCAGCACCGTGTCCGTGGGCACCGCAAAGACCTACGGCCAGACGTCGGCTGCTACACGA…	578	1-578	3161-3738	100	578	0	0			GACACATGCGAGGAACTATGGAA		TATAGTGGTCGCTATGTTTTCGC	-	upstream of integration viral break-point.
		PCR5b	220	3781-4000		CTCGGACTGTTACCTTACATAGTGAACACAAAGAACAAAATTTTTAAATACTGTTGCAATTCCAGATAGTGTACAAATATTGGTGGGATACATGACAATGTAATACATATGCTGTAGTACCAATATGTTATCACTTATTTTTTTATTTTGCTTTTGTGTATGCATGTATGTGTGCTGCCATGTCCCGCTTTTGCCATCTGTCTGTATGTGTGCGTATGCATGGGTATTGGTATTTGTGTATATTGTGGTAATAACGTCCCCC	262	5-261	3814-4071	98.062	258	4	1			GGACAGGTGCAGGCAATGAA		CTGTGGCAGGGGACGTTATT	-	downstream of integration viral break-point.
		PCR6	800	4001-4800	Ttgccatctgtctgtatgtgtgcgtatgcatgggtattggtatttgtgtatattgtggtaataacgtcccctgccacagcattcacagtatatgtattttgttttttattgcccatgttactattgcatatacatgctatattgtctttacagtaattgtataggttgttttatacagtgtattgtacattgtatattttgttttataccttttatgctttttgtatttttgtaataaaagtatggtatcccaccgtgccgcacgacgcaaacgggcttcggtaactgacttatataaaacatgtaaacaatctggtacatgtccacctgatgttgttcctaaggtggagggcaccacgttagcagataaaatattgcaatggtcaagccttggtatat…	AAATATTGGTGGGATACATGACAATGTAATACATATGCTGTAGTACCAATATGTTATCACTTATTTTTTTATTTTGCTTTTGTGTATGCATGTATGTGTGCTGCCATGTCCCGCTTTTGCCATCTGTCTGTATGTGTGCGTATGCATGGGTATTGGTATTTGTGTATATTGTGGTAATAACGTCCCCTGCCACAGCATTCACAGTATATGTATTTTGTTTTTTATTGCCCATGTTACTATTGCATATACATGCTATATTGTCTTTACAGTAATTGTATAGGTTGTTTTATACAGTGTATTGTACATTGTATATTTTGTTTTATACCTTTTATGCTTTTTGTATTTTTGTAATAAAAGTATGGTATCCCACCGTGCCGCACGACGCAAACGGGCTTCGGT…	979	1-969	3885-4853	100	969	0	0	Y	T04-6L	CAGATAGTGTACAAATATTGGTGGG	T04-6R	CCCCTGTACCAGAAGAAGCAA	-
		PCR7	800	4801-5600	TctggaacacatgggtatgaggaaatacctttacaaacatttgcttcttctggtacgggggaggaacccattagtagtaccccattgcctactgtgcggcgtgtagcaggtccccgcctttacagtagggcctaccaacaagtgtcagtggctaaccctgagtttcttacacgtccatcctctttaattacatatgacaacccggcctttgagcctgtggacactacattaacatttgatcctcgtagtgatgttcctgattcagattttatggatattatccgtctacataggcctgctttaacatccaggcgtgggactgttcgctttagtagattaggtcaaAgggcaactatgtttacccgcagcggtacacaaataggtgctagggttcacttt…	CAACTGGGGAGGTGTCAGGTATGTATTTGTTGGTACCCCTACATCTGGAACACATGGGTATGAGGAAATACCTTTACAAACATTTGCTTCTTCTGGTACGGGGGAGGAACCCATTAGTAGTACCCCATTGCCTACTGTGCGGCGTGTAGCAGGTCCCCGCCTTTACAGTAGGGCCTACCAACAAGTGTCAGTGGCTAACCCTGAGTTTCTTACACGTCCATCCTCTTTAATTACATATGACAACCCGGCCTTTGAGCCTGTGGACACTACATTAACATTTGATCCTCGTAGTGATGTTCCTGATTCAGATTTTATGGATATTATCCGTCTACATAGGCCTGCTTTAACATCCAGGCGTGGGACTGTTCGCTTTAGTAGATTAGGTCAAAGGGCAACTAT…	879	2-879	4758-5636	99.886	879	0	1	Y	T04-7L	CCTGCATTTTCTGATCCGTCCAT	T04-7R	ACAACTCTTGCCACAGAAGGAG	-
		PCR8	800	5601-6400	tttttttgcagatggctttgtggcggcctagtgacaataccgtatatcttccacctccttctgtggcaagagttgtaaataccgatgattatgtgactcGcacaagcatattttatcatgctggcagctctagattattaactgttggtaatccatattttagggttcctgcaggtggtggcaataagcaggatattcctaaggtttctgcataccaatatagagtatttagggtgcagttacctgacccaaataaatttggtttacctgatactagtatttataatcctgaaacacaacgtttagtgtgggcctgtgctggagtggaaattggccgtggtcagcctttaggtgttggccttagtgggcatccattttataataaattagatgacactg…	TTATTTGTGGCCATTATATTATTTTATTCCTAAGAAACGTAAACGTGTTCCCTATTTTTTTGCAGATGGCTTTGTGGCGGCCTAGTGACAATACCGTATATCTTCCACCTCCTTCTGTGGCAAGAGTTGTAAATACCGATGATTATGTGACTCGCACAAGCATATTTTATCATGCTGGCAGCTCTAGATTATTAACTGTTGGTAATCCATATTTTAGGGTTCCTGCAGGTGGTGGCAATAAGCAGGATATTCCTAAGGTTTCTGCATACCAATATAGAGTATTTAGGGTGCAGTTACCTGACCCAAATAAATTTGGTTTACCTGATACTAGTATTTATAATCCTGAAACACAACGTTTAGTGTGGGCCTGTGCTGGAGTGGAAATTGGCCGTGGTCAGC…	904	1-899	5547-6446	99.778	900	1	1	?	T04-8L	GCCCCTGCCTCTACACAGTA	T04-8R	GAATACACACAGCTGCCAGG	-
		PCR9	800	6401-7200	gcaggtactatgggtgacactgtgcctcaatccttatatattaaaggcacaggtatgcGtgcttcacctggcagctgtgtgtattctccctctccaagtggctctattgttacctctgactcccagttgtttaataaaccatattggttacataaggcacagggtcataacaatggtgtttgctggcataatcaattatttgttactgtggtagataccactcGcagtaccaatttaacaatatgtgcttctacacagtctcctgtacctgggcaatatgatgctaccaaatttaagcagtatagcagacatgttgaggaatatgatttgcagtttatttttcagttgtgtactattactttaactgcagatgttatgtcctatattcatagtatgaat…	TGCTACGGCGTGAGCAGCTTTTTGCTAGGCATTTTTGGAATAGAGCAGGTACTATGGGTGACACTGTGCCTCAATCCTTATATATTAAAGGCACAGGTATGCGTGCTTCACCTGGCAGCTGTGTGTATTCTCCCTCTCCAAGTGGCTCTATTGTTACCTCTGACTCCCAGTTGTTTAATAAACCATATTGGTTACATAAGGCACAGGGTCATAACAATGGTGTTTGCTGGCATAATCAATTATTTGTTACTGTGGTAGATACCACTCGCAGTACCAATTTAACAATATGTGCTTCTACACAGTCTCCTGTACCTGGGCAATATGATGCTACCAAATTTAAGCAGTATAGCAGACATGTTGAGGAATATGATTTGCAGTTTATTTTTCAGTTGTGTACTA…	940	1-933	6356-7290	99.786	935	0	2	Y	T01-9L	AATGTCTGCAGATCCTTATGGGG	T01-9R	TACTCACTAGGGCGCAACCA	-
		PCR10	656	7201-7856	gtatgattgcattgtatggtatgtatggttgttgttgtatgttgtatgttactatatttgttggtatgtggcattaaataaaatatgttttgtggttctgtgtgttatgtggttgcgccctagtgagtaacaactgtatttgtgtttgtggtatgggtgttgcttgttgggctatatattgtcctgtatttcaagttataaaactgcacaccttacagcatccattttatcctacaatcctccattttgctgtgcaaccgatttcggttgcctttggcttatgtctgtggttttctgcacaatacagtacgctggcactattgcaaactttaatcttttgggcactgctcctacatattttgaacaattggcgcgcctctttggcgcataCaaggcgca…	AGGGGGTTATATATACATCTATTGTTGTGTTTGTATGTCCTGTGTTTGTGTTTGTTGTATGATTGCATTGTATGGTATGTATGGTTGTTGTTGTATGTTGTATGTTACTATATTTGTTGGTATGTGGCATTAAATAAAATATGTTTTGTGGTTCTGTGTGTTATGTGGTTGCGCCCTAGTGAGTAACAACTGTATTTGTGTTTGTGGTATGGGTGTTGCTTGTTGGGCTATATATTGTCCTGTATTTCAAGTTATAAAACTGCACACCTTACAGCATCCATTTTATCCTACAATCCTCCATTTTGCTGTGCAACCGATTTCGGTTGCCTTTGGCTTATGTCTGTGGTTTTCTGCACAATACAGTACGCTGGCACTATTGCAAACTTTAATCTTTTGGGC…	794	8-712	7152-7856	100	705	0	0			CGTGTACGTGCCAGGAAGT		TTTTCGGTCCCGACCGTTTT	-	This PCR successfully generates the viral circular junction site of HPV genome.
								713-778	1-65	98.485	66	0	1						-
	Contigs	Contig1	-	-	-	CTCGGACTGTTACCTTACATAGTGAACACAAAGAACAAAATTTTTAAATACTGTTGCAATTCCAGATAGTGTACAAATATTGGTGGGATACATGACAATGTAATACATATGCTGTAGTACCAATATGTTATCACTTATTTTTTTATTTTGCTTTTGTGTATGCATGTATGTGTGCTGCCATGTCCCGCTTTTGCCATCTGTCTGTATGTGTGCGTATGCATGGGTATTGGTATTTGTGTATATTGTGGTAATAACGTCCCCTGCCACAGCATTCACAGTATATGTATTTTGTTTTTTATTGCCCATGTTACTATTGCATATACATGCTATATTGTCTTTACAGTAATTGTATAGGTTGTTTTATACAGTGTATTGTACATTGTATATTTTGTTTTATAC…	7786	5-4046	3814-7856	99.876	4043	4	1		-	-	-	-	PCR5b,6-10,1-4,5a;	This contig contains loop junction site.
								4047-7786	1-3738	99.947	3740	0	2
T011	Genome Walk PCR	PCR1	800	1-800	AttaatacttttaacaattgtagtatataaaaaagggagtaaccgaaaacggtcgggaccgaaaacggtgtatataaaagatgtgagaaacacaccacaatactatggcgcgctttgaggatccaacacggcgaccctacaagctacctgatctgtgcacggaactgaacacttcactgcaagacatagaaataacctgtgtatattgcaagacagtattggaacttacagaggtatttgaatttgcatttaaagatttatttgtggtgtatagagacagtataccGcatgctgcatgccataaatgtatagatttttattcCagaattagagaattaagacattattcagactctgtgtatggagacacattggaaaaactaactaacactgggttat…	TACATAGTTTATGCAACCGAAATAGGTTGGGCAGCACATACTATACTTTTCATTAATACTTTTAACAATTGTAGTATATAAAAAAGGGAGTAACCGAAAACGGTCGGGACCGAAAACGGTGTATATAAAAGATGTGAGAAACACACCACAATACTATGGCGCGCTTTGAGGATCCAACACGGCGACCCTACAAGCTACCTGATCTGTGCACGGAACTGAACACTTCACTGCAAGACATAGAAATAACCTGTGTATATTGCAAGACAGTATTGGAACTTACAGAGGTATTTGAATTTGCATTTAAAGATTTATTTGTGGTGTATAGAGACAGTATACCGCATGCTGCATGCCATAAATGTATAGATTTTTATTCTAGAATTAGAGAATTAAGACATTATT…	895	1-51	7806-7856	100	51	0	0			TTCTGTCTACCCTTAACATGAACT		GGACACACAAAGGACAGGGT	-	This PCR successfully generates the viral circular junction site of HPV genome.
								52-895	1-844	99.882	844	1	0
		PCR2	800	801-1600	Gaattgagctagtagtagaaagctcagcagacgaccttcgagcattccagcagctgtttctgaacaccctgtcctttgtgtgtccgtggtgtgcatcccagcagtaagcaacaatggctgatccagaaggtacagacggggagggcacgggttgtaacggctggttttatgtacaagctattgtagacaaaaaaacaggagatgtaatatcagatgacgaggacgaaaatgcaacagacacagggtcggatatggtagattttattgatacacaaggaacattttgtgaacaggcagagctagagacagcacaggcattgttccatgcgcaggaggtccacaatgatgcacaagtgttgcatgttttaaaacgaaagtttgcaggaggcagcacagaaa…	CATTTTTTTCACCGACGAGCCGAACCACAACGTCACACAATGTTGTGTATGTGTTGTAAGTGTGAAGCCAGAATTGAGCTAGTAGTAGAAAGCTCAGCAGACGACCTTCGAGCATTCCAGCAGCTGTTTCTGAACACCCTGTCCTTTGTGTGTCCGTGGTGTGCATCCCAGCAGTAAGCAACAATGGCTGATCCAGAAGGTACAGACGGGGAGGGCACGGGTTGTAACGGCTGGTTTTATGTACAAGCTATTGTAGACAAAAAAACAGGAGATGTAATATCAGATGACGAGGACGAAAATGCAACAGACACAGGGTCGGATATGGTAGATTTTATTGATACACAAGGAACATTTTGTGAACAGGCAGAGCTAGAGACAGCACAGGCATTGTTCCATGCG…	946	12-937	742-1669	99.784	928	0	2	Y	T01-2L	TCAACATTTACCAGCCCGACG	T01-2R	AATCCTTCTGCTATTGTTGGGTT	-
		PCR3	800	1601-2400	Gttagaaattttaaaagtgataaaaccacgtgtacagattgggttacagctatatttggagtaaacccaacaatagcagaaggatttaaaacactaatacagccatttatattatatgcccatattcaatgtctagactgtaaatggggagtattaatattagccctgttgcgttacaaatgtggtaagagtagactaacagttgctaaaggtttaagtacgttgttacacgtacctgaaacttgtatgttaattcaaccaccaaaattgcgaagtagtgttgcagcactatattggtatagaacaggaatatcaaatattagtgaagtaatgggagacacacctgagtggatacaaagacttactattatacaacatggaatagatgatagcaatttt…	TTTTTAAAAGTGATAAAACCACGTGTACAGATTGGGTTACATGCTATATTTGGAGTAAACCCAACAATAGCAGAAGGATTTAAAACACTAATACAGCCATTTATATTATATGCCCATATTCAATGTCTAGACTGTAAATGGGGAGTATTAATATTAGCCCTGTTGCGTTACAAATGTGGTAAGAGTAGACTAACAGTTGCTAAAGGTTTAAGTACGTTGTTACACGTACCTGAAACTTGTATGTTAATTCAACCACCAAAATTGCGAAGTAGTGTTGCAGCACTATATTGGTATAGAACAGGAATATCAAATATTAGTGAAGTAATGGGAGACACACCTGAGTGGATACAAAGACTTACTATTATACAACATGGAATAGATGATAGCAATTTTGATTTG…	827	2-827	1609-2433	99.879	826	0	1	?	T01-3L	ACAAGGAGCTATGTTAGCAGTATTT	T01-3R	AACATGGCCACCTTAGTATCTGT	-
		PCR4	800	2401-3200	Ttttatacactttatacaaggagcagtaatatcatttgtgaattccactagtcatttttggttggaaccgttaacagatactaaggtggccatgttagatgatgcaacgaccacgtgttggacatactttgatacctatatgagaaatgcgttagatggcaatccaataagtattgatagaaagcacaaaccattaatacaactaaaatgtcctccaatactactaaccacaaatatacatccagcaaaggataatagatggccatatttagaaagtagaataacagtatttgaatttccaaatgcatttccatttgataaaaatggcaatccagtatatgaaataaatgacaaaaattggaaatgtttttttgaaaggacatggtccagattagattt…	TGAGTTTTATACACTTTATACAAGGAGCAGTAATATCATTTGTGAATTCCACTAGTCATTTTTGGTTGGAACCGTTAACAGATACTAAGGTGGCCATGTTAGATGATGCAACGACCACGTGTTGGACATACTTTGATACCTATATGAGAAATGCGTTAGATGGCAATCCAATAAGTATTGATAGAAAGCACAAACCATTAATACAACTAAAATGTCCTCCAATACTACTAACCACAAATATACATCCAGCAAAGGATAATAGATGGCCATATTTAGAAAGTAGAATAACAGTATTTGAATTTCCAAATGCATTTCCATTTGATAAAAATGGCAATCCAGTATATGAAATAAATGACAAAAATTGGAAATGTTTTTTTGAAAGGACATGGTCCAGATTAG…	834	1-833	2397-3229	99.76	834	0	2	?	T01-4L	TGTTTAGTATTTTGTGGACCAGC	T01-4R	GCCGTTTTGTCCCATGTTCC	-
		PCR5	800	3201-4000	aagacaattgtatgacctatgtagcatgggacagtgtgtattatatgactgatgcaggaacatgggacaaaacGgctacctgtgtaagtcacaggggattgtattatgtaaaggaagggtacaacacgttttatatagaatttaaaagtgaatgtgaaaaatatgggaacacaggtacgtgggaagtacattttgggaataatgtaattgattgtaatgactctatgtgcagtaccagtgacgacacggtatccgctactcagcttgttaaacagctacagcacaccccctcaccgtattccagcaccgtgtccgtgggcaccgcaaagacctacggccagacgtcggctgctacacgacctggacactgtggactcgcggagaagcagcattgtggac…	ACTGCTTTAAAAAGGTGGCCAAACAGTACAAGTATATTTTGATGGCAACAAAGACAATTTGTTATGACCTATGTAGCATGGGACAGTGTGTATTATATGACTGATGCAGGAACATGGGACAAAACGGCTACCTGTGTAAGTCACAGGGGATTGTATTATGTAAAGGAAGGGTACAACACGTTTTATATAGAATTTAAAAGTGAATGTGAAAAATATGGGAACACAGGTACGTGGGAAGTACATTTTGGGAATAATGTAATTGATTGTAATGACTCTATGTGCAGTACCAGTGACGACACGGTATCCGCTACTCAGCTTGTTAAACAGCTACAGCACACCCCCTCACCGTATTCCAGCACCGTGTCCGTGGGCACCGCAAAGACCTACGGCCAGACGTCG…	917	1-908	3150-4057	99.56	910	0	4	?	T01-5L	ACACTGCAAGACACATGCGA	T01-5R	GCAGGGGACGTTATTACCACA	-
		PCR6	800	4001-4800	Ttgccatctgtctgtatgtgtgcgtatgcatgggtattggtatttgtgtatattgtggtaataacgtcccctgccacagcattcacagtatatgtattttgttttttattgcccatgttactattgcatatacatgctatattgtctttacagtaattgtataggttgttttatacagtgtattgtacattgtatattttgttttataccttttatgctttttgtatttttgtaataaaagtatggtatcccaccgtgccgcacgacgcaaacgggcttcggtaactgacttatataaaacatgtaaacaatctggtacatgtccacctgatgttgttcctaaggtggagggcaccacgttagcagataaaatattgcaatggtcaagccttggtatat…	GAGGTGCTGCATGTCCCGCTTTTGCCATCTGTCTGTATGTGTGCGTATGCATGGGTATTGGTATTTGTGTATATTGTGGTAATAACGTCCCCTGCCACAGCATTCACAGTATATGTATTTTGTTTTTTATTGCCCATGTTACTATTGCATATACATGCTATATTGTCTTTACAGTAATTGTATAGGTTGTTTTATACAGTGTATTGTACATTGTATATTTTGTTTTATACCTTTTATGCTTTTTGTATTTTTGTAATAAAAGTATGGTATCCCACCGTGCCGCACGACGCAAACGGGCTTCGGTAACTGACTTATATAAAACATGTAAACAATCTGGTACATGTCCACCTGATGTTGTTCCTAAGGTGGAGGGCACCACGTTAGCAGATAAAATATTGC…	882	4-879	3982-4859	99.772	878	0	2	Y	T01-6L	GTGTATGCATGTATGTGTGCTGC	T01-6R	GGTTCCTCCCCCGTACCAG	-
		PCR7	800	4801-5600	tctggaacacatgggtatgaggaaatacctttacaaacatttgcttcttctggtacgggggaggaacccattagtagtaccccattgcctactgtgcggcgtgtagcaggtccTcgcctttacagtagggcctaccaacaagtgtcagtggctaaccctgagtttcttacacgtccatcctctttaattacatatgacaacccggcctttgagcctgtggacactacattaacatttgatcctcgtagtgatgttcctgattcagattttatggatattatccgtctacataggcctgctttaacatccaggcgtgggactgttcgctttagtagattaggtcaaAgggcaactatgtttacccgcagcggtacacaaataggtgctagggttcacttt…	TCGTCCATTATTGAAGTTCCACAAACTGGGGAGGTGTCAGGTAATGTATTTGTTGGTACCCCTACATCTGGAACACATGGGTATGAGGAAATACCTTTACAAACATTTGCTTCTTCTGGTACGGGGGAGGAACCCATTAGTAGTACCCCATTGCCTACTGTGCGGCGTGTAGCAGGTCCTCGCCTTTACAGTAGGGCCTACCAACAAGTGTCAGTGGCTAACCCTGAGTTTCTTACACGTCCATCCTCTTTAATTACATATGACAACCCGGCCTTTGAGCCTGTGGACACTACATTAACATTTGATCCTCGTAGTGATGTTCCTGATTCAGATTTTATGGATATTATCCGTCTACATAGGCCTGCTTTAACATCCAGGCGTGGGACTGTTCGCTTTAGT…	902	2-902	4736-5636	100	901	0	0	Y	T01-7L	CCTGCATTTTCTGATCCGTCCAT	T01-7R	ACAACTCTTGCCACAGAAGGAG	-
		PCR8	800	5601-6400	tttttttgcagatggctttgtggcggcctagtgacaataccgtatatcttccacctccttctgtggcaagagttgtaaataccgatgattatgtgactcGcacaagcatattttatcatgctggcagctctagattattaactgttggtaatccatattttagggttcctgcaggtggtggcaataagcaggatattcctaaggtttctgcataccaatatagagtatttagggtgcagttacctgacccaaataaatttggtttacctgatactagtatttataatcctgaaacacaacgtttagtgtgggcctgtgTtggagtggaaattggccgtggtcagcctttaggtgttggccttagtgggcatccattttataataaattagatgacactg…	GCTGGCTACATTATTATTTGTGGCCATTATATTATTTTATTCCTAAGAAACGTAAACGTGTTCCCTATTTTTTTGCAGATGGCTTTGTGGCGGCCTAGTGACAATACCGTATATCTTCCACCTCCTTCTGTGGCAAGAGTTGTAAATACCGATGATTATGTGACTCGCACAAGCATATTTTATCATGCTGGCAGCTCTAGATTATTAACTGTTGGTAATCCATATTTTAGGGTTCCTGCAGGTGGTGGCAATAAGCAGGATATTCCTAAGGTTTCTGCATACCAATATAGAGTATTTAGGGTGCAGTTACCTGACCCAAATAAATTTGGTTTACCTGATACTAGTATTTATAATCCTGAAACACAACGTTTAGTGTGGGCCTGTGTTGGAGTGGAAATT…	933	8-926	5541-6459	99.891	919	1	0	Y	T01-8L	GCCCCTGCCTCTACACAGTA	T01-8R	GAATACACACAGCTGCCAGG	-
		PCR9	800	6401-7200	gcaggtactatgggtgacactgtgcctcaatccttatatattaaaggcacaggtatgcGtgcttcacctggcagctgtgtgtattctccctctccaagtggctctattgttacctctgactcccagttgtttaataaaccatattggttacataaggcacagggtcataacaatggtgtttgctggcataatcaattatttgttactgtggtagataccactcGcagtaccaatttaacaatatgtgcttctacacagtctcctgtacctgggcaatatgatgctaccaaatttaagcagtatagcagacatgttgaggaatatgatttgcagtttatttttcagttgtgtactattactttaactgcagatgttatgtcctatattcatagtatgaat…	CGGCGTGAGCAGCCTTTTTGCTAGGCATTTTTGGATAGAGCAGGTACTATGGGTGACACTGTGCCTCAATCCTTATATATTAAAGGCACAGGTATGCGTGCTTCACCTGGCAGCTGTGTGTATTCTCCCTCTCCAAGTGGCTCTATTGTTACCTCTGACTCCCAGTTGTTTAATAAACCATATTGGTTACATAAGGCACAGGGTCATAACAATGGTGTTTGCTGGCATAATCAATTATTTGTTACTGTGGTAGATACCACTCGCAGTACCAATTTAACAATATGTGCTTCTACACAGTCTCCTGTACCTGGGCAATATGATGCTACCAAATTTAAGCAGTATAGCAGACATGTTGAGGAATATGATTTGCAGTTTATTTTTCAGTTGTGTACTATTACT…	929	1-929	6362-7291	99.678	931	0	3	Y	T04-9L	AATGTCTGCAGATCCTTATGGGG	T04-9R	TACTCACTAGGGCGCAACCA	-
		PCR10	656	7201-7856		TCTATTGTTGTGTTTGTATGTCCTGTGTTTGTGTTTGTTGTATGATTGCATTGTATGGTATGTATGGTTGTTGTTGTATGTTGTATGTTACTATATTTGTTGGTATGTGGCATTAAATAAAATATGTTTTGTGGTTCTGTGTGTTATGTGGTTGCGCCCTAGTGAGTAACAACTGTATTTGTGTTTGTGGTATGGGTGTTGCTTGTTGGGCTATATATTGTCCTGTATTTCAAGTTATAAAACTGCACACCTTACAGCATCCATTTTATCCTACAATCCTCCATTTTGCTGTGCAACCGATTTCGGTTGCCTTTGGCTTATGTCTGTGGTTTTCTGCACAATACAGTACGCTGGCACTATTGCAAACTTTAATCTTTTGGGCACTGCTCCTACATATTT…	774	1-695	7162-7856	100	695	0	0			GCGTGTACGTGCCAGGAA		TTTCGGTCCCGACCGTTTTC	-	This PCR successfully generates the viral circular junction site of HPV genome.
				7201-7856	gtatgattgcattgtatggtatgtatggttgttgttgtatgttgtatgttactatatttgttggtatgtggcattaaataaaatatgttttgtggttctgtgtgttatgtggttgcgccctagtgagtaacaactgtatttgtgtttgtggtatgggtgttgcttgttgggctatatattgtcctgtatttcaagttataaaactgcacaccttacagcatccattttatcctacaatcctccattttgctgtgcaaccgatttcggttgcctttggcttatgtctgtggttttctgcacaatacagtacgctggcactattgcaaactttaatcttttgggcactgctcctacatattttgaacaattggcgcgcctctttggcgcataCaaggcgca…			696-743	1-48	100	48	0	0						-
	Contigs	Contig1	-	-		tacatagtttatgcaaccgaaataggttgggcagcacatactatacttttcATTAATACTTTTAACAATTGTAGTATATAAAAAAGGGAGTAACCGAAAACGGTCGGGACCGAAAACGGTGTATATAAAAGATGTGAGAAACACACCACAATACTATGGCGCGCTTTGAGGATCCAACACGGCGACCCTACAAGCTACCTGATCTGTGCACGGAACTGAACACTTCACTGCAAGACATAGAAATAACCTGTGTATATTGCAAGACAGTATTGGAACTTACAGAGGTATTTGAATTTGCATTTAAAGATTTATTTGTGGTGTATAGAGACAGTATACCGCATGCTGCATGCCATAAATGTATAGATTTTTATTCTAGAATTAGAGAATTAAGACATTATT…	7989	1-51	7806-7856	100	51	0	0			-		-	PCR1-10;	This contig contains full HPV genome and loop junction site.
								52-7910	1-7856	99.911	7860	2	5
					-			7911-7958	1-48	100	48	0	0				-
T014	Genome Walk PCR	PCR1	800	1-800	AttaatacttttaacaattgtagtatataaaaaagggagtaaccgaaaacggtcgggaccgaaaacggtgtatataaaagatgtgagaaacacaccacaatactatggcgcgctttgaggatccaacacggcgaccctacaagctacctgatctgtgcacggaactgaacacttcactgcaagacatagaaataacctgtgtatattgcaagacagtattggaacttacagaggtatttgaatttgcatttaaagatttatttgtggtgtatagagacagtataccGcatgctgcatgccataaatgtatagatttttattcCagaattagagaattaagacattattcagactctgtgtatggagacacattggaaaaactaactaacactgggttat…	ACTAAGCTGTGCATACATAGTTTATGCAACCGAAATAGGTTGGGCAGCACATACTATACTTTTTATTAATACTTTTAACAATTGTAGTATATAAAAAAGGGAGTAACCGAAAACGGTCGGGACCGAAAACGGTGTATATAAAAGATGTGAGAAACACACCACAATACTATGGCGCGCTTTGAGGATCCAACACGGCGACCCTACAAGCTACCTGATCTGTGCACGGAACTGAACACTTCACTGCAAGACATAGAAATAACCTGTGTATATTGCAAGACAGTATTGGAACTTACAGAGGTATTTGAATTTGCATTTAAAGATTTATTTGTGGTGTATAGAGACAGTATACCGCATGCTGCATGCCATAAATGTATAGATTTTTATTCTAGAATTAGAGAA…	922	1-64	7794-7857	100	64	0	0			ACATTCTGTCTACCCTTAACATGA		ACGGACACACAAAGGACAGG	-	This PCR successfully generates the viral circular junction site of HPV genome.
								65-922	1-858	100	858	0	0
		PCR2	800	801-1600	Gaattgagctagtagtagaaagctcagcagacgaccttcgagcattccagcagctgtttctgaacaccctgtcctttgtgtgtccgtggtgtgcatcccagcagtaagcaacaatggctgatccagaaggtacagacggggagggcacgggttgtaacggctggttttatgtacaagctattgtagacaaaaaaacaggagatgtaatatcagatgacgaggacgaaaatgcaacagacacagggtcggatatggtagattttattgatacacaaggaacattttgtgaacaggcagagctagagacagcacaggcattgttccatgcgcaggaggtccacaatgatgcacaagtgttgcatgttttaaaacgaaagtttgcaggaggcagcacagaaa…	AAACGTCCACACAATGTTGTGTATGTGTTGTAAGTGTGAAGCCAGAATTGAGCTAGTAGTAGAAAGCTCAGCAGACGACCTTCGAGCATTCCAGCAGCTGTTTCTGAACACCCTGTCCTTTGTGTGTCCGTGGTGTGCATCCCAGCAGTAAGCAACAATGGCTGATCCAGAAGGTACAGACGGGGAGGGCACGGGTTGTAACGGCTGGTTTTATGTACAAGCTATTGTAGACAAAAAAACAGGAGATGTAATATCAGATGACGAGGACGAAAATGCAACAGACACAGGGTCGGATATGGTAGATTTTATTGATACACAAGGAACATTTTGTGAACAGGCAGAGCTAGAGACAGCACAGGCATTGTTCCATGCGCAGGAGGTCCACAATGATGCACAAGT…	889	2-883	759-1639	99.887	882	0	1	Y	T01-2L	TCAACATTTACCAGCCCGACG	T01-2R	AATCCTTCTGCTATTGTTGGGTT	-
		PCR3	800	1601-2400	Gttagaaattttaaaagtgataaaaccacgtgtacagattgggttacagctatatttggagtaaacccaacaatagcagaaggatttaaaacactaatacagccatttatattatatgcccatattcaatgtctagactgtaaatggggagtattaatattagccctgttgcgttacaaatgtggtaagagtagactaacagttgctaaaggtttaagtacgttgttacacgtacctgaaacttgtatgttaattcaaccaccaaaattgcgaagtagtgttgcagcactatattggtatagaacaggaatatcaaatattagtgaagtaatgggagacacacctgagtggatacaaagacttactattatacaacatggaatagatgatagcaatttt…	TACAAGGAGGCTATGTTAGCAGTATTTAAAGACACATATGGGCTATCATTTACAGATTTAGTTAGAAATTTTAAAAGTGATAAAACCACGTGTACAGATTGGGTTACAGCTATATTTGGAGTAAACCCAACAATAGCAGAAGGATTTAAAACACTAATACAGCCATTTATATTATATGCCCATATTCAATGTCTAGACTGTAAATGGGGAGTATTAATATTAGCCCTGTTGCGTTACAAATGTGGTAAGAGTAGACTAACAGTTGCTAAAGGTTTAAGTACGTTGTTACACGTACCTGAAACTTGTATGTTAATTCAACCACCAAAATTGCGAAGTAGTGTTGCAGCACTATATTGGTATAGAACAGGAATATCAAATATTAGTGAAGTAATGGGAGAC…	959	2-956	1543-2495	99.686	955	1	2	Y	T01-3L	ACAAGGAGCTATGTTAGCAGTATTT	T01-3R	AACATGGCCACCTTAGTATCTGT	-
		PCR4	800	2401-3201	Ttttatacactttatacaaggagcagtaatatcatttgtgaattccactagtcatttttggttggaaccgttaacagatactaaggtggccatgttagatgatgcaacgaccacgtgttggacatactttgatacctatatgagaaatgcgttagatggcaatccaataagtattgatagaaagcacaaaccattaatacaactaaaatgtcctccaatactactaaccacaaatatacatccagcaaaggataatagatggccatatttagaaagtagaataacagtatttgaatttccaaatgcatttccatttgataaaaatggcaatccagtatatgaaataaatgacaaaaattggaaatgtttttttgaaaggacatggtccagattagattt…	TTGTTTAGTATTTTTGTGGACCAGCAAATACAGGGAAAATCATATTTTGGAATGAGTTTTATACACTTTATACAAGGAGCAGTAATATCATTTGTGAATTCCACTAGTCATTTTTGGTTGGAACCGTTAACAGATACTAAGGTGGCCATGTTAGATGATGCAACGACCACGTGTTGGACATACTTTGATACCTATATGAGAAATGCGTTAGATGGCAATCCAATAAGTATTGATAGAAAGCACAAACCATTAATACAACTAAAATGTCCTCCAATACTACTAACCACAAATATACATCCAGCAAAGGATAATAGATGGCCATATTTAGAAAGTAGAATAACAGTATTTGAATTTCCAAATGCATTTCCATTTGATAAAAATGGCAATCCAGTATATGAA…	944	1-939	2347-3277	99.042	939	1	8	?	T01-4L	TGTTTAGTATTTTGTGGACCAGC	T01-4R	GCCGTTTTGTCCCATGTTCC	-
		PCR5	800	3202-4001	aagacaattgtatgacctatgtagcatgggacagtgtgtattatatgactgatgcaggaacatgggacaaaacGgctacctgtgtaagtcacaggggattgtattatgtaaaggaagggtacaacacgttttatatagaatttaaaagtgaatgtgaaaaatatgggaacacaggtacgtgggaagtacattttgggaataatgtaattgattgtaatgactctatgtgcagtaccagtgacgacacggtatccgctactcagcttgttaaacagctacagcacaccccctcaccgtattccagcaccgtgtccgtgggcaccgcaaagacctacggccagacgtcggctgctacacgacctggacactgtggactcgcggagaagcagcattgtggac…	CTCCTTTCTACGACTACTCACTGCTTTAAAGGTGGCCAAACAGTACAAGTATATTTTGATGGCAACAAAGACAATTGTATGACCTATGTAGCATGGGACAGTGTGTATTATATGACTGATGCAGGAACATGGGACAAAACGGCTACCTGTGTAAGTCACAGGGGATTGTATTATGTAAAGGAAGGGTACAACACGTTTTATATAGAATTTAAAAGTGAATGTGAAAAATATGGGAACACAGGTACGTGGGAAGTACATTTTGGGAATAATGTAATTGATTGTAATGACTCTATGTGCAGTACCAGTGACGACACGGTATCCGCTACTCAGCTTGTTAAACAGCTACAGCACACCCCCTCACCGTATTCCAGCACCGTGTCCGTGGGCACCGCAAAGACC…	1156	14-942	3145-4075	99.571	932	0	2	Y	T01-5L	ACACTGCAAGACACATGCGA	T01-5R	GCAGGGGACGTTATTACCACA	-
		PCR6	800	4002-4801	Ttgccatctgtctgtatgtgtgcgtatgcatgggtattggtatttgtgtatattgtggtaataacgtcccctgccacagcattcacagtatatgtattttgttttttattgcccatgttactattgcatatacatgctatattgtctttacagtaattgtataggttgttttatacagtgtattgtacattgtatattttgttttataccttttatgctttttgtatttttgtaataaaagtatggtatcccaccgtgccgcacgacgcaaacgggcttcggtaactgacttatataaaacatgtaaacaatctggtacatgtccacctgatgttgttcctaaggtggagggcaccacgttagcagataaaatattgcaatggtcaagccttggtatat…	TGTCTGTATGTGTGCGTATGCATGGGTATTGGTATTTGTGTATATTGTGGTAATAACGTCCCCTGCAACAGCATTCACAGTATATGTATTTTGTTTTTTATTGCCCATGTTACTATTGCATATACATGCTATATTGTCTTTACAGTAATTGTATAGGTTGTTTTATACAGTGTATTGTACATTGTATATTTTGTTTTATACCTTTTATGCTTTTTGTATTTTTGTAATAAAAGTATGGTATCCCACCGTGCCGCACGACGCAAACGGGCTTCGGTAACTGACTTATATAAAACATGTAAACAATCTGGTACATGTCCACCTGATGTTGTTCCTAAGGTGGAGGGCACCACGTTAGCAGATAAAATATTGCAATGGTCAAGCCTTGGTATATTTTTGGGT…	863	1-863	4010-4871	99.652	863	2	1	?	T01-6L	GTGTATGCATGTATGTGTGCTGC	T01-6R	GGTTCCTCCCCCGTACCAG	-
		PCR7	800	4802-5601	TctggaacacatgggtatgaggaaatacctttacaaacatttgcttcttctggtacgggggaggaacccattagtagtaccccattgcctactgtgcggcgtgtagcaggtccccgcctttacagtagggcctaccaacaagtgtcagtggctaaccctgagtttcttacacgtccatcctctttaattacatatgacaacccggcctttgagcctgtggacactacattaacatttgatcctcgtagtgatgttcctgattcagattttatggatattatccgtctacataggcctgctttaacatccaggcgtgggactgttcgctttagtagattaggtcaaAgggcaactatgtttacccgcagcggtacacaaataggtgctagggttcacttt…	TCTGCATTTTTCTGATCCGTCCCATTATTGAAGTTCCACAAACTGGGGAGGTGTCAGTGTAATGTATTTGTTGGTACCCCTACATCTGGAACACATGGGTATGAGGAAATACCTTTACAAACATTTGCTTCTTCTGGTACGGGGGAGGAACCCATTAGTAGTACCCCATTGCCTACTGTGCGGCGTGTAGCAGGTCCCCGCCTTTACAGTAGGGCCTACCAACAAGTGTCAGTGGCTAACCCTGAGTTTCTTACACGTCCATCCTCTTTAATTACATATGACAACCCGGCCTTTGAGCCTGTGGACACTACATTAACATTTGATCCTCGTAGTGATGTTCCTGATTCAGATTTTATGGATATTATCCGTCTACATAGGCCTGCTTTAACATCCAGGCGT…	967	2-962	4722-5678	99.272	962	1	6	?	T01-7L	CCTGCATTTTCTGATCCGTCCAT	T01-7R	ACAACTCTTGCCACAGAAGGAG	-
		PCR8	800	5602-6401	tttttttgcagatggctttgtggcggcctagtgacaataccgtatatcttccacctccttctgtggcaagagttgtaaataccgatgattatgtgactcGcacaagcatattttatcatgctggcagctctagattattaactgttggtaatccatattttagggttcctgcaggtggtggcaataagcaggatattcctaaggtttctgcataccaatatagagtatttagggtgcagttacctgacccaaataaatttggtttacctgatactagtatttataatcctgaaacacaacgtttagtgtgggcctgtgctggagtggaaattggccgtggtcagcctttaggtgttggccttagtgggcatccattttataataaattagatgacactg…	TTATTTATTTGTGGCCATTATATTATTTTATTCCTAAGAAACGTAAACGTGTTCCCTATTTTTTTGCAGATGGCTTTGTGGCGGCCTAGTGACAATACCGTATATCTTCCACCTCCTTCTGTGGCAAGAGTTGTAAATACCGATGATTATGTGACTCGCACAAGCATATTTTATCATGCTGGCAGCTCTAGATTATTAACTGTTGGTAATCCATATTTTAGGGTTCCTGCAGGTGGTGGCAATAAGCAGGATATTCCTAAGGTTTCTGCATACCAATATAGAGTATTTAGGGTGCAGTTACCTGACCCAAATAAATTTGGTTTACCTGATACTAGTATTTATAATCCTGAAACACAACGTTTAGTGTGGGCCTGTGCTGGAGTGGAAATTGGCCGTGGT…	912	1-903	5545-6447	99.779	904	0	2	Y	T01-8L	GCCCCTGCCTCTACACAGTA	T01-8R	GAATACACACAGCTGCCAGG	-
		PCR9	800	6402-7201	gcaggtactatgggtgacactgtgcctcaatccttatatattaaaggcacaggtatgcGtgcttcacctggcagctgtgtgtattctccctctccaagtggctctattgttacctctgactcccagttgtttaataaaccatattggttacataaggcacagggtcataacaatggtgtttgctggcataatcaattatttgttactgtggtagataccactcGcagtaccaatttaacaatatgtgcttctacacagtctcctgtacctgggcaatatgatgctaccaaatttaagcagtatagcagacatgttgaggaatatgatttgcagtttatttttcagttgtgtactattactttaactgcagatgttatgtcctatattcatagtatgaat…	CTTAATGTCTGCCAGATCCTTATGGGGAATTTCATGGTTTTTTTTGCTTTACGGCGTGAGCAAGCTTTTTTGCTAGGCATTTTTGGAATAGAGCAGGTACTATGGGTGACACTGTGCCTCAATCCTTATATATTAAAGGCACAGGTATGCGTGCTTCACCTGGCAGCTGTGTGTATTCTCCCTCTCCAAGTGGCTCTATTGTTACCTCTGACTCCCAGTTGTTTAATAAACCATATTGGTTACATAAGGCACAGGGTCATAACAATGGTGTTTGCTGGCATAATCAATTATTTGTTACTGTGGTAGATACCACTCGCAGTACCAATTTAACAATATGTGCTTCTACACAGTCTCCTGTACCTGGGCAATATGATGCTACCAAATTTAAGCAGTATAGCA…	1023	4-1023	6320-7331	99.118	1020	1	8	Y	T01-9L	AATGTCTGCAGATCCTTATGGGG	T01-9R	TACTCACTAGGGCGCAACCA	-
		PCR10	656	7202-7857		GAAGTAATATGTGTGTGTGTATATATATATACATCTATTGTTGTGTTTGTATGTCCTGTGTTTGTGTTTGTTGTATGATTGCATTGTATGGTATGTATGGTTGTTGTTGTATGTTGTATGTTACTATATTTGTTGGTATGTGGCATTAAATAAAATATGTTTTGTGGTTCTGTGTGTTATGTGGTTGCGCCCTAGTGAGTAACAACTGTATTTGTGTTTGTGGTATGGGTGTTGCTTGTTGGGCTATATATTGTCCTGTATTTCAAGTTATAAAACTGCACACCTTACAGCATCCATTTTATCCTACAATCCTCCATTTTGCTGTGCAACCGATTTCGGTTGCCTTTGGCTTATGTCTGTGGTTTTCTGCACAATACAGTACGCTGGCACTATTGCAAA…	780	1-728	7130-7857	100	728	0	0			CGTGTACGTGCCAGGAAGT		TTTTCGGTCCCGACCGTTTT	-	This PCR successfully generates the viral circular junction site of HPV genome.
			656	7202-7857	gtatgattgcattgtatggtatgtatggttgttgttgtatgttgtatgttactatatttgttggtatgtggcattaaataaaatatgttttgtggttctgtgtgttatgtggttgcgccctagtgagtaacaactgtatttgtgtttgtggtatgggtgttgcttgttgggctatatattgtcctgtatttcaagttataaaactgcacaccttacagcatccattttatcctacaatcctccattttgctgtgcaaccgatttcggttgcctttggcttatgtctgtggttttctgcacaatacagtacgctggcactattgcaaactttaatcttttgggcactgctcctacatattttgaacaattggcgcgcctctttggcgcataCaaggcgca…			729-780	1-52	100	52	0	0
	Contigs	Contig1	-	-		actaagctgtgcatacatagtttatgcaaccgaaataggttgggcagcacatactatactttttATTAATACTTTTAACAATTGTAGTATATAAAAAAGGGAGTAACCGAAAACGGTCGGGACCGAAAACGGTGTATATAAAAGATGTGAGAAACACACCACAATACTATGGCGCGCTTTGAGGATCCAACACGGCGACCCTACAAGCTACCTGATCTGTGCACGGAACTGAACACTTCACTGCAAGACATAGAAATAACCTGTGTATATTGCAAGACAGTATTGGAACTTACAGAGGTATTTGAATTTGCATTTAAAGATTTATTTGTGGTGTATAGAGACAGTATACCGCATGCTGCATGCCATAAATGTATAGATTTTTATTCTAGAATTAGAGAA…	7976	1-64	7794-7857	100	64	0	0			-		-	PCR1-10;	This contig contains full HPV genome and loop junction site.
								65-7924	1-7857	99.898	7861	3	5
					-			7925-7976	1-52	100	52	0	0				-
T017	Genome Walk PCR	PCR1	800	1-800	AttaatacttttaacaattgtagtatataaaaaagggagtaaccgaaaacggtcgggaccgaaaacggtgtatataaaagatgtgagaaacacaccacaatactatggcgcgctttgaggatccaacacggcgaccctacaagctacctgatctgtgcacggaactgaacacttcactgcaagacatagaaataacctgtgtatattgcaagacagtattggaacttacagaggtatttgaatttgcatttaaagatttatttgtggtgtatagagacagtataccGcatgctgcatgccataaatgtatagatttttattcCagaattagagaattaagacattattcagactctgtgtatggagacacattggaaaaactaactaacactgggttat…	GACTAAGCTGTGCATACATAGTTTATGCAACCGAAATAGGTTGGGCAGCACATACTATACTTTTCATTAATACTTTTAACAATTGTAGTATATAAAAAAGGGAGTAACCGAAAACGGTCGGGACCGAAAACGGTGTATATAAAAGATGTGAGAAACACACCACAATACTATGGCGCGCTTTGAGGATCCAACACGGCGACCCTACAAGCTACCTGATCTGTGCACGGAACTGAACACTTCACTGCAAGACATAGAAATAACCTGTGTATATTGCAAGACAGTATTGGAACTTACAGAGGTATTTGAATTTGCATTTAAAGATTTATTTGTGGTGTATAGAGACAGTATACCGCATGCTGCATGCCATAAATGTATAGATTTTTATTCTAGAATTAGAGA…	929	66-929	1-864	100	864	0	0			ACATTCTGTCTACCCTTAACATGA		ACGGACACACAAAGGACAGG	-	This PCR successfully generates the viral circular junction site of HPV genome.
								1-65	7792-7856	100	65	0	0
		PCR2	800	801-1600	GaattgagctagtagtagaaagctcagcagacgaccttcgagcattccagcagctgtttctgaacaccctgtcctttgtgtgtccgtggtgtgcatcccagcagtaagcaacaatggctgatccagaaggtacagacggggagggcacgggttgtaacggctggttttatgtacaagctattgtagacaaaaaaacaggagatgtaatatcagatgacgaggacgaaaatgcaacagacacagggtcggatatggtagattttattgatacacaaggaacattttgtgaacaggcagagctagagacagcacaggcattgttccatgcgcaggaggtccacaatgatgcacaagtgttgcatgttttaaaacgaaagtttgcaggaggcagcaAagaaa…	AAACATTACCAGCCCGACGAGCCGAACCACAACGTCACACAATGTTGTGTATGTGTTGTAAGTGTGAAGCCAGAATTGAGCTAGTAGTAGAAAGCTCAGCAGACGACCTTCGAGCATTCCAGCAGCTGTTTCTGAACACCCTGTCCTTTGTGTGTCCGTGGTGTGCATCCCAGCAGTAAGCAACAATGGCTGATCCAGAAGGTACAGACGGGGAGGGCACGGGTTGTAACGGCTGGTTTTATGTACAAGCTATTGTAGACAAAAAAACAGGAGATGTAATATCAGATGACGAGGACGAAAATGCAACAGACACAGGGTCGGATATGGTAGATTTTATTGATACACAAGGAACATTTTGTGAACAGGCAGAGCTAGAGACAGCACAGGCATTGTTCCATG…	917	2-910	729-1639	99.78	911	0	2	Y	T04-2L	AACATTTACCAGCCCGACG	T04-2R	TCCTTCTGCTATTGTTGGGTTTACT	-
		PCR3	800	1601-2400	Gttagaaattttaaaagtgataaaaccacgtgtacagattgggttacagctatatttggagtaaacccaacaatagcagaaggatttaaaacactaatacagccatttatattatatgcccatattcaatgtctagactgtaaatggggagtattaatattagccctgttgcgttacaaatgtggtaagagtagactaacagttgctaaaggtttaagtacgttgttacacgtacctgaaacttgtatgttaattcaaccaccaaaattgcgaagtagtgttgcagcactatattggtatagaacaggaatatcaaatattagtgaagtaatgggagacacacctgagtggatacaaagacttactattatacaacatggaatagatgatagcaatttt…	ACGTGTGGGCTATCTTTACAGATTTAGTTAGAAATTTTAAAAGTGATAAAACCACGTGTACAGATTGGGTTACAGCTATATTTGGAGTAAACCCAACAATAGCAGAAGGATTTAAAACACTAATACAGCCATTTATATTATATGCCCATATTCAATGTCTAGACTGTAAATGGGGAGTATTAATATTAGCCCTGTTGCGTTACAAATGTGGTAAGAGTAGACTAACAGTTGCTAAAGGTTTAAGTACGTTGTTACACGTACCTGAAACTTGTATGTTAATTCAACCACCAAAATTGCGAAGTAGTGTTGCAGCACTATATTGGTATAGAACAGGAATATCAAATATTAGTGAAGTAATGGGAGACACACCTGAGTGGATACAAAGACTTACTATTATAC…	913	6-894	1579-2471	99.552	893	0	4	Y	T01-3L	ACAAGGAGCTATGTTAGCAGTATTT	T01-3R	AACATGGCCACCTTAGTATCTGT	-
		PCR4	800	2401-3200	Ttttatacactttatacaaggagcagtaatatcatttgtgaattccactagtcatttttggttggaaccgttaacagatactaaggtggccatgttagatgatgcaacgaccacgtgttggacatactttgatacctatatgagaaatgcgttagatggcaatccaataagtattgatagaaagcacaaaccattaatacaactaaaatgtcctccaatactactaaccacaaatatacatccagcaaaggataatagatggccatatttagaaagtagaataacagtatttgaatttccaaatgcatttccatttgataaaaatggcaatccagtatatgaaataaatgacaaaaattggaaatgtttttttgaaaggacatggtccagattagattt…	TGAGTTTTATACACTATTATACAAGGAGCAGTAATATCATTTGTGAATTCCACTAGTCATTTTTGGTTGGAACCGTTAACAGATACTAAGGTGGCCATGTTAGATGATGCAACGACCACGTGTTGGACATACTTTGATACCTATATGAGAAATGCGTTAGATGGCAATCCAATAAGTATTGATAGAAAGCACAAACCATTAATACAACTAAAATGTCCTCCAATACTACTAACCACAAATATACATCCAGCAAAGGATAATAGATGGCCATATTTAGAAAGTAGAATAACAGTATTTGAATTTCCAAATGCATTTCCATTTGATAAAAATGGCAATCCAGTATATGAAATAAATGACAAAAATTGGAAATGTTTTTTTGAAAGGACATGGTCCAGATTA…	835	1-835	2397-3229	99.76	835	0	2	?	T01-4L	TGTTTAGTATTTTGTGGACCAGC	T01-4R	GCCGTTTTGTCCCATGTTCC	-
		PCR5	800	3201-4000	aagacaattgtatgaActatgtagcatgggacagtgtgtattatatgactgatgcaggaacatgggacaaaacGgctacctgtgtaagtcacaggggattgtattatgtaaaggaagggtacaacacgttttatatagaatttaaaagtgaatgtgaaaaatatgggaacacaggtacgtgggaagtacattttgggaataatgtaattgattgtaatgactctatgtgcagtaccagtgacgacacggtatccgctactcagcttgttaaacagctacagcacaccccctcaccgtattccagcaccgtgtccgtgggcaccgcaaagacctacggccagacgtcggctgctacacgacctggacactgtggactcgcggagaagcagcattgtggac…	GTACTACTCACTGCTTTAAAAGGTGGCCAAACAGTACAAGTATATTTTGATGGCAACAAAGACAATTGTATGAACTATGTAGCATGGGACAGTGTGTATTATATGACTGATGCAGGAACATGGGACAAAACGGCTACCTGTGTAAGTCACAGGGGATTGTATTATGTAAAGGAAGGGTACAACACGTTTTATATAGAATTTAAAAGTGAATGTGAAAAATATGGGAACACAGGTACGTGGGAAGTACATTTTGGGAATAATGTAATTGATTGTAATGACTCTATGTGCAGTACCAGTGACGACACGGTATCCGCTACTCAGCTTGTTAAACAGCTACAGCACACCCCCTCACCGTATTCCAGCACCGTGTCCGTGGGCACCGCAAAGACCTACGGCCAG…	896	4-891	3144-4033	99.775	890	0	1	Y	T01-5L	ACACTGCAAGACACATGCGA	T01-5R	GCAGGGGACGTTATTACCACA	-
		PCR6	800	4001-4800	Ttgccatctgtctgtatgtgtgcgtatgcatgggtattggtatttgtgtatattgtggtaataacgtcccctgccacagcattcacagtatatgtattttgttttttattgcccatgttactattgcatatacatgctatattgtctttacagtaattgtataggttgttttatacagtgtattgtacattgtatattttgttttataccttttatgctttttgtatttttgtaataaaagtatggtatcccaccgtgccgcacgacgcaaacgggcttcggtaactgacttatataaaacatgtaaacaatctggtacatgtccacctgatgttgttcctaaggtggagggcaccacgttagcagataaaatattgcaatggtcaagccttggtatat…	GTGCGACAGCATGGGTACTGGTATCTGTGTATATTGTGGTAATAACGTCCCCTGCCACAGCATTCACAGTATATGTATTTTGTTTTTTATTGCCCATGTTACTATTGCATATACATGCTATATTGTCTTTACAGTAATTGTATAGGTTGTTTTATACAGTGTATTGTACATTGTATATTTTGTTTTATACCTTTTATGCTTTTTGTATTTTTGTAATAAAAGTATGGTATCCCACCGTGCCGCACGACGCAAACGGGCTTCGGTAACTGACTTATATAAAACATGTAAACAATCTGGTACATGTCCACCTGATGTTGTTCCTAAGGTGGAGGGCACCACGTTAGCAGATAAAATATTGCAATGGTCAAGCCTTGGTATATTTTTGGGTGGACTTGGCAT…	813	1-809	4020-4828	99.258	809	6	0	?	T01-6L	GTGTATGCATGTATGTGTGCTGC	T01-6R	GGTTCCTCCCCCGTACCAG	-
		PCR7	800	4801-5600	tctggaacacatgggtatgaggaaatacctttacaaacatttgcttcttctggtacAggggaggaacccattagtagtaccccattgcctactgtgcggcgtgtagcaggtccccgcctttacagtagggcctaccaacaagtgtcagtggctaaccctgagtttcttacacgtccatcctctttaattacatatgacaacccggcctttgagcctgtggacactacattaacatttgatcctcgtagtgatgttcctgattcagattttatggatattatccgtctacataggcctgctttaacatccaggcgtgggactgttcgctttagtagattaggtcaaAgggcaactatgttNNNNNNNNNNNNNNNNNNNNNNNNNNNNNNNNNNNNNNNN…	ATGTATTTGTTGGTACCCCTACATCTGGAACACATGGGTATGAGGAAATACCTTTACAAACATTTGCTTCTTCTGGTACGGGGGAGGAACCCATTAGTAGTACCCCATTGCCTACTGTGCGGCGTGTAGCAGGTCCTCGCCTTTACAGTAGGGCCTACCAACAAGTGTCAGTGGCTAACCCTGAGTTTCTTACACGTCCATCCTCTTTAATTACATATGACAACCCGGCCTTTGAGCCTGTGGACACTACATTAACATTTGATCCTCGTAGTGATGTTCCTGATTCAGATTTTATGGATATTATCCGTCTACATAGGCCTGCTTTAACATCCAGGCGTGGGACTGTTCGCTTTAGTAGATTAGGTCAAAGGGCAACTATGTTTACCCGCAGCGGTACAC…	867	1-382	4778-5159	99.476	382	2	0			TGATCCGTCCATTATTGAAGTTCC		CCACAGAAGGAGGTGGAAGATA	-	This PCR spans the 'N-region' in modified HPV genome, infers the PCR high sensitivity.
								507-865	5284-5642	100	359	0	0
		PCR8	800	5601-6400	tttttttgcagatggctttgtggcggcctagtgacaataccgtatatcttccacctccttctgtggcaagagttgtaaataccgatgattatgtgactcGcacaagcatattttatcatgctggcagctctagattattaactgttggtaatccatattttagggttcctgcaggtggtggcaataagcaggatattcctaaggtttctgcataccaatatagagtatttCgggtgcagttacctgacccaaataaatttggtttacctgatactagtatttataatcctgaaacacaacgtttagtgtgggcctgtgctggCgtggaaattggccgtggtcagcctttaggtgttggccttagtgggcatccattttataataaattagatgacactg…	TTATTTGTGGCCATTATATTATTTTATTCCTAAGAAACGTAAACGTGTTCCCTATTTTTTTGCAGATGGCTTTGTGGCGGCCTAGTGACAATACCGTATATCTTCCACCTCCTTCTGTGGCAAGAGTTGTAAATACCGATGATTATGTGACTCGCACAAGCATATTTTATCATGCTGGCAGCTCTAGATTATTAACTGTTGGTAATCCATATTTTAGGGTTCCTGCAGGTGGTGGCAATAAGCAGGATATTCCTAAGGTTTCTGCATACCAATATAGAGTATTTCGGGTGCAGTTACCTGACCCAAATAAATTTGGTTTACCTGATACTAGTATTTATAATCCTGAAACACAACGTTTAGTGTGGGCCTGTGCTGGCGTGGAAATTGGCCGTGGTCAGC…	905	1-898	5547-6444	99.889	898	1	0	Y	T04-8L	GCCCCTGCCTCTACACAGTA	T04-8R	GAATACACACAGCTGCCAGG	-
		PCR9	800	6401-7200	gcaggtactatgggtgacactgtgcctcaatccttatatattaaaggcacaggtatgcGtgcttcacctggcagctgtgtgtattctccctctccaagtggctctattgttacctctgactcccagttgtttaataaaccatattggttacataaggcacagggtcataacaatggtgtttgctggcataatcaattatttgttactgtggtagataccactcGcagtaccaatttaacaatatgtgcttctacacagtctcctgtacctgggcaatatgatgctaccaaatttaagcagtatagcagacatgttgaggaatatgatttgcagtttatttttcagttgtgtactattactttaactgcagatgttatgtcctatattcatagtatgaat…	CTACGCGTGAGCAGCTTTTTGCTAGGCATTTTTGGAATAGAGCAGGTACTATGGGTGACACTGTGCCTCAATCCTTATATATTAAAGGCACAGGTATGCGTGCTTCACCTGGCAGCTGTGTGTATTCTCCCTCTCCAAGTGGCTCTATTGTTACCTCTGACTCCCAGTTGTTTAATAAACCATATTGGTTACATAAGGCACAGGGTCATAACAATGGTGTTTGCTGGCATAATCAATTATTTGTTACTGTGGTAGATACCACTCGCAGTACCAATTTAACAATATGTGCTTCTACACAGTCTCCTGTACCTGGGCAATATGATGCTACCAAATTTAAGCAGTATAGCAGACATGTTGAGGAATATGATTTGCAGTTTATTTTTCAGTTGTGTACTATTA…	922	5-922	6364-7281	100	918	0	0	Y	T04-9L	AATGTCTGCAGATCCTTATGGGG	T04-9R	TACTCACTAGGGCGCAACCA	-
		PCR10	656	7201-7856		GAAGTAATATGTGTGTGTGTATATATATATACATCTATTGTTGTGTTTGTATGTCCTGTGTTTGTGTTTGTTGTATGATTGCATTGTATGGTATGTATGGTTGTTGTTGTATGTTGTATGTTACTATATTTGTTGGTATGTGGCATTAAATAAAATATGTTTTGTGGTTCTGTGTGTTATGTGGTTGCGCCCTAGTGAGTAACAACTGTATTTGTGTTTGTGGTATGGGTGTTGCTTGTTGGGCTATATATTGTCCTGTATTTCAAGTTATAAAACTGCACACCTTACAGCATCCATTTTATCCTACAATCCTCCATTTTGCTGTGCAACCGATTTCGGTTGCCTTTGGCTTATGTCTGTGGTTTTCTGCACAATACAGTACGCTGGCACTATTGCAAA…	780	1-728	7129-7856	100	728	0	0			CGTGTACGTGCCAGGAAGT		TTTTCGGTCCCGACCGTTTT	-	This PCR successfully generates the viral circular junction site of HPV genome.
			656	7201-7856	gtatgattgcattgtatggtatgtatggttgttgttgtatgttgtatgttactatatttgttggtatgtggcattaaataaaatatgttttgtggttctgtgtgttatgtggttgcgccctagtgagtaacaactgtatttgtgtttgtggtatgggtgttgcttgttgggctatatattgtcctgtatttcaagttataaaactgcacaccttacagcatccattttatcctacaatcctccattttgctgtgcaaccgatttcggttgcctttggcttatgtctgtggttttctgcacaatacagtacgctggcactattgcaaactttaatcttttgggcactgctcctacatattttgaacaattggcgcgcctctttggcgcataCaaggcgca…			729-780	1-52	100	52	0	0
	Contigs	Contig1	-	-		gactaagctgtgcatacatagtttatgcaaccgaaataggttgggcagcacatactatacttttcATTAATACTTTTAACAATTGTAGTATATAAAAAAGGGAGTAACCGAAAACGGTCGGGACCGAAAACGGTGTATATAAAAGATGTGAGAAACACACCACAATACTATGGCGCGCTTTGAGGATCCAACACGGCGACCCTACAAGCTACCTGATCTGTGCACGGAACTGAACACTTCACTGCAAGACATAGAAATAACCTGTGTATATTGCAAGACAGTATTGGAACTTACAGAGGTATTTGAATTTGCATTTAAAGATTTATTTGTGGTGTATAGAGACAGTATACCGCATGCTGCATGCCATAAATGTATAGATTTTTATTCTAGAATTAGAGA…	7974	1-65	7792-7856	100	65	0	0			-		-	PCR1-10;	This contig contains loop junction site as head and tail; the sequence covering "N-region" may infer free virus existence.
								66-5225	1-5159	99.903	5160	4	1
								5350-7922	5284-7856	100	2573	0	0
					-			7923-7974	1-52	100	52	0	0				-
T018	Genome Walk PCR	PCR1	800	1-800	AttaatacttttaacaattgtagtatataaaaaagggagtaaccgaaaacggtcgggaccgaaaacggtgtatataaaagatgtgagaaacacaccacaatactatggcgcgctttgaggatccaacacggcgaccctacaagctacctgatctgtgcacggaactgaacacttcactgcaagacatagaaataacctgtgtatattgcaagacagtattggaacttacagaggtatttgaatttgcatttaaagatttatttgtggtgtatagagacagtataccGcatgctgcatgccataaatgtatagatttttattctagaattagagaattaagacattattcagactctgtgtatggagacacattggaaaaactaactaacactgggttat…	CAATTAGAACTAGCTGTGCATACATAGTTTATGCAACCGAAATAGGTTGGGCAGCACATACTATACTTTTCATTAATACTTTTAACAATTGTAGTATATAAAAAAGGGAGTAACCGAAAACGGTCGGGACCGAAAACGGTGTATATAAAAGATGTGAGAAACACACCACAATACTATGGCGCGCTTTGAGGATCCAACACGGCGACCCTACAAGCTACCTGATCTGTGCACGGAACTGAACACTTCACTGCAAGACATAGAAATAACCTGTGTATATTGCAAGACAGTATTGGAACTTACAGAGGTATTTGAATTTGCATTTAAAGATTTATTTGTGGTGTATAGAGACAGTATACCGCATGCTGCATGCCATAAATGTATAGATTTTTATTCTAGAAT…	915	12-71	7797-7856	100	60	0	0			ACATTCTGTCTACCCTTAACATGA		ACGGACACACAAAGGACAGG	-	This PCR successfully generates the viral circular junction site of HPV genome.
								72-915	1-844	100	844	0	0
		PCR2	800	801-1600	Gaattgagctagtagtagaaagctcagcagacgaccttcgagcattccagcagctgtttctgaacaccctgtcctttgtgtgtccgtggtgtgcatcccagcagtaagcaacaatggctgatccagaaggtacagacggggagggcacgggttgtaacggctggttttatgtacaagctattgtagacaaaaaaacaggagatgtaatatcagatgacgaggacgaaaatgcaacagacacagggtcggatatggtagattttattgatacacaaggaacattttgtgaacaggcagagctagagacagcacaggcattgttccatgcgcaggaggtccacaatgatgcacaagtgttgcatgttttaaaacgaaagtttgcaggaggcagcacagaaa…	TTTTCAGCCGACGAGCCGAACCACAACGTCACACAATGTTGTGTATGTGTGTAAGTGTGAAGCCAGAATTGAGCTAGTAGTAGAAAGCTCAGCAGACGACCTTCGAGCATTCCAGCAGCTGTTTCTGAACACCCTGTCCTTTGTGTGTCCGTGGTGTGCATCCCAGCAGTAAGCAACAATGGCTGATCCAGAAGGTACAGACGGGGAGGGCACGGGTTGTAACGGCTGGTTTTATGTACAAGCTATTGTAGACAAAAAAACAGGAGATGTAATATCAGATGACGAGGACGAAAATGCAACAGACACAGGGTCGGATATGGTAGATTTTATTGATACACAAGGAACATTTTGTGAACAGGCAGAGCTAGAGACAGCACAGGCATTGTTCCATGCGCAGGA…	919	8-919	742-1655	99.781	914	0	2	Y	T01-2L	TCAACATTTACCAGCCCGACG	T01-2R	AATCCTTCTGCTATTGTTGGGTT	-
		PCR3	800	1601-2400	Gttagaaattttaaaagtgataaaaccacgtgtacagattgggttacagctatatttggagtaaacccaacaatagcagaaggatttaaaacactaatacagccatttatattatatgcccatattcaatgtctagactgtaaatggggagtattaatattagccctgttgcgttacaaatgtggtaagagtagactaacagttgctaaaggtttaagtacgttgttacacgtacctgaaacttgtatgttaattcaaccaccaaaattgcgaagtagtgttgcagcactatattggtatagaacaggaatatcaaatattagtgaagtaatgggagacacacctgagtggatacaaagacttactattatacaacatggaatagatgatagcaatttt…	AGTTTCTCGAATTTTAAAAGTGATAAAACCACGTGTACAGATTGGGTTACAGCTATATTTGGAGTAAACCCAACAATAGCAGAAGGATTTAAAACACTAATACAGCCATTTATATTATATGCCCATATTCAATGTCTAGACTGTAAATGGGGAGTATTAATATTAGCCCTGTTGCGTTACAAATGTGGTAAGAGTAGACTAACAGTTGCTAAAGGTTTAAGTACGTTGTTACACGTACCTGAAACTTGTATGTTAATTCAACCACCAAAATTGCGAAGTAGTGTTGCAGCACTATATTGGTATAGAACAGGAATATCAAATATTAGTGAAGTAATGGGAGACACACCTGAGTGGATACAAAGACTTACTATTATACAACATGGAATAGATGATAGCAAT…	835	10-835	1607-2432	100	826	0	0	?	T01-3L	ACAAGGAGCTATGTTAGCAGTATTT	T01-3R	AACATGGCCACCTTAGTATCTGT	-
		PCR4	800	2401-3200	Ttttatacactttatacaaggagcagtaatatcatttgtgaattccactagtcatttttggttggaaccgttaacagatactaaggtggccatgttagatgatgcaacgaccacgtgttggacatactttgatacctatatgagaaatgcgttagatggcaatccaataagtattgatagaaagcacaaaccattaatacaactaaaatgtcctccaatactactaaccacaaatatacatccagcaaaggataatagatggccatatttagaaagtagaataacagtatttgaatttccaaatgcatttccatttgataaaaatggcaatccagtatatgaaataaatgacaaaaattggaaatgtttttttgaaaggacatggtccagattagattt…	AATATATTTTGGATGAGATTTTATACACCTTATACAAGGAGCAGTAATATCATTTGTGAATTCCACTAGTCATTTTTGGTTGGAACCGTTAACAGATACTAAGGTGGCCATGTTAGATGATGCAACGACCACGTGTTGGACATACTTTGATACCTATATGAGAAATGCGTTAGATGGCAATCCAATAAGTATTGATAGAAAGCACAAACCATTAATACAACTAAAATGTCCTCCAATACTACTAACCACAAATATACATCCAGCAAAGGATAATAGATGGCCATATTTAGAAAGTAGAATAACAGTATTTGAATTTCCAAATGCATTTCCATTTGATAAAAATGGCAATCCAGTATATGAAATAAATGACAAAAATTGGAAATGTTTTTTTGAAAGGAC…	855	4-855	2386-3237	99.415	854	1	4	?	T04-4L	TGTTTAGTATTTTGTGGACCAGC	T04-4R	GCCGTTTTGTCCCATGTTCC	-
		PCR5	800	3201-4000	aagacaattgtatgacctatgtagcatgggacagtgtgtattatatgactgatgcaggaacatgggacaaaacGgctacctgtgtaagtcacaggggattgtattatgtaaaggaagggtacaacacgttttatatagaatttaaaagtgaatgtgaaaaatatgggaacacaggtacgtgggaagtacattttgggaataatgtaattgattgtaatgactctatgtgcagtaccagtgacgacacggtatccgctactcagcttgttaaacagctacagcacaccccctcaccgtattccagcaccgtgtccgtgggcaccgcaaagacctacggccagacgtcggctgctacacgacctggacactgtggactcgcggagaagcagcattgtggac…	CTACTCACTGCTTTAAAAGGTGGCCAAACAGTACAAGTATATTTTGATGGCAACAAAGACAATTGTATGACCTATGTAGCATGGGACAGTGTGTATTATATGACTGATGCAGGAACATGGGACAAAACGGCTACCTGTGTAAGTCACAGGGGATTGTATTATGTAAAGGAAGGGTACAACACGTTTTATATAGAATTTAAAAGTGAATGTGAAAAATATGGGAACACAGGTACGTGGGAAGTACATTTTGGGAATAATGTAATTGATTGTAATGACTCTATGTGCAGTACCAGTGACGACACGGTATCCGCTACTCAGCTTGTTAAACAGCTACAGCACACCCCCTCACCGTATTCCAGCACCGTGTCCGTGGGCACCGCAAAGACCTACGGCCAGACG…	886	1-886	3144-4031	99.775	888	0	1	Y	T04-5L	ACACTGCAAGACACATGCGA	T04-5R	GCAGGGGACGTTATTACCACA	-
		PCR6	800	4001-4800	Ttgccatctgtctgtatgtgtgcgtatgcatgggtattggtatttgtgtatattgtggtaataacgtcccctgccacagcattcacagtatatgtattttgttttttattgcccatgttactattgcatatacatgctatattgtctttacagtaattgtataggttgttttatacagtgtattgtacattgtatattttgttttataccttttatgctttttgtatttttgtaataaaagtatggtatcccaccgtgccgcacgacgcaaacgggcttcggtaactgacttatataaaacatgtaaacaatctggtacatgtccacctgatgttgttcctaaggtggagggcaccacgttagcagataaaatattgcaatggtcaagccttggtatat…	CCTTTTGAATCTGTCTGTATGTGTGCGTATGCATGGGTATTGGTATTTGTGTATATTGTGGTAATAACGTCCCCTGCCACAGCATTCACAGTATATGTATTTTGTTTTTTATTGCCCATGTTACTATTGCATATACATGCTATATTGTCTTTACAGTAATTGTATAGGTTGTTTTATACAGTGTATTGTACATTGTATATTTTGTTTTATACCTTTTATGCTTTTTGTATTTTTGTAATAAAAGTATGGTATCCCACCGTGCCGCACGACGCAAACGGGCTTCGGTAACTGACTTATATAAAACATGTAAACAATCTGGTACATGTCCACCTGATGTTGTTCCTAAGGTGGAGGGCACCACGTTAGCAGATAAAATATTGCAATGGTCAAGCCTTGGTA…	877	2-874	3998-4871	99.314	874	5	1	?	T01-6L	GTGTATGCATGTATGTGTGCTGC	T01-6R	GGTTCCTCCCCCGTACCAG	-
		PCR7	800	4801-5600	TctggaacacatgggtatgaggaaatacctttacaaacatttgcttcttctggtacgggggaggaacccattagtagtaccccattgcctactgtgcggcgtgtagcaggtccccgcctttacagtagggcctaccaacaagtgtcagtggctaaccctgagtttcttacacgtccatcctctttaattacatatgacaacccggcctttgagcctgtggacactacattaacatttgatcctcgtagtgatgttcctgattcagattttatggatattatccgtctacataggcctgctttaacatccaggcgtgggactgttcgctttagtagattaggtcaaAgggcaactatgtttacccgcagcggtacacaaataggtgctagggttcacttt…	AACTGGGGAGGTGTCAGGTAATGTATTTGTTGGTACCCCTACATCTGGAACACATGGGTATGAGGAAATACCTTTACAAACATTTGCTTCTTCTGGTACGGGGGAGGAACCCATTAGTAGTACCCCATTGCCTACTGTGCGGCGTGTAGCAGGTCCCCGCCTTTACAGTAGGGCCTACCAACAAGTGTCAGTGGCTAACCCTGAGTTTCTTACACGTCCATCCTCTTTAATTACATATGACAACCCGGCCTTTGAGCCTGTGGACACTACATTAACATTTGATCCTCGTAGTGATGTTCCTGATTCAGATTTTATGGATATTATCCGTCTACATAGGCCTGCTTTAACATCCAGGCGTGGGACTGTTCGCTTTAGTAGATTAGGTCAAAGGGCAACTAT…	881	1-880	4758-5638	99.886	881	0	1	Y	T04-7L	CCTGCATTTTCTGATCCGTCCAT	T04-7R	ACAACTCTTGCCACAGAAGGAG	-
		PCR8	800	5601-6400	tttttttgcagatggctttgtggcggcctagtgacaataccgtatatcttccacctccttctgtggcaagagttgtaaataccgatgattatgtgactcGcacaagcatattttatcatgctggcagctctagattattaactgttggtaatccatattttagggttcctgcaggtggtggcaataagcaggatattcctaaggtttctgcataccaatatagagtatttagggtgcagttacctgacccaaataaatttggtttacctgatactagtatttataatcctgaaacacaacgtttagtgtgggcctgtgctggagtggaaattggccgtggtcagcctttaggtgttggccttagtgggcatccattttataataaattagatgacactg…	TGGGTACATTATTATTTGTGGCCATTATATTATTTTATTCCTAAGAAACGTAAACGTGTTCCCTATTTTTTTGCAGATGGCTTTGTGGCGGCCTAGTGACAATACCGTATATCTTCCACCTCCTTCTGTGGCAAGAGTTGTAAATACCGATGATTATGTGACTCGCACAAGCATATTTTATCATGCTGGCAGCTCTAGATTATTAACTGTTGGTAATCCATATTTTAGGGTTCCTGCAGGTGGTGGCAATAAGCAGGATATTCCTAAGGTTTCTGCATACCAATATAGAGTATTTAGGGTGCAGTTACCTGACCCAAATAAATTTGGTTTACCTGATACTAGTATTTATAATCCTGAAACACAACGTTTAGTGTGGGCCTGTGCTGGAGTGGAAATTGG…	915	6-909	5541-6444	99.889	904	1	0	Y	T04-8L	GCCCCTGCCTCTACACAGTA	T04-8R	GAATACACACAGCTGCCAGG	-
		PCR9	800	6401-7200	gcaggtactatgggtgacactgtgcctcaatccttatatattaaaggcacaggtatgcGtgcttcacctggcagctgtgtgtattctccctctccaagtggctctattgttacctctgactcccagttgtttaataaaccatattggttacataaggcacagggtcataacaatggtgtttgctggcataatcaattatttgttactgtggtagataccactcGcagtaccaatttaacaatatgtgcttctacacagtctcctgtacctgggcaatatgatgctaccaaatttaagcagtatagcagacatgttgaggaatatgatttgcagtttatttttcagttgtgtactattactttaactgcagatgttatgtcctatattcatagtatgaat…	GCGTGAGCAGCTTTTTGCTAGGCATTTTTGGAATAGAGCAGGTACTATGGGTGACACTGTGCCTCAATCCTTATATATTAAAGGCACAGGTATGCGTGCTTCACCTGGCAGCTGTGTGTATTCTCCCTCTCCAAGTGGCTCTATTGTTACCTCTGACTCCCAGTTGTTTAATAAACCATATTGGTTACATAAGGCACAGGGTCATAACAATGGTGTTTGCTGGCATAATCAATTATTTGTTACTGTGGTAGATACCACTCGCAGTACCAATTTAACAATATGTGCTTCTACACAGTCTCCTGTACCTGGGCAATATGATGCTACCAAATTTAAGCAGTATAGCAGACATGTTGAGGAATATGATTTGCAGTTTATTTTTCAGTTGTGTACTATTACTTT…	920	1-920	6364-7284	99.891	921	0	1	Y	T04-9L	AATGTCTGCAGATCCTTATGGGG	T04-9R	TACTCACTAGGGCGCAACCA	-
		PCR10	656	7201-7856		GGGGGGTAATATATACATCTATTGTTGTGTTTGTATGTCCTGTGTTTGTGTTTGTTGTATGATTGCATTGTATGGTATGTATGGTTGTTGTTGTATGTTGTATGTTACTATATTTGTTGGTATGTGGCATTAAATAAAATATGTTTTGTGGTTCTGTGTGTTATGTGGTTGCGCCCTAGTGAGTAACAACTGTATTTGTGTTTGTGGTATGGGTGTTGCTTGTTGGGCTATATATTGTCCTGTATTTCAAGTTATAAAACTGCACACCTTACAGCATCCATTTTATCCTACAATCCTCCATTTTGCTGTGCAACCGATTTCGGTTGCCTTTGGCTTATGTCTGTGGTTTTCTGCACAATACAGTACGCTGGCACTATTGCAAACTTTAATCTTTTGGGC…	791	9-712	7153-7856	100	704	0	0			CGTGTACGTGCCAGGAAGT		TTTTCGGTCCCGACCGTTTT	-	This PCR successfully generates the viral circular junction site of HPV genome.
					gtatgattgcattgtatggtatgtatggttgttgttgtatgttgtatgttactatatttgttggtatgtggcattaaataaaatatgttttgtggttctgtgtgttatgtggttgcgccctagtgagtaacaactgtatttgtgtttgtggtatgggtgttgcttgttgggctatatattgtcctgtatttcaagttataaaactgcacaccttacagcatccattttatcctacaatcctccattttgctgtgcaaccgatttcggttgcctttggcttatgtctgtggttttctgcacaatacagtacgctggcactattgcaaactttaatcttttgggcactgctcctacatattttgaacaattggcgcgcctctttggcgcataCaaggcgca…			713-777	1-65	96.923	65	2	0
	Contigs	Contig1	-	-		caattagaactagctgtgcatacatagtttatgcaaccgaaataggttgggcagcacatactatacttttcATTAATACTTTTAACAATTGTAGTATATAAAAAAGGGAGTAACCGAAAACGGTCGGGACCGAAAACGGTGTATATAAAAGATGTGAGAAACACACCACAATACTATGGCGCGCTTTGAGGATCCAACACGGCGACCCTACAAGCTACCTGATCTGTGCACGGAACTGAACACTTCACTGCAAGACATAGAAATAACCTGTGTATATTGCAAGACAGTATTGGAACTTACAGAGGTATTTGAATTTGCATTTAAAGATTTATTTGTGGTGTATAGAGACAGTATACCGCATGCTGCATGCCATAAATGTATAGATTTTTATTCTAGAAT…	8015	12-71	7797-7856	100	60	0	0			-		-	PCR1-10;	This contig contains full HPV genome and loop junction site.
								72-7936	1-7856	99.873	7865	1	2
					-			7937-8001	1-65	96.923	65	2	0				-
T019	Genome Walk PCR	PCR1	900	1-900	actacaataattcatgtataaaaTtaagggcgtaaccgaaatcggttgaaccgaaaccggttagtataaaagcagacattttatgcaccaaaagagaactgcaatgtttcaggacccacaggagcgacccagaaagttaccacagttatgcacagagctgcaaacaactatacatgaGataatattagaatgtgtgtactgcaagcaacagttactgcgacgtgaggtatatgactttgcttttcgggatttatgcatagtatatagagatgggaatccatatgctgtatgtgataaatgtttaaagttttattctaaaattagtgagtatagacattattgttatagtttgtatggaacaacattagaacagcaatacaacaaaccgttgtgtgattt…	GGTTAAGCACTTATATAATAATACTAAACTACAATAATTCATGTATAAAATTAAGGGCGTAACCGAAATCGGTTGAACCGAAACCGGTTAGTATAAAAGCAGACATTTTATGCACCAAAAGAGAACTGCAATGTTTCAGGACCCACAGGAGCGACCCAGAAAGTTACCACAGTTATGCACAGAGCTGCAAACAACTATACATGAGATAATATTAGAATGTGTGTACTGCAAGCAACAGTTACTGCGACGTGAGGTATATGACTTTGCTTTTCGGGATTTATGCATAGTATATAGAGATGGGAATCCATATGCTGTATGTGATAAATGTTTAAAGTTTTATTCTAAAATTAGTGAGTATAGACATTATTGTTATAGTTTGTATGGAACAACATTAGAACA…	955	5-27	7881-7904	95.833	24	0	1	?	T019-1L	ATGGGTGTGTGCAAACCGT		TCGTCATCTGATATAGCATCCCC	-	This PCR successfully generates the viral circular junction site of HPV genome.
								28-955	1-927	99.892	928	0	1
		PCR2	900	901-1800	acgggatgtaatggatggttttatgtagaggctgtagtggaaaaaaaaacaggggatgctatatcagatgacgagaacgaaaatgacagtgatacaggtgaagatttggtagattttatagtaaatgataatgattatttaacacaggcagaaacagagacagcacatgcgttgtttactgcacaggaagcaaaacaacatagagatgcagtacaggttctaaaacgaaagtatttggtagtccacttagtgatattagtggatgtgtagacaataatattagtcctagattaaaagctatatgtatagaaaaacaaagtagagctgcaaaaaggagattatttgaaagcgaagacagcgggtatggcaatactgaagtggaaactcagcagatgttac…	GAGGGTACGGGATGTAATGGATGGTTTTATGTAGAGGCTGTAGTGGAAAAAAAAACAGGGGATGCTATATCAGATGACGAGAACGAAAATGACAGTGATACAGGTGAAGATTTGGTAGATTTTATAGTAAATGATAATGATTATTTAACACAGGCAGAAACAGAGACAGCACATGCGTTGTTTACTGCACAGGAAGCAAAACAACATAGAGATGCAGTACAGGTTCTAAAACGAAAGTATTTGGGTAGTCCACTTAGTGATATTAGTGGATGTGTAGACAATAATATTAGTCCTAGATTAAAAGCTATATGTATAGAAAAACAAAGTAGAGCTGCAAAAAGGAGATTATTTGAAAGCGAAGACAGCGGGTATGGCAATACTGAAGTGGAAACTCAGCAG…	946	1-946	895-1837	99.683	946	0	3			CCCATCTGTTCCCAGAAACCATA	wait	CTTTGTATCCATTCTGGCGTG	-
		PCR3	900	1801-2700	gtagtacagcagcagcattatattggtataaaacaggtatGtcaaatattagtgaagtgtatggagacacgccagaatggatacaaagacaaacagtattacaacatagttttaatgattgtacatttgaattatcacagatggtacaatgggcctacgataatgacatagtagacgatagtgaaattgcatataaatatgcacaattggcagacactaatagtaatgcaagtgcctttctaaaaagtaattcacaggcaaaaattgtaaaggattgtgcaacaatgtgtagacattataaacgagcagaaaaaaaacaaatgagtatgagtcaatggataaaatatNgaNgtgatagggtagatgatggaggtgattggaagcaaattgttatgtttt…	AAAAATGAAAATGCTGTCTAAACTATTATGTGTGTCTCAATGTGTATGATGATAGAGCCTCCAAAATTGCGTAGTACAGCAGCAGCATTATATTGGTATAAAACAGGTATGTCAAATATTAGTGAAGTGTATGGAGACACGCCAGAATGGATACAAAGACAAACAGTATTACAACATAGTTTTAATGATTGTACATTTGAATTATCACAGATGGTACAATGGGCCTACGATAATGACATAGTAGACGATAGTGAAATTGCATATAAATATGCACAATTGGCAGACACTAATAGTAATGCAAGTGCCTTTCTAAAAAGTAATTCACAGGCAAAAATTGTAAAGGATTGTGCAACAATGTGTAGACATTATAAACGAGCAGAAAAAAAACAAATGAGTATG…	1003	3-1002	1730-2735	99.304	1006	1	5	Y	T019-3L	AGAGAAACAATTGAAAAATTGCTGTCT	T019-3R	ACGTTGGCAAAGAGTCTCCA	-
		PCR4	900	2701-3600	tctcaaggacgtggtccagattaagtttgcacgaggacgaggacaaggaaaacgatggagactctttgccaacgtttaaatgtgtgtcaggacaaaatactaacacattatgaaaatgatagtacaAacctacgtgaccatatagactattggaaacacatgcgcctagaatgtgctatttattacaaggccagagaaatgggatttaaacatattaaccaccaGgtggtgccaacactggctgtatcaaagaataaagcattacaagcaattgaactgcaactaacgttagaaacaatatataactcacaatatagtaatgaaaagtggacattacaagacgttagccttgaagtgtatttaactgcaccaacaggatgtataaaaaaacatggatat…	GTTGAGAACGGAATCCAGTGTATGAGCTTAATGATAAGAACTGGAAATCCTTTTTCTCAAGGACGTGGTCCAGATTAAGTTTGCACGAGGACGAGGACAAGGAAAACGATGGAGACTCTTTGCCAACGTTTAAATGTGTGTCAGGACAAAATACTAACACATTATGAAAATGATAGTACAAACCTACGTGACCATATAGACTATTGGAAACACATGCGCCTAGAATGTGCTATTTATTACAAGGCCAGAGAAATGGGATTTAAACATATTAACCACCAGGTGGTGCCAACACTGGCTGTATCAAAGAATAAAGCATTACAAGCAATTGAACTGCAACTAACGTTAGAAACAATATATAACTCACAATATAGTAATGAAAAGTGGACATTACAAGACGTT…	1012	4-1009	2649-3656	99.702	1008	1	2	Y	T019-4L	AGATTGGTGGTGTTTACATTTCCT	T019-4R	ACACTGCAGTATACAATTTACAATGCT	-
		PCR5	900	3601-4500	agtaacactacacccatagtacatttaaaaggtgatgctaatactttaaaatgtttaagatatagatttaaaaagcattgtaAattgtatactgcagtgtcgtctacatggcattggacaggacataatgtaaaacataaaagtgcaattgttacacttacatatgatagtgaatggcaacgtgaAcaatttttgtctcaagttaaaataccaaaaactattacagtgtctactggatttatgtctatatgacaaatcttgatactgcatccacaacattactggcgtgctttttgctttgcttttgtgtgcttttgtgtgtctgcctattaatacgtccgctgcttttgtctgtgtctacatacacatcattaataCtattggtattactattgtgga…	TGCATTTACAGCTCACACAAAGGACGGATTAACTGTAATAGTAACACTACACCCATAGTACATTTAAAAGGTGATGCTAATACTTTAAAATGTTTAAGATATAGATTTAAAAAGCATTGTAAATTGTATACTGCAGTGTCGTCTACATGGCATTGGACAGGACATAATGTAAAACATAAAAGTGCAATTGTTACACTTACATATGATAGTGAATGGCAACGTGAACAATTTTTGTCTCAAGTTAAAATACCAAAAACTATTACAGTGTCTACTGGATTTATGTCTATATGACAAATCTTGATACTGCATCCACAACATTACTGGCGTGCTTTTTGCTTTGCTTTTGTGTGCTTTTGTGTGTCTGCCTATTAATACGTCCGCTGCTTTTGTCTGTGTCTA…	990	1-988	3561-4551	99.596	991	1	3	Y	T019-5L	TGCTGCACAGAGACTCAGTG	T019-5R	GCACCAGCATCAATAAAACTAGT	-
		PCR6	900	4501-5400	aagaccccctttaacagtagatcctgtgggcccttctgatccttctatagtttctttagtggaagaaactagttttattgatgctggtgcaccaacatctgtaccttccattcccccagatgtatcaggatttagtattactacttcaactgataccacacctgctatattagatattaataatactgttactactgttactacacataataatcccactttcactgacccatctgtattgcagcctccaacacctgcagaaactggagggcattttacactttcatcatccactattagtacacataattatgaagaaattcctatggatacatttattgttagcacaaaccctaacacagtaactagtagcacacccataccagggtctcgcccagt…	GGGTATTCATTAGGACAAGGCCTCCCACAGCTACAGATACACTTGCTCCTGTAAGACCCCCTTTAACAGTAGATCCTGTGGGCCCTTCTGATCCTTCTATAGTTTCTTTAGTGGAAGAAACTAGTTTTATTGATGCTGGTGCACCAACATCTGTACCTTCCATTCCCCCAGATGTATCAGGATTTAGTATTACTACTTCAACTGATACCACACCTGCTATATTAGATATTAATAATACTGTTACTACTGTTACTACACATAATAATCCCACTTTCACTGACCCATCTGTATTGCAGCCTCCAACACCTGCAGAAACTGGAGGGCATTTTACACTTTCATCATCCACTATTAGTACACATAATTATGAAGAAATTCCTATGGATACATTTATTGTTAGCA…	993	4-993	4450-5444	99.397	995	1	4	Y	T019-6L	GAATTGGAACAGGGTCGGGT	T019-6R	TCAGGACCTGATACCAAAGGA	-
		PCR7	800	5401-6200	tttatcaggttatattcctgcaaatacaacaattccttttggtggtgcatacaatattcctttGgtatcaggtcctgatatacccattaatataactgaccaagctccttcattaCttcctatagttccagggtctccacaatatacaattattgctgatgcaggtgacttttatttacatcctagttattacatgttacgaaaacgacgtaaacgtttaccatattttttttcagatgtctctttggctgcctagtgaggccactgtctacttgcctcctgtcccagtatctaaggttgtaagcacggatgaatatgttgcacgcacaaacatatattatcatgcaggaacatccagactacttgcagttggacatccctattttcctattaaaaaac…	AACACCTTCTACATATACTACCACTTCACATGCAGCCTCACCTACTTCTATTAATAATGGATTATATGATATTTATGCAGATGACTTTATTACAGATACTTCTACAACCCCGGTACCATCTGTACCCTCTACATCTTTATCAGGTTATATTCCTGCAAATACAACAATTCCTTTTGGTGGTGCATACAATATTCCTTTGGTATCAGGTCCTGATATACCCATTAATATAACTGACCAAGCTCCTTCATTACTTCCTATAGTTCCAGGGTCTCCACAATATACAATTATTGCTGATGCAGGTGACTTTTATTTACATCCTAGTTATTACATGTTACGAAAACGACGTAAACGTTTACCATATTTTTTTTCAGATGTCTCTTTGGCTGCCTAGTGAGGCCA…	1000	1-993	5266-6260	99.799	995	0	1	Y	T019-7L	TCAGTACTATTGATCCTGCAGAAGA	T019-7R	TGGAACTTCACTTTTGTTAGCCTG	-
		PCR8	900	6201-7100	gagttaataaacacagttattcaggatggtgatatggttGatactggctttggtgctatggactttactacattacaggctaacaaaagtgaagttccactggatatttgtacatctatttgcaaatatccagattatattaaaatggtgtcagaaccatatggcgacagcttatttttttatttacgaagggaacaaatgtttgttagacatttatttaatagggctggtGctgttggtgaaaatgtaccagacgatttatacattaaaggctctgggtctactgcaaatttagccagttcGaattattttcctacacctagtggttctatggttacctctgatgcccaaatattcaataaaccttattggttacaacgagcacagggccacaataat…	AATCCAGGTGATTGTCCACCATTAGAGTTAATAAACACAGTTATTCAGGATGGTGATATGGTTGATACTGGCTTTGGTGCTATGGACTTTACTACATTACAGGCTAACAAAAGTGAAGTTCCACTGGATATTTGTACATCTATTTGCAAATATCCAGATTATATTAAAATGGTGTCAGAACCATATGGCGACAGCTTATTTTTTTATTTACGAAGGGAACAAATGTTTGTTAGACATTTATTTAATAGGGCTGGTGCTGTTGGTGAAAATGTACCAGACGATTTATACATTAAAGGCTCTGGGTCTACTGCAAATTTAGCCAGTTCGAATTATTTTCCTACACCTAGTGGTTCTATGGTTACCTCTGATGCCCAAATATTCAATAAACCTTATTGGTTA…	973	1-973	6177-7149	100	973	0	0			CTATAGGGGAACACTGGGGC	T019-7R	ACAACAAACAACACTGAGTCAAC	-
		PCR9	804	7101-7904		CCAAAATTTACATTAGGAAAACGAAAAGCTACACCCACCACCTCATCTACCTCTACAACTGCTAAACGCAAAAAACGTAAGCTGTAAGTATTGTATGTATGTTGACTCAGTGTTGTTTGTTGTTTATATGTCTGTATGTGCTTGTATGTGCTTGTAAATATTAAGTTGTATGTGTGTTTGTATGTATGGTATAATAAACATGTGTGTATGTGTTTTTCACTGCTTGTGTAACTATTGTGTCATGCAACATAAATAAACTTATTGTTTCAACACCTACTAATTGTGTTGTGGTTATTCATTGTATATAAACTATATTTGCTACATCCTGTTTTTGTTTTATATATACTATGTTTTGTAGCGCCAGCGGCCATTTTGTAGCTTCAACCGAATTCGGTTGCA…	880	1-837	7068-7904	100	837	0	0	?	T019-1L	AGATCAGTTTCCTTTAGGACGCA		ACTAACCGGTTTCGGTTCAA	-	This PCR successfully generates the viral circular junction site of HPV genome.
					cccaccacctcatctacctctacaactgctaaacgcaaaaaacgtaagctgtaagtattgtatgtatgttgaCtCagtgttgtttgttgtTtatatgtCtgtatgtgcttgtatgtgcttgtaaatattaagttgtatgtgtgtttgtatgtatggtataataaacaTgtgtgtatgtgtttttCaCtgcttgtgtaactattgtgtcatgcaacataaataaacttattgtttcaacacctactaattgtgttgtggttattcattgtatataaactatatttgctacatcctgtttttgttttatatatactatGttttgtagcgccagCgGccattttgtagcttcaaccgaattcggttgcatgctttttggcacaaaatgtgtttttttaaata…			838-880	1-43	100	43	0	0
	Contigs	Contig1	-	-		ggttaagcacttatataataatactaaACTACAATAATTCATGTATAAAATTAAGGGCGTAACCGAAATCGGTTGAACCGAAACCGGTTAGTATAAAAGCAGACATTTTATGCACCAAAAGAGAACTGCAATGTTTCAGGACCCACAGGAGCGACCCAGAAAGTTACCACAGTTATGCACAGAGCTGCAAACAACTATACATGAGATAATATTAGAATGTGTGTACTGCAAGCAACAGTTACTGCGACGTGAGGTATATGACTTTGCTTTTCGGGATTTATGCATAGTATATAGAGATGGGAATCCATATGCTGTATGTGATAAATGTTTAAAGTTTTATTCTAAAATTAGTGAGTATAGACATTATTGTTATAGTTTGTATGGAACAACATTAGAACA…	7978	5-27	7881-7904	95.833	24	0	1			-		-	PCR1-10;	This contig contains full HPV genome and loop junction site.
								28-7935	1-7904	99.949	7908	0	4
					-			7936-7978	1-43	100	43	0	0				-
