# Supplementary material for: Human papillomavirus integration perspective in small cell cervical carcinoma
Source: Nat Commun. 2022 Oct 10;13:5968. doi: 10.1038/s41467-022-33359-w (PMC9550834; doi:10.1038/s41467-022-33359-w)
Supplement: Supplementary file 14 — Supplementary Data 11 [file 41467_2022_33359_MOESM14_ESM.xlsx]

## Sheet: Supplementary Data 11
Supplementary Data 11. Barcodes of reads supporting anchors in local haplotypes.

## Sheet: JUNC-anchor
Sample	Case	10X sequencing
ID	NO	Barcode
T011	NO.1	AAACACCTCTCTGCTG-1
T011	NO.1	AAACCCAAGTCTAAAG-1
T011	NO.1	AAACCCAGTTCGGAGA-1
T011	NO.1	AAACCTGAGGATGGTC-1
T011	NO.1	AAAGTAGAGTGAGTGC-1
T011	NO.1	AAAGTAGCATAGGTCT-1
T011	NO.1	AAAGTAGGTCTTGTGA-1
T011	NO.1	AACAAGAAGCTCTCGG-1
T011	NO.1	AACAAGACAACCGCGT-1
T011	NO.1	AACAAGAGTAGAGGAA-1
T011	NO.1	AACATCGGTCGCATAT-1
T011	NO.1	AACATGCGTACACCGC-1
T011	NO.1	AACATGCTCACACCTC-1
T011	NO.1	AACCATGCACCGGTCA-1
T011	NO.1	AACCCTCCATAGACAA-1
T011	NO.1	AACGGTTCACCTATCC-1
T011	NO.1	AACGGTTCATGTAGGG-1
T011	NO.1	AACGGTTGTAGGGATC-1
T011	NO.1	AACGGTTGTTATTGGC-1
T011	NO.1	AACGTCATCACCAGGC-1
T011	NO.1	AACGTCATCTCATGCC-1
T011	NO.1	AACTCAGGTCCTCACT-1
T011	NO.1	AACTCCCAGGCTTATC-1
T011	NO.1	AACTGGTCACATCCGG-1
T011	NO.1	AACTGGTCATTGGCGC-1
T011	NO.1	AACTGGTGTTGACCCG-1
T011	NO.1	AAGAAGTAGCTCATGT-1
T011	NO.1	AAGAATGAGCCTCAAT-1
T011	NO.1	AAGACGGAGATGGGTC-1
T011	NO.1	AAGACGGTCCACTCGT-1
T011	NO.1	AAGAGCGAGACTACCT-1
T011	NO.1	AAGAGCGGTGTTAACC-1
T011	NO.1	AAGCCCGTCTGACGCG-1
T011	NO.1	AAGCCGCTCTCTTGAT-1
T011	NO.1	AAGCCTACACAGGAGT-1
T011	NO.1	AAGCCTATCCGCCAGA-1
T011	NO.1	AAGCTACAGACTTGAA-1
T011	NO.1	AAGCTACAGTCCTCCT-1
T011	NO.1	AAGGAGCCAAACTCAC-1
T011	NO.1	AAGGAGCTCACAACGT-1
T011	NO.1	AAGGAGCTCCAACCAA-1
T011	NO.1	AAGGGTGAGACCACAG-1
T011	NO.1	AAGGTAAGTCGTGGCT-1
T011	NO.1	AAGGTTCAGAGCAACC-1
T011	NO.1	AAGTCACAGCCTGATT-1
T011	NO.1	AAGTCACGTGATACCT-1
T011	NO.1	AAGTGCTAGAACCCAG-1
T011	NO.1	AAGTGCTCAGGCATAG-1
T011	NO.1	AATCCAGAGCTCAGAG-1
T011	NO.1	AATCCGAAGTGGTCCC-1
T011	NO.1	AATCCGATCACGCGAC-1
T011	NO.1	AATCCGATCGGAGTTT-1
T011	NO.1	AATCGGTCATGCAAGG-1
T011	NO.1	AATCGTGAGGCGTGAT-1
T011	NO.1	AATCGTGGTATCTCAG-1
T011	NO.1	AATGTGCAGAGGGACG-1
T011	NO.1	AATTCTCTCTTCAACT-1
T011	NO.1	ACAAGGGAGGTCACAG-1
T011	NO.1	ACAATGCAGGAGGGCA-1
T011	NO.1	ACAATGCTCGAAATCC-1
T011	NO.1	ACACAACCATACGGAG-1
T011	NO.1	ACACAACCATCACGAT-1
T011	NO.1	ACACAACCATGTGCCG-1
T011	NO.1	ACACAACGTAAGTAGT-1
T011	NO.1	ACACCAAAGCGCTGAA-1
T011	NO.1	ACACCAATCATCACCC-1
T011	NO.1	ACACCCTAGAAGTGAG-1
T011	NO.1	ACACCGGAGCATGAGC-1
T011	NO.1	ACACCGGCAGTGCGTC-1
T011	NO.1	ACACGATAGCCGCTCA-1
T011	NO.1	ACACGTATCCTACCGT-1
T011	NO.1	ACACTCCTCTGGCGTG-1
T011	NO.1	ACACTGATCAACACGT-1
T011	NO.1	ACAGCCGGTAAACAAC-1
T011	NO.1	ACAGCCGTCGAGTATC-1
T011	NO.1	ACAGCTAGTTACCAGT-1
T011	NO.1	ACAGCTAGTTAGAATG-1
T011	NO.1	ACAGCTATCTCAGTTT-1
T011	NO.1	ACAGTGTAGTGCGCCT-1
T011	NO.1	ACATACGCATTCTTCA-1
T011	NO.1	ACATACGGTTCCACAA-1
T011	NO.1	ACATCTTTCTTGAAGC-1
T011	NO.1	ACATGGTTCTCTTTAG-1
T011	NO.1	ACCAACACAATGGGAC-1
T011	NO.1	ACCACCTAGACCTCAT-1
T011	NO.1	ACCAGTATCCACGACG-1
T011	NO.1	ACCATCCGTGATATGA-1
T011	NO.1	ACCATTTGTTGTGGCC-1
T011	NO.1	ACCCAAATCGAATCAC-1
T011	NO.1	ACCCAGGGTAGTTTCG-1
T011	NO.1	ACCCGTTGTACAGCGA-1
T011	NO.1	ACCCGTTTCGCAGCAC-1
T011	NO.1	ACCGCTTTCAGATTCG-1
T011	NO.1	ACCGTAATCTTGACGA-1
T011	NO.1	ACCTAAGAGCCAGTTT-1
T011	NO.1	ACCTAAGGTTTGACTG-1
T011	NO.1	ACCTTCGAGACAGTTA-1
T011	NO.1	ACCTTCGAGTGCGCCT-1
T011	NO.1	ACCTTCGTCCACTCCA-1
T011	NO.1	ACCTTTAAGTTATGGA-1
T011	NO.1	ACGACCGGTCGACGTC-1
T011	NO.1	ACGACCGGTTCGTTGA-1
T011	NO.1	ACGACTAAGGTATGTA-1
T011	NO.1	ACGAGGAAGACTCACT-1
T011	NO.1	ACGATACCATGTTGCA-1
T011	NO.1	ACGATACTCTCACCTG-1
T011	NO.1	ACGATCACATCCGGCA-1
T011	NO.1	ACGATCAGTGCTTCGG-1
T011	NO.1	ACGCAGCAGTCCCGCA-1
T011	NO.1	ACGCAGCGTTTAACGC-1
T011	NO.1	ACGCAGCTCACGACTA-1
T011	NO.1	ACGCCAGAGTGTTAGA-1
T011	NO.1	ACGCCAGCAAACGCGA-1
T011	NO.1	ACGCTAAGTAGGATAT-1
T011	NO.1	ACGCTAATCTGACCTC-1
T011	NO.1	ACGCTCTAGGCTACGA-1
T011	NO.1	ACGCTCTCAGATGGGT-1
T011	NO.1	ACGCTCTCATACTGCA-1
T011	NO.1	ACGGGTCCACTAAGGG-1
T011	NO.1	ACGTACATCCCTTGTG-1
T011	NO.1	ACGTGCGCAACTCACA-1
T011	NO.1	ACGTTGATCGGGCACT-1
T011	NO.1	ACTAAGCCAGCTAACT-1
T011	NO.1	ACTAAGCGTTTACGAC-1
T011	NO.1	ACTACAGGTCCAAGTT-1
T011	NO.1	ACTACGAAGGGTCAAC-1
T011	NO.1	ACTAGTGAGGTCTCGC-1
T011	NO.1	ACTATCTAGCACTCAT-1
T011	NO.1	ACTATCTAGTGTACGG-1
T011	NO.1	ACTATCTCACCAACCG-1
T011	NO.1	ACTCAGATCGCGCCAA-1
T011	NO.1	ACTGAACCAAGCCGCT-1
T011	NO.1	ACTGAGTAGTGAACAT-1
T011	NO.1	ACTGAGTTCCAGCGAC-1
T011	NO.1	ACTGAGTTCGACGAAG-1
T011	NO.1	ACTGATGCACGTGGCT-1
T011	NO.1	ACTGGATTCAGACACT-1
T011	NO.1	ACTGTAGAGACAAGCC-1
T011	NO.1	ACTGTAGAGTGCTGGA-1
T011	NO.1	ACTGTCCTCTATTGCT-1
T011	NO.1	ACTTACTGTCTAAACC-1
T011	NO.1	ACTTGTTGTTAAAGAC-1
T011	NO.1	AGAAATGGTCGGATGA-1
T011	NO.1	AGAAATGGTTGAAGGC-1
T011	NO.1	AGAACAAAGATGTCGG-1
T011	NO.1	AGAACAACACAGGTTT-1
T011	NO.1	AGAACAACACCATGAT-1
T011	NO.1	AGAACAACAGCGATGA-1
T011	NO.1	AGAACAATCAGATGTC-1
T011	NO.1	AGAATAGAGCGCCATC-1
T011	NO.1	AGAATAGCATGGGACA-1
T011	NO.1	AGAATAGTCCGGCCAA-1
T011	NO.1	AGAATCCAGTGGGTTG-1
T011	NO.1	AGACAGGAGTGCAGGT-1
T011	NO.1	AGACCATTCCTTGAAG-1
T011	NO.1	AGACGTTTCTCGGACG-1
T011	NO.1	AGAGCTTTCATTGTTC-1
T011	NO.1	AGAGTGGCAGGGTACA-1
T011	NO.1	AGAGTGGTCAGAAACA-1
T011	NO.1	AGATGGGGTGCTAGCC-1
T011	NO.1	AGATTGCTCCGGACGT-1
T011	NO.1	AGCAAGGGTAATGATG-1
T011	NO.1	AGCAATCCACCAACCG-1
T011	NO.1	AGCAGCCCATAGAGCG-1
T011	NO.1	AGCAGCCTCGGGAAAC-1
T011	NO.1	AGCCAATCATAGGACG-1
T011	NO.1	AGCCACGCAAAGGAAG-1
T011	NO.1	AGCCCTTGTTAAGGGC-1
T011	NO.1	AGCCCTTTCCCGTTGT-1
T011	NO.1	AGCCGACCAGCCTACG-1
T011	NO.1	AGCCGGTGTGTATGGG-1
T011	NO.1	AGCCGTGCATCCCATC-1
T011	NO.1	AGCCGTGGTAATTGGA-1
T011	NO.1	AGCCGTGGTAGGACTG-1
T011	NO.1	AGCCTAACATCCACGG-1
T011	NO.1	AGCCTCTAGGGCGTTA-1
T011	NO.1	AGCCTCTCAGGAAGAA-1
T011	NO.1	AGCCTCTGTATGGTGG-1
T011	NO.1	AGCCTCTGTGCCCACA-1
T011	NO.1	AGCGCCAAGTGATCGG-1
T011	NO.1	AGCGCCATCCAGTCTC-1
T011	NO.1	AGCGGTCAGGTGGGTT-1
T011	NO.1	AGCGTATGTAGCGATG-1
T011	NO.1	AGCTCCTAGCCGATTT-1
T011	NO.1	AGCTCTCTCCCTGACT-1
T011	NO.1	AGCTGGCCAGGGCATA-1
T011	NO.1	AGCTGGCTCCCTTATA-1
T011	NO.1	AGCTTCCTCGAAGCGA-1
T011	NO.1	AGCTTGAAGCATCCGC-1
T011	NO.1	AGCTTGAAGCTACCGC-1
T011	NO.1	AGCTTGACAGTGCTGC-1
T011	NO.1	AGGAGACGTTAGAGCG-1
T011	NO.1	AGGAGACTCCAGGAAG-1
T011	NO.1	AGGCACCAGGCCTCTG-1
T011	NO.1	AGGCCGTGTGGTGCAA-1
T011	NO.1	AGGCCGTGTGTTACGT-1
T011	NO.1	AGGCGAATCCATGAAC-1
T011	NO.1	AGGCTCGCAGTCCCTT-1
T011	NO.1	AGGCTCGGTGCAGACA-1
T011	NO.1	AGGGAACCACATTCGA-1
T011	NO.1	AGGGAACTCCGGTGCA-1
T011	NO.1	AGGGAGTAGTGACTCT-1
T011	NO.1	AGGGAGTCAGAGACGT-1
T011	NO.1	AGGGATGTCCGCGACA-1
T011	NO.1	AGGGTGAGTAAAGGAG-1
T011	NO.1	AGGGTGATCACCGGTG-1
T011	NO.1	AGGGTTTGTCTAGTGT-1
T011	NO.1	AGGTAGGCATGGCTCG-1
T011	NO.1	AGGTCCGCAGACTCCG-1
T011	NO.1	AGGTCCGCATTAGCCA-1
T011	NO.1	AGGTTGTAGGCTATAA-1
T011	NO.1	AGGTTTGGTAGCTAAA-1
T011	NO.1	AGTACCAAGCCGACTC-1
T011	NO.1	AGTACCAAGCGTAACG-1
T011	NO.1	AGTACCATCAGGTAAA-1
T011	NO.1	AGTATCGAGTACTGTC-1
T011	NO.1	AGTATCGTCAATAGAG-1
T011	NO.1	AGTATCGTCTAAGAGA-1
T011	NO.1	AGTATGCCATCTGCCT-1
T011	NO.1	AGTCAGTGTTTCTAGG-1
T011	NO.1	AGTCATGTCCACGCAG-1
T011	NO.1	AGTCGATAGCAGATCG-1
T011	NO.1	AGTCGTACACAGCCAC-1
T011	NO.1	AGTCTGAGTGAGTTAA-1
T011	NO.1	AGTCTTTTCAGTACGT-1
T011	NO.1	AGTGAAACATGTAGAA-1
T011	NO.1	AGTGAGGCAACGGAGT-1
T011	NO.1	AGTGAGGCATCCACGG-1
T011	NO.1	AGTGAGGGTCGCGTCA-1
T011	NO.1	AGTGAGGGTGCCTACG-1
T011	NO.1	AGTGAGGTCGAGTACT-1
T011	NO.1	AGTGGCCCATGGCTAT-1
T011	NO.1	AGTGGGAAGATGGTAT-1
T011	NO.1	AGTGGGAAGGTGTAGC-1
T011	NO.1	AGTTACGAGTCCCGGT-1
T011	NO.1	AGTTACGCAGAGTCCC-1
T011	NO.1	AGTTACGCAGCTCCTT-1
T011	NO.1	AGTTCCCAGGGTTATA-1
T011	NO.1	AGTTTCTCAAATCCGT-1
T011	NO.1	ATAACGCTCATTGCCC-1
T011	NO.1	ATAACGCTCTGGAGTT-1
T011	NO.1	ATAAGAGCAAGAGTCG-1
T011	NO.1	ATAAGAGCAAGGACTG-1
T011	NO.1	ATAGACCGTGTGTTCA-1
T011	NO.1	ATAGCGTGTCTAGTTG-1
T011	NO.1	ATAGTGCAGCGTCACC-1
T011	NO.1	ATAGTGCGTACGTGCC-1
T011	NO.1	ATATGCGGTCTAAGTC-1
T011	NO.1	ATATTCCGTGGCCACT-1
T011	NO.1	ATATTCCTCCTTTCGG-1
T011	NO.1	ATATTCCTCTCACTGC-1
T011	NO.1	ATCACCCAGATCAGAT-1
T011	NO.1	ATCACCCGTCGAGATG-1
T011	NO.1	ATCACTTGTTACGACT-1
T011	NO.1	ATCAGCAAGACTTCTG-1
T011	NO.1	ATCAGCAAGCCATGCC-1
T011	NO.1	ATCAGCAGTGCAAACG-1
T011	NO.1	ATCAGCATCACGATAC-1
T011	NO.1	ATCATCTTCTCTAGTT-1
T011	NO.1	ATCATGGCACCGTTGG-1
T011	NO.1	ATCCACCGTCGGCTAC-1
T011	NO.1	ATCCGGGGTGTCGGCT-1
T011	NO.1	ATCGAACAGACAATAC-1
T011	NO.1	ATCGAGTAGCTACTGT-1
T011	NO.1	ATCGGATAGGATAGCC-1
T011	NO.1	ATCGGATAGTGCCATT-1
T011	NO.1	ATCGGATTCACAGACT-1
T011	NO.1	ATCGGTACACGAAGGT-1
T011	NO.1	ATCGTTTAGAGGAGAT-1
T011	NO.1	ATCGTTTTCTCGTGGG-1
T011	NO.1	ATCTATCCAGGATCCC-1
T011	NO.1	ATCTATCGTAGCTTGT-1
T011	NO.1	ATCTGCCAGAGCTATA-1
T011	NO.1	ATCTTGTCAAAGGGCT-1
T011	NO.1	ATGAAAGAGCATCCGC-1
T011	NO.1	ATGCAACAGCCAGAAC-1
T011	NO.1	ATGCAACCACTAAGGG-1
T011	NO.1	ATGCATGCAGCTATGT-1
T011	NO.1	ATGCGATCACATGTCA-1
T011	NO.1	ATGCGGCCACGAAAGC-1
T011	NO.1	ATGCGGCGTAGCCTCG-1
T011	NO.1	ATGCGGCTCCCAGGTG-1
T011	NO.1	ATGCTTTTCATGAGAA-1
T011	NO.1	ATGTGTGTCTGAAAGA-1
T011	NO.1	ATTACTCAGGGATGGG-1
T011	NO.1	ATTACTCAGTGATTGA-1
T011	NO.1	ATTACTCTCACTCATT-1
T011	NO.1	ATTAGCGTCCCTTGCA-1
T011	NO.1	ATTGGACTCCGTACTC-1
T011	NO.1	ATTGTGGGTAGGCATG-1
T011	NO.1	ATTGTTCAGGTAAACT-1
T011	NO.1	ATTGTTCAGGTCGCAA-1
T011	NO.1	ATTTACCAGTGTGATA-1
T011	NO.1	ATTTACCCATCACGAT-1
T011	NO.1	ATTTACCGTCAGCTAT-1
T011	NO.1	ATTTACCGTTCGCGAC-1
T011	NO.1	ATTTCCACAAAGGTTA-1
T011	NO.1	ATTTCTGTCTGCGGCA-1
T011	NO.1	CAACAACCAGCCCATG-1
T011	NO.1	CAACCAAAGCTTACAC-1
T011	NO.1	CAACCAAGTAAACCTC-1
T011	NO.1	CAACCTCTCCCGGACA-1
T011	NO.1	CAACCTCTCGCAGCAC-1
T011	NO.1	CAACTAGCAAGTCTTG-1
T011	NO.1	CAACTAGCATGGTGAG-1
T011	NO.1	CAACTAGGTCGCAGCT-1
T011	NO.1	CAACTAGGTTTAACGC-1
T011	NO.1	CAACTTTAGGCTTCCG-1
T011	NO.1	CAACTTTCAGTTAACC-1
T011	NO.1	CAACTTTTCTGTCGAA-1
T011	NO.1	CAAGAAATCGGAGTTT-1
T011	NO.1	CAAGCGCGTCAAGCCC-1
T011	NO.1	CAAGCGCGTTGCGAAG-1
T011	NO.1	CAAGTTGGTGGCGAAT-1
T011	NO.1	CAATCCCCACGACGAA-1
T011	NO.1	CACAAACAGAGCTATA-1
T011	NO.1	CACAAACGTAGGGTGT-1
T011	NO.1	CACACAATCCGGGTGT-1
T011	NO.1	CACACCTGTCTGCCTT-1
T011	NO.1	CACACTCTCTCTTTAG-1
T011	NO.1	CACAGGCCAGCTGTGC-1
T011	NO.1	CACAGTACATGCCATA-1
T011	NO.1	CACATCCCAATCGAAA-1
T011	NO.1	CACCAAAAGAATCTCC-1
T011	NO.1	CACCAGGCAGCTATGT-1
T011	NO.1	CACCAGGTCGGAGAGT-1
T011	NO.1	CACCTTGAGTGAAGTT-1
T011	NO.1	CACGACGAGGTTGTAA-1
T011	NO.1	CACGACGCAAGAATCA-1
T011	NO.1	CACGACGGTCCTAACA-1
T011	NO.1	CACGTAAAGAGCCCAA-1
T011	NO.1	CACGTTCTCCTACTCG-1
T011	NO.1	CACTACCAGTCTAGCT-1
T011	NO.1	CACTCCATCGGCACCA-1
T011	NO.1	CACTTTAAGTACGGTG-1
T011	NO.1	CACTTTACATGGTCTA-1
T011	NO.1	CACTTTATCGGATCAT-1
T011	NO.1	CAGAATCTCCTAGAAC-1
T011	NO.1	CAGAGAGGTTTCCGAA-1
T011	NO.1	CAGAGCCGTACTTCTT-1
T011	NO.1	CAGAGCCTCAAACCAC-1
T011	NO.1	CAGCAGCTCCTCTGTG-1
T011	NO.1	CAGCATAGTTGAGGTG-1
T011	NO.1	CAGCATATCTGCACAA-1
T011	NO.1	CAGCCGAAGCCGAACA-1
T011	NO.1	CAGCCGACATCGTCGG-1
T011	NO.1	CAGCTAAAGAGAACAG-1
T011	NO.1	CAGCTAACAAAGGGCT-1
T011	NO.1	CAGGAGACAACAGCCC-1
T011	NO.1	CAGGAGAGTACCGTTA-1
T011	NO.1	CAGGTATCACTGTTCC-1
T011	NO.1	CAGTAACGTGAGCACA-1
T011	NO.1	CAGTACACATGACGGA-1
T011	NO.1	CAGTACAGTTGCCCGA-1
T011	NO.1	CAGTATGTCACCCTCA-1
T011	NO.1	CAGTCCTGTTAGTAGA-1
T011	NO.1	CAGTGCGTCTCGTTTA-1
T011	NO.1	CAGTGTAAGCTAACCT-1
T011	NO.1	CAGTGTAAGGAGCTAC-1
T011	NO.1	CAGTGTATCGTACTCC-1
T011	NO.1	CATATTCCAAACTCAC-1
T011	NO.1	CATCCACTCAGTGTTG-1
T011	NO.1	CATCGGGAGTGAAACT-1
T011	NO.1	CATCGGGGTTCACGAT-1
T011	NO.1	CATCGTCAGACAAATC-1
T011	NO.1	CATCGTCTCGAATCCA-1
T011	NO.1	CATGCCTAGCGACTAG-1
T011	NO.1	CATGCCTCACGCACCA-1
T011	NO.1	CATGCCTCAGCATCCG-1
T011	NO.1	CATTACTCACACGCTG-1
T011	NO.1	CATTCATGTAGATGCG-1
T011	NO.1	CATTCATTCGATAGGG-1
T011	NO.1	CATTTCACAGAGGACT-1
T011	NO.1	CCAACAAAGCAGTGAC-1
T011	NO.1	CCAATCCGTCTGCCAG-1
T011	NO.1	CCACAAAGTTGGGATG-1
T011	NO.1	CCACCTAGTGCCTTGG-1
T011	NO.1	CCACGGAGTACCAAGG-1
T011	NO.1	CCACTACCAGGGTACA-1
T011	NO.1	CCACTGTCACTACGTA-1
T011	NO.1	CCACTGTTCGAGACAG-1
T011	NO.1	CCAGACGTCCAGGCTG-1
T011	NO.1	CCAGCGACAGTGCTGC-1
T011	NO.1	CCAGCGACATCGTCGG-1
T011	NO.1	CCAGGGTCACCTATCC-1
T011	NO.1	CCAGGGTTCCAGGCGT-1
T011	NO.1	CCAGTGGCATCCGTGG-1
T011	NO.1	CCATCCATCAGTGTGT-1
T011	NO.1	CCATCCATCCAGGCAC-1
T011	NO.1	CCATCGTCAACATAGA-1
T011	NO.1	CCATCGTCAGTACACT-1
T011	NO.1	CCATCGTGTCACAAGG-1
T011	NO.1	CCATCGTGTTGAGCAG-1
T011	NO.1	CCATCGTGTTGGTTTG-1
T011	NO.1	CCATCGTTCAAGTTGC-1
T011	NO.1	CCATGAACAGGTGAAC-1
T011	NO.1	CCATGGGGTTTCCGAA-1
T011	NO.1	CCATGTCTCCACGTTC-1
T011	NO.1	CCATTCGAGTAGCTAA-1
T011	NO.1	CCATTTAAGAATCAGT-1
T011	NO.1	CCCAAGGGTGACCCAC-1
T011	NO.1	CCCAATCGTCGCTTCT-1
T011	NO.1	CCCACATTCCGCCTAT-1
T011	NO.1	CCCAGTTAGGTGGGTT-1
T011	NO.1	CCCAGTTAGTAGGCCA-1
T011	NO.1	CCCAGTTGTTGGTGAG-1
T011	NO.1	CCCATACAGGATGGCT-1
T011	NO.1	CCCGAAGGTGCATGAG-1
T011	NO.1	CCCTTCCAGATGGCGT-1
T011	NO.1	CCCTTCCGTAGGTTTC-1
T011	NO.1	CCCTTCCTCTTTACAC-1
T011	NO.1	CCGATTCTCTGTAGCA-1
T011	NO.1	CCGCTATCATAGAAAC-1
T011	NO.1	CCGGAACCAAGGACAC-1
T011	NO.1	CCGGTAGGTCGACTAT-1
T011	NO.1	CCGTACTGTATGTACC-1
T011	NO.1	CCGTATCCAAACTAGA-1
T011	NO.1	CCGTGGAAGATCAAAC-1
T011	NO.1	CCGTGTTAGACTACCT-1
T011	NO.1	CCGTTACTCAGAGCGA-1
T011	NO.1	CCTAACCGTAACGACG-1
T011	NO.1	CCTACACTCAAACAAG-1
T011	NO.1	CCTACCATCAAAGCGG-1
T011	NO.1	CCTACCATCAGTTAGC-1
T011	NO.1	CCTACCATCTGCGGGT-1
T011	NO.1	CCTACGTAGTAACGAT-1
T011	NO.1	CCTACGTTCGGTGCAC-1
T011	NO.1	CCTACGTTCTGAGTGT-1
T011	NO.1	CCTAGTCCAATTAAGG-1
T011	NO.1	CCTAGTCCAGCGATCC-1
T011	NO.1	CCTAGTCTCTACTTAC-1
T011	NO.1	CCTATTACACGAGTTT-1
T011	NO.1	CCTATTAGTAGCACCC-1
T011	NO.1	CCTATTAGTTCGCGAC-1
T011	NO.1	CCTCATGAGTTCTGTG-1
T011	NO.1	CCTCATGGTTACCAGT-1
T011	NO.1	CCTGGTTAGTTTGAAG-1
T011	NO.1	CCTTACGCACATCAAC-1
T011	NO.1	CCTTCCCTCTGTCTCG-1
T011	NO.1	CCTTTCTGTGGCCACT-1
T011	NO.1	CCTTTCTGTTGATTGC-1
T011	NO.1	CGAAACTAGTGTCTCA-1
T011	NO.1	CGAAACTCAGTCGGCT-1
T011	NO.1	CGAAGAGAGTGATCGG-1
T011	NO.1	CGAAGAGCACCATAGT-1
T011	NO.1	CGAATGTCATAGAAAC-1
T011	NO.1	CGAATGTTCAGTCCCT-1
T011	NO.1	CGACCTTCAACTCGCG-1
T011	NO.1	CGACTCTCAGAGCTCC-1
T011	NO.1	CGACTCTGTAACGAGC-1
T011	NO.1	CGACTTCCAACGGTCC-1
T011	NO.1	CGACTTCGTAGTCTGT-1
T011	NO.1	CGACTTCTCAAAGAGT-1
T011	NO.1	CGAGCACAGGTAGTCG-1
T011	NO.1	CGATATGAGCATGTTC-1
T011	NO.1	CGATCAACAGACTCCG-1
T011	NO.1	CGATCAAGTGCTGTGC-1
T011	NO.1	CGATGTAGTACGACCC-1
T011	NO.1	CGATGTAGTGACGCTC-1
T011	NO.1	CGCACTTAGTTAGCGG-1
T011	NO.1	CGCCGAAAGCTACCGC-1
T011	NO.1	CGCCGAACATCCACGG-1
T011	NO.1	CGCCGAATCCAAATGC-1
T011	NO.1	CGCGTGAGTGAGGAGG-1
T011	NO.1	CGCGTGATCCGCTTGT-1
T011	NO.1	CGCTATCGTCACGCCA-1
T011	NO.1	CGCTGGAGTAAAGTCA-1
T011	NO.1	CGCTTCAAGTATCTCG-1
T011	NO.1	CGCTTCAAGTGTTTGC-1
T011	NO.1	CGGAAGACATGACATC-1
T011	NO.1	CGGACACGTTCACCTC-1
T011	NO.1	CGGACACTCGAGAAGC-1
T011	NO.1	CGGACACTCTCTCAGC-1
T011	NO.1	CGGACACTCTGACCTC-1
T011	NO.1	CGGACGTAGTGCAGAC-1
T011	NO.1	CGGACTGCACGTCGGT-1
T011	NO.1	CGGAGCTAGCGTTCAT-1
T011	NO.1	CGGAGCTAGCTCTGGC-1
T011	NO.1	CGGAGTCCATGAATGA-1
T011	NO.1	CGGATGCTCCACAGAT-1
T011	NO.1	CGGATTACATGCCGGT-1
T011	NO.1	CGGGTGTTCCACTCCA-1
T011	NO.1	CGGGTGTTCTGAAGTC-1
T011	NO.1	CGGTCTTGTTGTCTGA-1
T011	NO.1	CGGTCTTTCTCCGGAG-1
T011	NO.1	CGGTGACTCCAGGCAC-1
T011	NO.1	CGGTGTGAGCAGTACG-1
T011	NO.1	CGGTGTGCACGTTTCC-1
T011	NO.1	CGGTGTGGTCTGCAAT-1
T011	NO.1	CGGTGTGTCAGCTGAT-1
T011	NO.1	CGGTGTGTCGTGCTAA-1
T011	NO.1	CGGTGTGTCTACGGCG-1
T011	NO.1	CGGTTAAAGGCTCTCG-1
T011	NO.1	CGGTTAACACAGCTGC-1
T011	NO.1	CGGTTTCCATCCAACA-1
T011	NO.1	CGTAGGCGTGTCCGAC-1
T011	NO.1	CGTATGATCACTCCTG-1
T011	NO.1	CGTCACTGTGAGTGAC-1
T011	NO.1	CGTCACTGTGTGTTCA-1
T011	NO.1	CGTCCATCAATACGCT-1
T011	NO.1	CGTCTACAGAGTGTGC-1
T011	NO.1	CGTCTACAGCTTGGTT-1
T011	NO.1	CGTCTACGTGCAGAGT-1
T011	NO.1	CGTCTCACACTGCCAG-1
T011	NO.1	CGTCTCATCTGGTGTA-1
T011	NO.1	CGTGAGCCACGGTTTA-1
T011	NO.1	CGTGAGCGTTGCGGCT-1
T011	NO.1	CGTGTGGGTCGATACT-1
T011	NO.1	CGTTAGAAGTTTCTGG-1
T011	NO.1	CGTTCTGAGATGCGAC-1
T011	NO.1	CGTTGGGCAACCGCCA-1
T011	NO.1	CGTTGGGCAGTTGCCG-1
T011	NO.1	CGTTGGGGTAGAATGT-1
T011	NO.1	CGTTTGCCAACTCATG-1
T011	NO.1	CGTTTGCCATTCAGCA-1
T011	NO.1	CGTTTGCGTTGTCCCT-1
T011	NO.1	CTAAGACCAAGACTTC-1
T011	NO.1	CTACAAGGTTGGAGCA-1
T011	NO.1	CTACAAGTCACACTAG-1
T011	NO.1	CTACCCATCGTTTGCC-1
T011	NO.1	CTACCGTAGCATTGCT-1
T011	NO.1	CTACCGTAGCGCCACT-1
T011	NO.1	CTACCGTTCGTCCAGG-1
T011	NO.1	CTACCTGCAGAGAGGG-1
T011	NO.1	CTAGAGTAGCTGCAAG-1
T011	NO.1	CTAGCCTCACAGAGCA-1
T011	NO.1	CTAGTAGCATCCGTGG-1
T011	NO.1	CTAGTAGTCGTTCGGG-1
T011	NO.1	CTAGTCCCATGCTGGC-1
T011	NO.1	CTAGTCCTCATTTCGT-1
T011	NO.1	CTAGTCCTCCGTCATC-1
T011	NO.1	CTAGTGAGTGAGTAGC-1
T011	NO.1	CTAGTGATCTGTTGAG-1
T011	NO.1	CTATGAGCATGGTGAG-1
T011	NO.1	CTATGAGGTACGTCAT-1
T011	NO.1	CTATTTGAGGGTTTCT-1
T011	NO.1	CTCAAAGCAACTACTG-1
T011	NO.1	CTCAACCCATATACCG-1
T011	NO.1	CTCCGATAGGTAGCCA-1
T011	NO.1	CTCCTGAAGTGGCCCT-1
T011	NO.1	CTCGAAACATATGAGA-1
T011	NO.1	CTCGATCAGCCGCCTA-1
T011	NO.1	CTCGGAGAGTAAAGGG-1
T011	NO.1	CTCGGTTGTACACAGG-1
T011	NO.1	CTCGGTTGTGTCGGCT-1
T011	NO.1	CTCGTCAAGGCTTCCG-1
T011	NO.1	CTCGTCATCCTTGCAC-1
T011	NO.1	CTCTAATGTTGGTTTG-1
T011	NO.1	CTCTACGTCACATGCA-1
T011	NO.1	CTCTAGCTCCGAATGT-1
T011	NO.1	CTCTGACAGCGCGATA-1
T011	NO.1	CTCTGACCATCGACGC-1
T011	NO.1	CTCTGACGTGAGACGT-1
T011	NO.1	CTCTGGTAGGACCTCC-1
T011	NO.1	CTCTGGTCAGGCTGAA-1
T011	NO.1	CTCTTTCAGATCAGAT-1
T011	NO.1	CTGAAACAGGGTACGT-1
T011	NO.1	CTGAAACCAGGGACTA-1
T011	NO.1	CTGAATGCAGTATGCT-1
T011	NO.1	CTGATAGGTCGGCTCA-1
T011	NO.1	CTGATGAGTCACGCAC-1
T011	NO.1	CTGATGATCCTAGAAC-1
T011	NO.1	CTGCATCTCCCTGACT-1
T011	NO.1	CTGCGAGAGGCACGTA-1
T011	NO.1	CTGCGAGAGTCCATAC-1
T011	NO.1	CTGCGAGCATCCCTTG-1
T011	NO.1	CTGCGGAGTAAAGGAG-1
T011	NO.1	CTGCGTTAGAGGGCTT-1
T011	NO.1	CTGCGTTCAGTGGATG-1
T011	NO.1	CTGCTGTGTAGTGACG-1
T011	NO.1	CTGGACGGTTCGCGTG-1
T011	NO.1	CTGGCGAAGCTGGAAC-1
T011	NO.1	CTGGTCTAGATGCAAT-1
T011	NO.1	CTGTCGTCAGCGCCAT-1
T011	NO.1	CTGTCGTGTGGTCTTA-1
T011	NO.1	CTGTCGTGTTTCATGG-1
T011	NO.1	CTGTCGTTCCTCGACT-1
T011	NO.1	CTGTTGCAGCAAAGCC-1
T011	NO.1	CTGTTTAGTCAGTATC-1
T011	NO.1	CTTAACTTCGTCGTCT-1
T011	NO.1	CTTACATCACGATTAC-1
T011	NO.1	CTTACATGTCTCGGTG-1
T011	NO.1	CTTACATTCGCGATCG-1
T011	NO.1	CTTACCGAGCAGTAGC-1
T011	NO.1	CTTACCGAGTCATCAC-1
T011	NO.1	CTTACCGCACGAAATA-1
T011	NO.1	CTTACCGGTGCCAGAA-1
T011	NO.1	CTTAGGACATTCCTCG-1
T011	NO.1	CTTAGGAGTGGGTCAA-1
T011	NO.1	CTTAGGATCGTTGCCT-1
T011	NO.1	CTTATTGCACCAACCG-1
T011	NO.1	CTTCAGCGTAAATGTG-1
T011	NO.1	CTTCAGCGTAGGTTTC-1
T011	NO.1	CTTCAGCGTCCTAGCG-1
T011	NO.1	CTTCAGCGTTCAGACT-1
T011	NO.1	CTTCAGCGTTCCAGCG-1
T011	NO.1	CTTCCTTAGTGCGATG-1
T011	NO.1	CTTCGCAAGGGTACGT-1
T011	NO.1	CTTCTCTAGCGTCGAA-1
T011	NO.1	CTTGGAAAGAGAGAAC-1
T011	NO.1	CTTGGAATCCTCTGTG-1
T011	NO.1	CTTGGAATCGCCTGAG-1
T011	NO.1	CTTGGCTAGGCATTCT-1
T011	NO.1	CTTGGCTCAATGGTCT-1
T011	NO.1	CTTGGCTGTCAGAGAC-1
T011	NO.1	CTTGGCTGTGTGCTTA-1
T011	NO.1	CTTGGCTTCCATGCGG-1
T011	NO.1	CTTTCCTAGAAACCAT-1
T011	NO.1	CTTTCCTCACGCATCG-1
T011	NO.1	CTTTCCTTCTAAGACC-1
T011	NO.1	CTTTCGGCAAGCCCAC-1
T011	NO.1	CTTTCGGCAGTCGGCT-1
T011	NO.1	GAACATCCACTTTCCG-1
T011	NO.1	GAACATCTCGGGCTTG-1
T011	NO.1	GAACCTAGTAGTAGTA-1
T011	NO.1	GAACCTAGTCAACTGT-1
T011	NO.1	GAAGACGGTTCTGGTA-1
T011	NO.1	GAAGACGGTTTAAAGG-1
T011	NO.1	GAAGACGGTTTCCTGC-1
T011	NO.1	GAAGTCTAGGATGTCG-1
T011	NO.1	GAAGTCTGTGAGCACA-1
T011	NO.1	GAAGTCTTCGGAATCT-1
T011	NO.1	GAAGTTCCACACTAAC-1
T011	NO.1	GAAGTTCCACCCACAG-1
T011	NO.1	GAAGTTCGTTGCACTA-1
T011	NO.1	GAATAAGGTAAGAAGG-1
T011	NO.1	GAATAAGTCAGCAGCC-1
T011	NO.1	GAATAGATCTGGTGAT-1
T011	NO.1	GAATTGCCAGGAGCAT-1
T011	NO.1	GAATTGCGTATTAGCC-1
T011	NO.1	GACAACTAGGTCATTC-1
T011	NO.1	GACAACTCATTTGCTT-1
T011	NO.1	GACAACTTCACACTAG-1
T011	NO.1	GACACCGCACGCTGAC-1
T011	NO.1	GACACCGGTATGTAGA-1
T011	NO.1	GACAGAGAGATGCAAT-1
T011	NO.1	GACAGAGCAAGGTCGA-1
T011	NO.1	GACAGAGGTACATCCA-1
T011	NO.1	GACGCGTTCGGGCTCA-1
T011	NO.1	GACGGCTGTTCGTTGA-1
T011	NO.1	GACTAACTCTGATCAG-1
T011	NO.1	GACTACAAGAGTGTGC-1
T011	NO.1	GACTTGACAAATAGGT-1
T011	NO.1	GACTTGAGTACGCACC-1
T011	NO.1	GACTTGAGTAGTGACG-1
T011	NO.1	GAGACCCCAAACGAGC-1
T011	NO.1	GAGACCCTCCCTGAGG-1
T011	NO.1	GAGACCCTCTCTGATT-1
T011	NO.1	GAGATAACAAGCTACT-1
T011	NO.1	GAGATAACACATCGAT-1
T011	NO.1	GAGATGGGTCGCATAT-1
T011	NO.1	GAGATGGGTCTGTAAC-1
T011	NO.1	GAGCAGATCGAGCACC-1
T011	NO.1	GAGCTTAGTGCCTCAG-1
T011	NO.1	GAGGAACAGTGGCGAT-1
T011	NO.1	GAGGAACGTTTGAGCT-1
T011	NO.1	GAGGAACTCAGCCACG-1
T011	NO.1	GAGGAACTCCTCGCTA-1
T011	NO.1	GAGGTCCAGCCTGGCT-1
T011	NO.1	GAGGTCCCAAGTAAGT-1
T011	NO.1	GAGGTGACAAACTGCT-1
T011	NO.1	GAGTCCGTCTGGTGAT-1
T011	NO.1	GATAAAGTCCTTGAAG-1
T011	NO.1	GATAAAGTCTGCTTGC-1
T011	NO.1	GATAACCAGACGCCCT-1
T011	NO.1	GATAACCCAGACTCGC-1
T011	NO.1	GATAGGGCAGAGCCAA-1
T011	NO.1	GATAGGGGTCGACGCT-1
T011	NO.1	GATCAGTAGTACGTAA-1
T011	NO.1	GATCGATCATCGCACG-1
T011	NO.1	GATCGATGTGAGTCAG-1
T011	NO.1	GATCGCGGTTTCCATT-1
T011	NO.1	GATCGGCGTAATCCAC-1
T011	NO.1	GATGAAAGTTTGCCTC-1
T011	NO.1	GATGCATGTTGATCGT-1
T011	NO.1	GATGGGAAGCTATTCG-1
T011	NO.1	GATGGGATCCCTCAGT-1
T011	NO.1	GATTACGCACGATGGA-1
T011	NO.1	GATTACGTCAAACCGT-1
T011	NO.1	GATTACGTCGATAGCT-1
T011	NO.1	GATTCAGCACCTTGCT-1
T011	NO.1	GATTCTTCATCGGATT-1
T011	NO.1	GCAACCGTCCTGTACC-1
T011	NO.1	GCACATAAGCTACCTA-1
T011	NO.1	GCACATATCCCGGACA-1
T011	NO.1	GCACTCTAGGGTAGCT-1
T011	NO.1	GCAGCCACAGTCGGAA-1
T011	NO.1	GCAGCCACATCGGGCT-1
T011	NO.1	GCAGCCAGTAAACGCG-1
T011	NO.1	GCAGCCAGTAGAGCTG-1
T011	NO.1	GCAGCCAGTTTAACGC-1
T011	NO.1	GCAGGTCGTCTGCGGT-1
T011	NO.1	GCAGGTCTCGATAGGG-1
T011	NO.1	GCATACACAAGAGTCG-1
T011	NO.1	GCATACACACCAACCG-1
T011	NO.1	GCATCTCTCGTATCAG-1
T011	NO.1	GCATGCGAGACGCTTT-1
T011	NO.1	GCATGCGTCTAACTGG-1
T011	NO.1	GCCAGGTTCACGCTTC-1
T011	NO.1	GCCATCTGTGAGGGTT-1
T011	NO.1	GCCATCTGTTACGTCA-1
T011	NO.1	GCCATGGCATCTATGG-1
T011	NO.1	GCCATGGTCGAATGGG-1
T011	NO.1	GCCATGGTCGACTGCG-1
T011	NO.1	GCCGGATTCTCACATT-1
T011	NO.1	GCCGTGATCACTGGGC-1
T011	NO.1	GCCGTTTCATGACTCA-1
T011	NO.1	GCCTATCAGTGTTTGC-1
T011	NO.1	GCCTCTACAATCCGAT-1
T011	NO.1	GCCTCTAGTCTAGTGT-1
T011	NO.1	GCCTCTATCGTCCTAC-1
T011	NO.1	GCCTGTTAGGCCTACC-1
T011	NO.1	GCCTGTTAGTACATGA-1
T011	NO.1	GCCTGTTCACGTCGGT-1
T011	NO.1	GCGACCAAGTGGGTAC-1
T011	NO.1	GCGAGAACAGATCCAT-1
T011	NO.1	GCGCAACTCAGATGTC-1
T011	NO.1	GCGCAGTCATGCCACG-1
T011	NO.1	GCGCAGTGTAAACGAT-1
T011	NO.1	GCGCCAAAGTTGGCAG-1
T011	NO.1	GCGCCAATCAATACCG-1
T011	NO.1	GCGCTAGTCCAGGCGT-1
T011	NO.1	GCGGATCGTAAGGGAA-1
T011	NO.1	GCGGGTTAGTGAACGC-1
T011	NO.1	GCGTGTGCAAGAGGCT-1
T011	NO.1	GCTAAACAGCAGACTG-1
T011	NO.1	GCTAAACGTTCCCACT-1
T011	NO.1	GCTAAGTCAATTCACG-1
T011	NO.1	GCTAGCGTCGGTCCGA-1
T011	NO.1	GCTATAGCAACACCTA-1
T011	NO.1	GCTATAGCACATCTAG-1
T011	NO.1	GCTATTTGTACGATAA-1
T011	NO.1	GCTCCTACAACAACAA-1
T011	NO.1	GCTCTGTAGGAATAGG-1
T011	NO.1	GCTGAATCACTTGCAA-1
T011	NO.1	GCTGCAGAGTCATCAC-1
T011	NO.1	GCTGCAGGTACAAGGC-1
T011	NO.1	GCTGCGATCCAGACCG-1
T011	NO.1	GCTGGGTCAATGGTCT-1
T011	NO.1	GCTTCACCACCCATTC-1
T011	NO.1	GCTTGAAAGACAGGCT-1
T011	NO.1	GCTTGAAGTGAGGAGG-1
T011	NO.1	GCTTTATAGGAGGCTT-1
T011	NO.1	GCTTTATTCCCTAAGA-1
T011	NO.1	GGAACAGTCCGACGAC-1
T011	NO.1	GGAACCCTCTGTCGAA-1
T011	NO.1	GGAACGACACGAGGTA-1
T011	NO.1	GGAACTTAGTCCCAGC-1
T011	NO.1	GGAACTTCAGGGCTTC-1
T011	NO.1	GGAAGCAAGAATCGTA-1
T011	NO.1	GGAAGCAGTAGGACTG-1
T011	NO.1	GGAAGTGAGAGCGCTA-1
T011	NO.1	GGAAGTGCATAGGACG-1
T011	NO.1	GGAATCTAGACTAACA-1
T011	NO.1	GGAATCTAGCTCAGCC-1
T011	NO.1	GGAATCTCAAAGCTGG-1
T011	NO.1	GGAATCTGTAAACGCG-1
T011	NO.1	GGAATCTGTGCGTCAC-1
T011	NO.1	GGAATCTTCCCTGACT-1
T011	NO.1	GGAATCTTCTTAGAGC-1
T011	NO.1	GGACAAGGTCCGAACC-1
T011	NO.1	GGACAAGTCCCGGTAG-1
T011	NO.1	GGACAGAAGGCTGCAA-1
T011	NO.1	GGACAGAGTCACACGC-1
T011	NO.1	GGACAGATCACTACAG-1
T011	NO.1	GGACATTTCAAGTTGC-1
T011	NO.1	GGACCACTCGCAACGC-1
T011	NO.1	GGACGTCTCTGAACTG-1
T011	NO.1	GGACTTAAGGAAGCCT-1
T011	NO.1	GGAGCAAAGGAAGGCG-1
T011	NO.1	GGAGCAATCCAGCGAC-1
T011	NO.1	GGATGGAAGGTGTAGC-1
T011	NO.1	GGATGTTTCCTCTACG-1
T011	NO.1	GGATGTTTCGCTATTT-1
T011	NO.1	GGATTTGCATATGTGC-1
T011	NO.1	GGCAACCCAATTCCTT-1
T011	NO.1	GGCAACCGTTATCCGA-1
T011	NO.1	GGCCATGAGGGTTCGA-1
T011	NO.1	GGCCATGCAGACGAAC-1
T011	NO.1	GGCGACTTCTTATGGG-1
T011	NO.1	GGCGGTTGTCGCGAAA-1
T011	NO.1	GGCGGTTTCAATCACG-1
T011	NO.1	GGCGGTTTCTACTTAC-1
T011	NO.1	GGCGTGTCAAACAGTA-1
T011	NO.1	GGCGTGTGTTAGATGA-1
T011	NO.1	GGCGTGTTCAGTGTTG-1
T011	NO.1	GGCTCGACAGTTAACC-1
T011	NO.1	GGCTCGAGTTGCCCGA-1
T011	NO.1	GGCTGCAAGCAGCCTC-1
T011	NO.1	GGCTGCAGTCACCTAA-1
T011	NO.1	GGCTGGTAGAAAGTGG-1
T011	NO.1	GGCTGGTCAGCATACT-1
T011	NO.1	GGCTGTGGTGCGGTAA-1
T011	NO.1	GGGAAACTCGGCCAGT-1
T011	NO.1	GGGAATGAGACCCTGC-1
T011	NO.1	GGGACAAAGATCACGG-1
T011	NO.1	GGGACCTAGACAAAGG-1
T011	NO.1	GGGACTCAGGAAACAG-1
T011	NO.1	GGGATGAGTTAACCTG-1
T011	NO.1	GGGCATCAGCCTGGCT-1
T011	NO.1	GGGCATCAGGAAAGGT-1
T011	NO.1	GGGCATCGTTGAGTTC-1
T011	NO.1	GGGCATCTCGACCTGG-1
T011	NO.1	GGGTCTGGTAGGGACT-1
T011	NO.1	GGGTTGCAGCAGATCG-1
T011	NO.1	GGGTTGCTCGAGTATC-1
T011	NO.1	GGTACATCATCTAGAC-1
T011	NO.1	GGTACTAGTTCCCGAG-1
T011	NO.1	GGTATTGAGGCGGAAG-1
T011	NO.1	GGTATTGAGTCCGCGT-1
T011	NO.1	GGTCAGCAGCCACGCT-1
T011	NO.1	GGTGAAGAGAGGTCTG-1
T011	NO.1	GGTGCGTGTGCCTTGG-1
T011	NO.1	GGTGGCTAGCATGAGC-1
T011	NO.1	GGTTGGCTCGCCAACG-1
T011	NO.1	GTAAACCAGAAACGTT-1
T011	NO.1	GTAAACCCAGAAGAAG-1
T011	NO.1	GTAACTGCAGCGCTTG-1
T011	NO.1	GTACATGCAGACCAAG-1
T011	NO.1	GTACATGCAGGCTCTG-1
T011	NO.1	GTACGATGTCCGTCAG-1
T011	NO.1	GTACTCCCACCGGTCA-1
T011	NO.1	GTACTCCTCGTAACCA-1
T011	NO.1	GTACTTTCAAGCAAGC-1
T011	NO.1	GTACTTTGTAACGTGG-1
T011	NO.1	GTACTTTGTTCGTCTC-1
T011	NO.1	GTAGATCAGGACCAGT-1
T011	NO.1	GTAGCATAGGCTGCAA-1
T011	NO.1	GTAGCATAGGGCTCAA-1
T011	NO.1	GTAGCATTCGGGTGAA-1
T011	NO.1	GTAGCCGCAGAATTCC-1
T011	NO.1	GTAGCGCAGAAGAAGC-1
T011	NO.1	GTAGCGCAGCCCAAAG-1
T011	NO.1	GTAGCGCAGTCGTACT-1
T011	NO.1	GTAGGCCAGAACACAT-1
T011	NO.1	GTAGGCCTCCAGAAGG-1
T011	NO.1	GTAGGCCTCCTTGGTC-1
T011	NO.1	GTAGGCCTCGGGAAAC-1
T011	NO.1	GTATTCTAGATATGAC-1
T011	NO.1	GTATTTCCAGGACGAT-1
T011	NO.1	GTCACAAAGGATGTCG-1
T011	NO.1	GTCACAAAGGGAAAGT-1
T011	NO.1	GTCACCTCACGGCTGT-1
T011	NO.1	GTCACCTTCAGTTTGG-1
T011	NO.1	GTCACGGAGTCAGTGG-1
T011	NO.1	GTCACGGTCTTGGGTA-1
T011	NO.1	GTCATTTCACGCTTTC-1
T011	NO.1	GTCCCATGTGACTCAT-1
T011	NO.1	GTCCTCAAGACATAAC-1
T011	NO.1	GTCCTCAAGATAAACC-1
T011	NO.1	GTCCTCACATGCGGCT-1
T011	NO.1	GTCCTGTCATAGGTCT-1
T011	NO.1	GTCGAATAGTGCGATG-1
T011	NO.1	GTCGACGGTAAACTCC-1
T011	NO.1	GTCGGACTCAGGCGAA-1
T011	NO.1	GTCGGTGAGGATGTAT-1
T011	NO.1	GTCGTCTGTTCTGCAA-1
T011	NO.1	GTCTACCAGAGGGACG-1
T011	NO.1	GTCTACCGTAGTGAAT-1
T011	NO.1	GTCTCGTAGCCATAAA-1
T011	NO.1	GTCTTCGCATTCAGCA-1
T011	NO.1	GTCTTCGGTCTTGATG-1
T011	NO.1	GTCTTGCGTATCTGGT-1
T011	NO.1	GTGAAGGTCGTTGCTC-1
T011	NO.1	GTGACATGTCGCGTCA-1
T011	NO.1	GTGACCGAGCAGCCTC-1
T011	NO.1	GTGACCGGTCTACACA-1
T011	NO.1	GTGACCGGTGTGGTTT-1
T011	NO.1	GTGACCGGTTTCGGCG-1
T011	NO.1	GTGCAGCTCATGCATG-1
T011	NO.1	GTGCATAAGTCAGTCT-1
T011	NO.1	GTGCATAGTGGTTGAG-1
T011	NO.1	GTGCGACAGAGTCCTT-1
T011	NO.1	GTGCGACCAAGAATCA-1
T011	NO.1	GTGCGACTCACGCTTC-1
T011	NO.1	GTGCGGTAGCATCGCC-1
T011	NO.1	GTGCGGTCAGAACGCA-1
T011	NO.1	GTGCTCTCAGATCGAG-1
T011	NO.1	GTGCTCTGTGTTCCGG-1
T011	NO.1	GTGCTCTGTTGGACCC-1
T011	NO.1	GTGCTTCGTTTGCGAT-1
T011	NO.1	GTGGAAGTCCTTCGCA-1
T011	NO.1	GTGGACCTCAGCAGCC-1
T011	NO.1	GTGGATTCAAGCGCTC-1
T011	NO.1	GTGGGTCAGCCACGCT-1
T011	NO.1	GTGTTAGAGATGGCGT-1
T011	NO.1	GTGTTAGTCAATCGAC-1
T011	NO.1	GTTAAGCCAAGGCTGA-1
T011	NO.1	GTTACAGGTAGAACAT-1
T011	NO.1	GTTACAGGTCTTACCC-1
T011	NO.1	GTTACAGTCACAGAGG-1
T011	NO.1	GTTCATTGTTCGGAGA-1
T011	NO.1	GTTCCGTAGTTTGAAG-1
T011	NO.1	GTTCCGTCACCTTCTG-1
T011	NO.1	GTTCCGTTCTGGGCTG-1
T011	NO.1	GTTCGGGGTGACCAAG-1
T011	NO.1	GTTGAACGTCGAGTTT-1
T011	NO.1	GTTGCAACAGTCGGAA-1
T011	NO.1	GTTGCCTGTCATTAGC-1
T011	NO.1	GTTGCCTGTGAGCTCC-1
T011	NO.1	GTTGGATTCCTACTCG-1
T011	NO.1	GTTGGGCGTCGGATCC-1
T011	NO.1	GTTTAGGGTGTGACTT-1
T011	NO.1	GTTTCATTCTCGTGGG-1
T011	NO.1	GTTTCTAAGTGCCAGA-1
T011	NO.1	GTTTGAGCAGCATGTT-1
T011	NO.1	GTTTGTTAGTTCACTG-1
T011	NO.1	TAAACGCAGGTTAACA-1
T011	NO.1	TAACTCTGTGAACCTT-1
T011	NO.1	TAACTCTTCAGCCCGA-1
T011	NO.1	TAACTCTTCTCATGCC-1
T011	NO.1	TAAGAGACACTCGACG-1
T011	NO.1	TAAGAGAGTACGTCGC-1
T011	NO.1	TAAGCCAAGGTGCACA-1
T011	NO.1	TAAGCCATCGCGTGGT-1
T011	NO.1	TAAGGCTCAACCCACG-1
T011	NO.1	TAAGGCTCACAATGTC-1
T011	NO.1	TAATCTCAGTACTTGC-1
T011	NO.1	TAATCTCCAACAACTC-1
T011	NO.1	TAATCTCGTCTCTCGT-1
T011	NO.1	TACAAGCCAGGTCTGC-1
T011	NO.1	TACACCCAGCGTGAAC-1
T011	NO.1	TACACCCCAGGCCCAT-1
T011	NO.1	TACACCCTCAATCGAC-1
T011	NO.1	TACACCCTCCAGGCCA-1
T011	NO.1	TACACGAAGTCTCGTA-1
T011	NO.1	TACACGACAAACCTAC-1
T011	NO.1	TACCACCTCCCATTAT-1
T011	NO.1	TACCAGAAGTAAGACT-1
T011	NO.1	TACCAGAGTTGAACAA-1
T011	NO.1	TACCATTCAATCGGTT-1
T011	NO.1	TACCCACCAAGCCAAG-1
T011	NO.1	TACCCACTCGTCCTAC-1
T011	NO.1	TACCTATCAACCGCCA-1
T011	NO.1	TACCTTAAGTCTGTCA-1
T011	NO.1	TACGAGTCAGCTGGCT-1
T011	NO.1	TACGAGTGTGCCAATT-1
T011	NO.1	TACGGATTCGAGTATC-1
T011	NO.1	TACGGTAAGTGTCCCG-1
T011	NO.1	TACTAGGAGACTTTCG-1
T011	NO.1	TACTAGGAGGATTCGG-1
T011	NO.1	TACTAGGTCCCTGACT-1
T011	NO.1	TACTAGGTCTTTACAC-1
T011	NO.1	TACTCATGTCTAGGGA-1
T011	NO.1	TACTCCGTCAACCGGC-1
T011	NO.1	TACTCGCCATCCACGG-1
T011	NO.1	TACTCTAGTCGTGGCT-1
T011	NO.1	TACTCTAGTTGCGTCG-1
T011	NO.1	TACTCTATCGATCCGG-1
T011	NO.1	TACTTCAAGGCCTATT-1
T011	NO.1	TAGAAAGGTAGATTAG-1
T011	NO.1	TAGAAAGTCTTGCTAT-1
T011	NO.1	TAGAACCAGATAGTCA-1
T011	NO.1	TAGAACCCAAAGTTAG-1
T011	NO.1	TAGACTGTCGAAATCC-1
T011	NO.1	TAGACTGTCTTGGATG-1
T011	NO.1	TAGAGAAAGGCAAGTC-1
T011	NO.1	TAGAGCTAGTTGGCAG-1
T011	NO.1	TAGCCGGCACCACGCA-1
T011	NO.1	TAGCCGGGTTCCCTAC-1
T011	NO.1	TAGCGTAGTTACGGCC-1
T011	NO.1	TAGGCCGCAGTTGCAT-1
T011	NO.1	TAGGCCGTCCTCTGTG-1
T011	NO.1	TAGGCCGTCTGACGCG-1
T011	NO.1	TAGGTCAAGCTCTGGC-1
T011	NO.1	TAGGTCACAAAGGCCA-1
T011	NO.1	TAGGTCATCGGAGGTA-1
T011	NO.1	TAGTCAGCATAGGTCT-1
T011	NO.1	TAGTCAGTCATGTGGT-1
T011	NO.1	TAGTGGTTCAAGCCGC-1
T011	NO.1	TAGTTGGGTGGTCTCG-1
T011	NO.1	TAGTTGGTCCGGCCAA-1
T011	NO.1	TATATCCGTATGCCTA-1
T011	NO.1	TATCATCCATTCGACA-1
T011	NO.1	TATCGAGAGCCGAACA-1
T011	NO.1	TATCGCCCACGTTGGC-1
T011	NO.1	TATCGCCGTACGCGAA-1
T011	NO.1	TATCGCCTCCCTGAGG-1
T011	NO.1	TATCTCACATCATCCC-1
T011	NO.1	TATCTCAGTATACACC-1
T011	NO.1	TATGTGGGTGATGGGT-1
T011	NO.1	TATTACCTCCACTGGG-1
T011	NO.1	TCAACGAAGGACTAAT-1
T011	NO.1	TCAACGAGTCGATACT-1
T011	NO.1	TCAAGACCAATGACCT-1
T011	NO.1	TCAAGACGTTCAGTAC-1
T011	NO.1	TCAAGTGGTCATTAGC-1
T011	NO.1	TCAATCTGTAAATGTG-1
T011	NO.1	TCAATCTTCCTGCGTT-1
T011	NO.1	TCACAAGTCAGGCGAA-1
T011	NO.1	TCACATTCAGAACCAG-1
T011	NO.1	TCACCTGGTGACCCGT-1
T011	NO.1	TCACCTGGTGTGTATC-1
T011	NO.1	TCACGAACATGAATGA-1
T011	NO.1	TCACGAATCGGCACCA-1
T011	NO.1	TCACGCTCATTCCGAA-1
T011	NO.1	TCAGATGTCTTGAGGT-1
T011	NO.1	TCAGGTAGTAGGTCGA-1
T011	NO.1	TCATGTTCACCAACCG-1
T011	NO.1	TCATTTGCAGACCAAG-1
T011	NO.1	TCATTTGTCAACCATG-1
T011	NO.1	TCCACCATCGGCGGTT-1
T011	NO.1	TCCATCGCATCATGCA-1
T011	NO.1	TCCCACATCGAGAATA-1
T011	NO.1	TCCCAGTAGAATTCCC-1
T011	NO.1	TCCCAGTCATCTCCAC-1
T011	NO.1	TCCCAGTGTACACCGC-1
T011	NO.1	TCCCATGTCCTGCCAT-1
T011	NO.1	TCCCGATAGTAGCCTT-1
T011	NO.1	TCCCTTTAGTGTTCCA-1
T011	NO.1	TCCCTTTCAGTCGGCT-1
T011	NO.1	TCCGAGGTCAGTGCCG-1
T011	NO.1	TCCGGAGAGGAATTAC-1
T011	NO.1	TCCGGTTAGCATTCAC-1
T011	NO.1	TCCGGTTGTCTGCGCA-1
T011	NO.1	TCCTCAGCAACTCACA-1
T011	NO.1	TCCTCAGCACCGTTGG-1
T011	NO.1	TCCTCAGTCTCACTGC-1
T011	NO.1	TCCTCAGTCTTAGTCT-1
T011	NO.1	TCCTCGATCCGAAGGA-1
T011	NO.1	TCCTTGGCAAGTCTAC-1
T011	NO.1	TCGAAACCATTTCGTT-1
T011	NO.1	TCGAAACGTAGCAGGT-1
T011	NO.1	TCGAACAAGGTATGTA-1
T011	NO.1	TCGAATGGTTCTTTGT-1
T011	NO.1	TCGACTCCAGGCTGAA-1
T011	NO.1	TCGAGATGTTGACGTT-1
T011	NO.1	TCGAGGCAGCTAACAA-1
T011	NO.1	TCGCGTTAGATCAGCG-1
T011	NO.1	TCGCTTGGTGGGCCTT-1
T011	NO.1	TCGCTTGGTTAGTTGC-1
T011	NO.1	TCGGAATCAAGGTGTG-1
T011	NO.1	TCGGGCATCCATTAGG-1
T011	NO.1	TCGGTAAAGGTATCAA-1
T011	NO.1	TCGGTAAGTACAGCAG-1
T011	NO.1	TCGTACCAGGAGTACC-1
T011	NO.1	TCTAGTTTCTGAAAGA-1
T011	NO.1	TCTCACGAGTGAATTG-1
T011	NO.1	TCTCCGATCCCGACAG-1
T011	NO.1	TCTCTAAAGCAGTCTT-1
T011	NO.1	TCTCTAATCTGGGATT-1
T011	NO.1	TCTGAGAAGCGTAATA-1
T011	NO.1	TCTGCGTAGGACACCA-1
T011	NO.1	TCTGCTGCAGCTCGAC-1
T011	NO.1	TCTGCTGGTGGATAGC-1
T011	NO.1	TCTGCTGGTTTCGCTC-1
T011	NO.1	TCTGGCTGTACCACTA-1
T011	NO.1	TCTGTCGGTCACGCAC-1
T011	NO.1	TCTTACAGTAGTACCT-1
T011	NO.1	TCTTAGTAGTGGGATC-1
T011	NO.1	TCTTCGGCAGGTCTGC-1
T011	NO.1	TCTTCGGGTTAAAGGT-1
T011	NO.1	TGAACTGAGTTCCCAA-1
T011	NO.1	TGAACTGGTGTCAATC-1
T011	NO.1	TGAACTGTCAGTACAC-1
T011	NO.1	TGAACTGTCAGTGCCG-1
T011	NO.1	TGAAGGGGTAGCCCTG-1
T011	NO.1	TGAAGGGGTGACGCTC-1
T011	NO.1	TGACAACCACCCACAG-1
T011	NO.1	TGACAACCAGTGTGGA-1
T011	NO.1	TGACACAAGGAATGAG-1
T011	NO.1	TGACGGCTCCTGACAA-1
T011	NO.1	TGACTGAAGGCACGTA-1
T011	NO.1	TGAGACTTCCTAATGG-1
T011	NO.1	TGAGAGGAGAGGATTT-1
T011	NO.1	TGAGAGGCACGATCTA-1
T011	NO.1	TGAGCATCAGCCAATT-1
T011	NO.1	TGAGGGAAGGTGCTAG-1
T011	NO.1	TGAGGGAGTCATACCA-1
T011	NO.1	TGAGGGAGTCGGGTCT-1
T011	NO.1	TGATCAGGTGCGCTTG-1
T011	NO.1	TGATTTCAGTAAGACT-1
T011	NO.1	TGCACCTAGGCCTCCA-1
T011	NO.1	TGCAGTAAGTGTCCCG-1
T011	NO.1	TGCATCCAGAGTAGCC-1
T011	NO.1	TGCATCCCAAATCCGT-1
T011	NO.1	TGCATCCGTAGCCAAG-1
T011	NO.1	TGCATCCTCGGTTCGG-1
T011	NO.1	TGCCAAAGTTTACGGT-1
T011	NO.1	TGCCAAATCTCCAACC-1
T011	NO.1	TGCCCATAGATGCGAC-1
T011	NO.1	TGCCCTAGTGCTTCCT-1
T011	NO.1	TGCCCTATCCTCATCG-1
T011	NO.1	TGCGCAGTCGACGGAA-1
T011	NO.1	TGCGCGACACAGTCGC-1
T011	NO.1	TGCGCGATCAGTAAAG-1
T011	NO.1	TGCGGGTAGGATTATG-1
T011	NO.1	TGCGGGTTCTGGGATT-1
T011	NO.1	TGCTAAGAGCAACGGT-1
T011	NO.1	TGCTATTAGGAGGACG-1
T011	NO.1	TGCTATTTCATGTCTT-1
T011	NO.1	TGCTATTTCTCGACTC-1
T011	NO.1	TGCTCACAGTCTTGAC-1
T011	NO.1	TGCTCACGTCGGTGCT-1
T011	NO.1	TGCTCACGTTGTGTCA-1
T011	NO.1	TGCTGCTAGTCACCGC-1
T011	NO.1	TGCTTGCCAGGGACTA-1
T011	NO.1	TGGACGCGTCCTCACT-1
T011	NO.1	TGGACGCTCAGGGACA-1
T011	NO.1	TGGATACAGGGACCTA-1
T011	NO.1	TGGCATAAGAACTGTA-1
T011	NO.1	TGGCATACAACTGCTA-1
T011	NO.1	TGGCCAGGTCCCTACT-1
T011	NO.1	TGGCCAGGTGCATCTA-1
T011	NO.1	TGGCCAGGTGTCAACT-1
T011	NO.1	TGGCGCAGTGTCCTTC-1
T011	NO.1	TGGCGCAGTTGCATGT-1
T011	NO.1	TGGCTAAAGTCTCGTA-1
T011	NO.1	TGGCTGGGTTACAGAA-1
T011	NO.1	TGGCTGGTCGCCATAA-1
T011	NO.1	TGGGAAGAGCACGCAA-1
T011	NO.1	TGGGCGTAGAATTCGA-1
T011	NO.1	TGGGCTGTCTGCGTCT-1
T011	NO.1	TGGGTTAGTTCGTAAC-1
T011	NO.1	TGGGTTATCGTTGACA-1
T011	NO.1	TGGTAGTGTACGCGAA-1
T011	NO.1	TGGTGCGCACCAGCCA-1
T011	NO.1	TGGTGCGCAGCCAATT-1
T011	NO.1	TGGTGCGCATACCATG-1
T011	NO.1	TGGTGCGGTACTAGGG-1
T011	NO.1	TGGTGCGGTCTTGCAA-1
T011	NO.1	TGGTGCGGTTCTGGTA-1
T011	NO.1	TGGTGCGTCACCATAG-1
T011	NO.1	TGGTTAGCAGGTTTCA-1
T011	NO.1	TGTAAGCAGTTCCACA-1
T011	NO.1	TGTAAGCCAGACGCTC-1
T011	NO.1	TGTCCCAAGCCGTTAT-1
T011	NO.1	TGTCCCATCCTTAATC-1
T011	NO.1	TGTCCTGTCTGGGCTG-1
T011	NO.1	TGTCGCTCAGCCTGTG-1
T011	NO.1	TGTCTCGGTTATCGGT-1
T011	NO.1	TGTCTTAAGATGAGAG-1
T011	NO.1	TGTCTTACATATCGCA-1
T011	NO.1	TGTCTTAGTGTGGTTT-1
T011	NO.1	TGTGACATCCACTGCT-1
T011	NO.1	TGTGGGCCAGGGCTTC-1
T011	NO.1	TGTGGGCTCCCAAGCG-1
T011	NO.1	TGTGGGCTCGAAACTC-1
T011	NO.1	TGTGTCCAGACATAGT-1
T011	NO.1	TGTGTCCTCGATAGTC-1
T011	NO.1	TGTGTTTGTCCACAAT-1
T011	NO.1	TGTGTTTTCAGTTAGC-1
T011	NO.1	TGTTCCGAGCGCCTTG-1
T011	NO.1	TGTTCGCGTGGAAGTC-1
T011	NO.1	TGTTTCAAGATAAACC-1
T011	NO.1	TTAACTCGTGATAAGT-1
T011	NO.1	TTAACTCTCCTACTCG-1
T011	NO.1	TTACTCAGTCCGGTAC-1
T011	NO.1	TTAGGTGGTAGCTAAA-1
T011	NO.1	TTAGGTGGTTAAGATG-1
T011	NO.1	TTATGCTAGGAGGGCA-1
T011	NO.1	TTATGCTCATTCAGTG-1
T011	NO.1	TTATGCTGTTCAGACT-1
T011	NO.1	TTATGCTGTTCGGTCG-1
T011	NO.1	TTATGCTTCCTCTACG-1
T011	NO.1	TTCCCAGCATGCGGCT-1
T011	NO.1	TTCCCAGGTCGTGGCT-1
T011	NO.1	TTCCCAGGTGCTCGAC-1
T011	NO.1	TTCCGTGGTCGACTAT-1
T011	NO.1	TTCCTAAGTCCGCTGA-1
T011	NO.1	TTCCTAATCACGGTAT-1
T011	NO.1	TTCGAAGGTCAAGCAG-1
T011	NO.1	TTCGAAGTCAATAAGG-1
T011	NO.1	TTCGACCGTACTGCTA-1
T011	NO.1	TTCGACCTCTCTTGAT-1
T011	NO.1	TTCGACCTCTGACAGT-1
T011	NO.1	TTCGCTGAGTACGGCA-1
T011	NO.1	TTCGCTGGTATGGTTC-1
T011	NO.1	TTCGGCTAGTCGCGTC-1
T011	NO.1	TTCGGCTAGTGGACCA-1
T011	NO.1	TTCGGCTGTAACGTGG-1
T011	NO.1	TTCTACACATAGGGCA-1
T011	NO.1	TTCTACATCGCGATCG-1
T011	NO.1	TTCTAGTAGCTTAGAA-1
T011	NO.1	TTCTAGTGTAAACACA-1
T011	NO.1	TTCTCAACATTGCATG-1
T011	NO.1	TTCTCCTAGTGGTACG-1
T011	NO.1	TTCTCCTCATGTCTCC-1
T011	NO.1	TTCTCCTTCTCCGGAG-1
T011	NO.1	TTCTTAGAGCCGTAAG-1
T011	NO.1	TTCTTAGTCGGTGCGT-1
T011	NO.1	TTCTTAGTCGTGGACC-1
T011	NO.1	TTCTTCCCAGTCTTCC-1
T011	NO.1	TTCTTGAAGCGACGTA-1
T011	NO.1	TTCTTGATCTATTCCA-1
T011	NO.1	TTGAACGGTAATTAGG-1
T011	NO.1	TTGATCTAGATGGTCG-1
T011	NO.1	TTGCTTAAGTACTTGC-1
T011	NO.1	TTGGCAAAGGGATTCG-1
T011	NO.1	TTGGGTAAGAACCTGG-1
T011	NO.1	TTGGGTAAGGAGCTAC-1
T011	NO.1	TTGGGTACAGCTATTG-1
T011	NO.1	TTGGGTAGTGCACGAA-1
T011	NO.1	TTGGTGACAGGTTAAA-1
T011	NO.1	TTGGTGACATCATGGT-1
T011	NO.1	TTGTAGGCAATGGTCT-1
T011	NO.1	TTGTCCGAGTATTGGA-1
T011	NO.1	TTGTCTAAGCAGACTG-1
T011	NO.1	TTGTCTACATCCAGCG-1
T011	NO.1	TTGTCTATCTCCTATA-1
T011	NO.1	TTGTGCCGTCGCAAGA-1
T011	NO.1	TTGTGCCGTGGTTCTA-1
T011	NO.1	TTGTTGTAGGGTGTCA-1
T011	NO.1	TTGTTGTCATTATCCT-1
T011	NO.1	TTGTTGTTCTTTCGGC-1
T011	NO.1	TTGTTTGCAGGATCGA-1
T011	NO.1	TTGTTTGGTTTACGAC-1
T011	NO.1	TTTACACAGTCCATAC-1
T011	NO.1	TTTATGCAGCAAAGCC-1
T011	NO.1	TTTATGCTCACGCGAC-1
T011	NO.1	TTTCGGCGTAGAGTGC-1
T011	NO.1	TTTCGGCGTCGCTCAG-1
T011	NO.1	TTTCGGCTCGTCACCT-1
T011	NO.1	TTTGAGGAGGTCTAAA-1
T011	NO.1	TTTGCTACAGCCTGTG-1
T011	NO.1	TTTGCTAGTAGCCCTG-1
T011	NO.1	TTTGGTTGTTAGCTCA-1
T011	NO.1	TTTGTCATCACGACGC-1
T011	NO.1	TTTGTCATCCGCTGAG-1
T011	NO.1	TTTGTGTGTACCGTCG-1
T011	NO.2	AAACCCAAGTCTAAAG-1
T011	NO.2	AAACGGGAGCAGGATC-1
T011	NO.2	AAAGAACCAGCGTCCA-1
T011	NO.2	AAAGTAGAGTGAGTGC-1
T011	NO.2	AACAAGACAACCGCGT-1
T011	NO.2	AACACGTTCTCATACT-1
T011	NO.2	AACACGTTCTTCCCTT-1
T011	NO.2	AACATGCTCACACCTC-1
T011	NO.2	AACCATGCATTTGTGG-1
T011	NO.2	AACGATCGTCATACTG-1
T011	NO.2	AACGTCACACATCGTA-1
T011	NO.2	AACGTCAGTAATGATG-1
T011	NO.2	AACTCCCAGCTGCATT-1
T011	NO.2	AACTGGTCATCACTGA-1
T011	NO.2	AAGAAGTCATAGACTC-1
T011	NO.2	AAGAATGAGGCACATG-1
T011	NO.2	AAGAGCGGTGTTAACC-1
T011	NO.2	AAGATAGAGTCTCGTA-1
T011	NO.2	AAGATCCAGTGGGCTA-1
T011	NO.2	AAGCAGGTCTCTTGAT-1
T011	NO.2	AAGCCTATCCGCCAGA-1
T011	NO.2	AAGCTACAGTCAGTGG-1
T011	NO.2	AAGCTACGTTAACGTC-1
T011	NO.2	AAGGAGCGTATTAGCC-1
T011	NO.2	AAGGCTTAGAGCTGCA-1
T011	NO.2	AAGGGTGCAGCTATTG-1
T011	NO.2	AAGGTAAAGATGAGCC-1
T011	NO.2	AAGGTAACACAACTGT-1
T011	NO.2	AAGGTTCAGAGCAACC-1
T011	NO.2	AAGTCACAGCCTGATT-1
T011	NO.2	AAGTCACGTGATACCT-1
T011	NO.2	AAGTGCTCAGGCATAG-1
T011	NO.2	AATCCAGAGCTCAGAG-1
T011	NO.2	AATCCAGCAAGACGCA-1
T011	NO.2	AATCCAGCATCTTTCA-1
T011	NO.2	AATCGGTGTTCAACCA-1
T011	NO.2	AATCGTGGTATCTCAG-1
T011	NO.2	AATGTGCAGAGGGACG-1
T011	NO.2	ACAAGGGCAGAGAGGG-1
T011	NO.2	ACAAGGGTCCTCGCAT-1
T011	NO.2	ACACAACCATGTGCCG-1
T011	NO.2	ACACCCTAGAAGTGAG-1
T011	NO.2	ACACCCTGTGCCTCAG-1
T011	NO.2	ACACCGGGTCTTTCGC-1
T011	NO.2	ACACGATAGCCGCTCA-1
T011	NO.2	ACACGATTCCGCGTTT-1
T011	NO.2	ACACGTATCAGCCACG-1
T011	NO.2	ACACGTATCCTACCGT-1
T011	NO.2	ACACGTATCTCCGGTT-1
T011	NO.2	ACACTGACATGGATGG-1
T011	NO.2	ACAGCTAGTTACCAGT-1
T011	NO.2	ACAGTGTGTACTGTTG-1
T011	NO.2	ACATCTTCAATGAATG-1
T011	NO.2	ACCACCTTCCACTTAT-1
T011	NO.2	ACCATCCCATCATGGT-1
T011	NO.2	ACCATCCGTGATATGA-1
T011	NO.2	ACCCAAATCGAATCAC-1
T011	NO.2	ACCCACTTCAGAAATG-1
T011	NO.2	ACCCGTTTCGCAGCAC-1
T011	NO.2	ACCGCTTAGCCCGTTG-1
T011	NO.2	ACCGCTTTCAGATTCG-1
T011	NO.2	ACCGTAAAGCCAGTTT-1
T011	NO.2	ACCGTAACAGGGCATA-1
T011	NO.2	ACCTCTGCAGGAAGGG-1
T011	NO.2	ACCTTCGAGTGCGCCT-1
T011	NO.2	ACCTTCGTCCACTCCA-1
T011	NO.2	ACGACCGAGTAAGGCC-1
T011	NO.2	ACGATACCATGTTGCA-1
T011	NO.2	ACGCAGCGTTTAACGC-1
T011	NO.2	ACGCAGCTCTTGGGTA-1
T011	NO.2	ACGCCGAAGTACGTTC-1
T011	NO.2	ACGCTCTAGTTCGCAT-1
T011	NO.2	ACGCTCTCATACTGCA-1
T011	NO.2	ACGGAGACAACGTTCA-1
T011	NO.2	ACGGCCAAGACGCAAC-1
T011	NO.2	ACGGGTCGTCAAACTC-1
T011	NO.2	ACGTATGAGAGGGATA-1
T011	NO.2	ACGTGCGCAACTCACA-1
T011	NO.2	ACGTGCGGTCAGAAGC-1
T011	NO.2	ACTACAGTCAGCATAC-1
T011	NO.2	ACTACGAAGGGTCAAC-1
T011	NO.2	ACTAGCAGTCACACGC-1
T011	NO.2	ACTGAACAGCAAAGTT-1
T011	NO.2	ACTGAGTAGTGAACAT-1
T011	NO.2	ACTGAGTTCCAGCGAC-1
T011	NO.2	ACTGAGTTCGACGAAG-1
T011	NO.2	ACTTTCATCATGCTCC-1
T011	NO.2	AGAACAAAGATGTCGG-1
T011	NO.2	AGAACAACAGCGATGA-1
T011	NO.2	AGAACAATCGAAACTC-1
T011	NO.2	AGACAGGAGTGCAGGT-1
T011	NO.2	AGACGTTTCTAAGGAA-1
T011	NO.2	AGAGCTTTCATTGTTC-1
T011	NO.2	AGAGTGGCAGGGTACA-1
T011	NO.2	AGATCTGTCCTTTCGG-1
T011	NO.2	AGATGGGCAGGTCCAC-1
T011	NO.2	AGCAAGGTCCACAGAT-1
T011	NO.2	AGCAAGGTCTGCTTGC-1
T011	NO.2	AGCAGCCCATAGAGCG-1
T011	NO.2	AGCAGCCTCGGGAAAC-1
T011	NO.2	AGCCAATCATGGCTAT-1
T011	NO.2	AGCCCTTAGTGGTAAT-1
T011	NO.2	AGCCCTTTCCCGTTGT-1
T011	NO.2	AGCCGACCAGCCTACG-1
T011	NO.2	AGCCGGTAGCTCGTCG-1
T011	NO.2	AGCCGGTGTGTCCTTC-1
T011	NO.2	AGCCTCTCAGGAAGAA-1
T011	NO.2	AGCGCCAAGAACACAT-1
T011	NO.2	AGCGCCAAGTGATCGG-1
T011	NO.2	AGCGGTCCATCCCATC-1
T011	NO.2	AGCGTATAGTGTCGCC-1
T011	NO.2	AGCGTATGTCATTACG-1
T011	NO.2	AGCTCCTGTTCCCTAC-1
T011	NO.2	AGGAGACTCGTAGGTT-1
T011	NO.2	AGGCACCAGGCCTCTG-1
T011	NO.2	AGGCCACAGCACACAG-1
T011	NO.2	AGGCCACTCGAGCACC-1
T011	NO.2	AGGCCGTGTGGTGCAA-1
T011	NO.2	AGGCTCGTCATCGGTA-1
T011	NO.2	AGGGAACCACATTCGA-1
T011	NO.2	AGGGAACGTGCTTCCT-1
T011	NO.2	AGGGAGTCAGAGACGT-1
T011	NO.2	AGGGAGTGTCGCGTAC-1
T011	NO.2	AGGGATGGTCCATGAT-1
T011	NO.2	AGGGATGTCCGCGACA-1
T011	NO.2	AGGTAGGAGACCATCT-1
T011	NO.2	AGGTAGGCATGGCTCG-1
T011	NO.2	AGGTAGGGTGTCGGCT-1
T011	NO.2	AGGTTGTAGGCTATAA-1
T011	NO.2	AGGTTTGCACTCTGGG-1
T011	NO.2	AGTATCGCAGATCGAG-1
T011	NO.2	AGTATCGTCAATAGAG-1
T011	NO.2	AGTATGCGTTAGAGCG-1
T011	NO.2	AGTCAGTGTTTCTAGG-1
T011	NO.2	AGTCGATCATGATGCT-1
T011	NO.2	AGTCGTACACAGCCAC-1
T011	NO.2	AGTCGTAGTTAACCTG-1
T011	NO.2	AGTGAAATCAGTTGAC-1
T011	NO.2	AGTGAGGCAACGGAGT-1
T011	NO.2	AGTGGCCCATGGCTAT-1
T011	NO.2	AGTGGGAAGGTGTAGC-1
T011	NO.2	AGTGGGAGTTCTGCAA-1
T011	NO.2	AGTTACGAGTCCCGGT-1
T011	NO.2	AGTTACGCAGCCAGTC-1
T011	NO.2	ATAACGCAGCACTACT-1
T011	NO.2	ATAAGAGAGCTGGACA-1
T011	NO.2	ATACGCATCTCCAGGG-1
T011	NO.2	ATAGACCAGAGGGTAA-1
T011	NO.2	ATAGACCCAGGACGAT-1
T011	NO.2	ATAGCGTCAGATGGCA-1
T011	NO.2	ATATGCGAGGAGGTCT-1
T011	NO.2	ATATTCCAGGAGAACA-1
T011	NO.2	ATATTCCCATAGAAAC-1
T011	NO.2	ATCACCCAGATCAGAT-1
T011	NO.2	ATCACCCAGATGGTCG-1
T011	NO.2	ATCACCCGTAGTGTGG-1
T011	NO.2	ATCACCCGTCGAGATG-1
T011	NO.2	ATCCACCGTCGGCTAC-1
T011	NO.2	ATCCGAAAGGAATGAG-1
T011	NO.2	ATCCGGGGTGTCGGCT-1
T011	NO.2	ATCGTTTAGCAAAGTT-1
T011	NO.2	ATCTATCGTAGCTTGT-1
T011	NO.2	ATCTGCCAGAGCTATA-1
T011	NO.2	ATCTGCCGTTATTGGC-1
T011	NO.2	ATGCAACAGCTGTCTA-1
T011	NO.2	ATGCAACTCTCGATGA-1
T011	NO.2	ATGCTTTTCATGAGAA-1
T011	NO.2	ATGGCCGAGTAGCGGT-1
T011	NO.2	ATGGCCGTCAACGATC-1
T011	NO.2	ATGTCTTCATACTAGC-1
T011	NO.2	ATTGTGGTCTAACGTG-1
T011	NO.2	ATTTACCGTTCGCGAC-1
T011	NO.2	ATTTCTGAGCCACATT-1
T011	NO.2	ATTTCTGTCTGCGGCA-1
T011	NO.2	CAAAGGGCACGTCAGC-1
T011	NO.2	CAACAACCAGCCCATG-1
T011	NO.2	CAACCAAAGCTTACAC-1
T011	NO.2	CAACCTCTCCCGGACA-1
T011	NO.2	CAACTAGCAAAGTAAC-1
T011	NO.2	CAACTAGGTTTAACGC-1
T011	NO.2	CAAGCGCGTTGCGAAG-1
T011	NO.2	CAAGTTGGTGAACACG-1
T011	NO.2	CAATCCCGTAAACGAT-1
T011	NO.2	CACACCTAGTTTCTGG-1
T011	NO.2	CACACCTGTCTGCCTT-1
T011	NO.2	CACAGGCAGGCGACAT-1
T011	NO.2	CACAGGCCAGCTGTGC-1
T011	NO.2	CACATAGAGGGTTCCC-1
T011	NO.2	CACATAGGTCGCCATG-1
T011	NO.2	CACCAAAAGAATCTCC-1
T011	NO.2	CACCAAATCGCATGGC-1
T011	NO.2	CACCAGGCAGCTATGT-1
T011	NO.2	CACGGGTGTGGCTAAG-1
T011	NO.2	CACGTAAAGAGCCCAA-1
T011	NO.2	CACTACCAGTCTAGCT-1
T011	NO.2	CACTCCAAGGCCTGCT-1
T011	NO.2	CACTTTACATACGGAG-1
T011	NO.2	CAGAGAGGTTTCCGAA-1
T011	NO.2	CAGAGAGTCGAAACTC-1
T011	NO.2	CAGAGCCCAGCATCCG-1
T011	NO.2	CAGAGCCGTACTTCTT-1
T011	NO.2	CAGAGCCTCAAACCAC-1
T011	NO.2	CAGAGGATCATAGACC-1
T011	NO.2	CAGATCATCTGAACTG-1
T011	NO.2	CAGCATAGTATAGGTA-1
T011	NO.2	CAGCATATCGAAAGGC-1
T011	NO.2	CAGCATATCTGCACAA-1
T011	NO.2	CAGCCGAAGCCGAACA-1
T011	NO.2	CAGTCCTAGCCTTACA-1
T011	NO.2	CAGTGCGGTAGATTAG-1
T011	NO.2	CAGTGTATCGTACTCC-1
T011	NO.2	CATCCACAGCCGGTAA-1
T011	NO.2	CATCGAACAGAATGGC-1
T011	NO.2	CATCGGGAGGCTGTAG-1
T011	NO.2	CATGCCTAGCGACTAG-1
T011	NO.2	CATGCCTCAGCATCCG-1
T011	NO.2	CATTACTCACGGCGTT-1
T011	NO.2	CATTATCAGGTCTCGC-1
T011	NO.2	CATTCATAGAAGACGA-1
T011	NO.2	CATTCATGTAGATGCG-1
T011	NO.2	CCAATGAAGTCCCAGC-1
T011	NO.2	CCACCTAGTAACTAAG-1
T011	NO.2	CCACCTAGTTGTGGAG-1
T011	NO.2	CCACGGAAGATGCGAC-1
T011	NO.2	CCACGGAAGTAGCTAA-1
T011	NO.2	CCACTACCAGGGTACA-1
T011	NO.2	CCACTACTCTTGCCGT-1
T011	NO.2	CCACTGTCAAGCTGTT-1
T011	NO.2	CCAGACGTCCAGGCTG-1
T011	NO.2	CCAGCGACATCGTCGG-1
T011	NO.2	CCAGGGTAGTTCCACA-1
T011	NO.2	CCAGGGTCACCTATCC-1
T011	NO.2	CCAGTGGGTAAGTTCC-1
T011	NO.2	CCAGTGGTCGGTGGCT-1
T011	NO.2	CCATCACTCTTAGCCC-1
T011	NO.2	CCATCCACAAAGGCCA-1
T011	NO.2	CCATCGTCAACATAGA-1
T011	NO.2	CCATCGTGTTTACTCT-1
T011	NO.2	CCATGGGTCAAGTGCT-1
T011	NO.2	CCATGTCTCCACGTTC-1
T011	NO.2	CCATTCGCACTAACTG-1
T011	NO.2	CCATTTAAGCTAGTGG-1
T011	NO.2	CCCACATTCCGCCTAT-1
T011	NO.2	CCCAGTTGTTGGTGAG-1
T011	NO.2	CCCATACAGGATGGCT-1
T011	NO.2	CCGAGACCACTTGCAA-1
T011	NO.2	CCGATTCTCTGTAGCA-1
T011	NO.2	CCGGAACCAAGGACAC-1
T011	NO.2	CCGGAACTCACTCACC-1
T011	NO.2	CCGGGATAGCTCTCGG-1
T011	NO.2	CCGGTAGGTCGACTAT-1
T011	NO.2	CCGTACTGTATGTACC-1
T011	NO.2	CCGTCATGTTGCTCCT-1
T011	NO.2	CCGTTCATCTTATGGG-1
T011	NO.2	CCTAACCGTAACGACG-1
T011	NO.2	CCTACCATCAAAGCGG-1
T011	NO.2	CCTACCATCAAAGTGA-1
T011	NO.2	CCTACGTGTACTCGCG-1
T011	NO.2	CCTACGTTCTGAGTGT-1
T011	NO.2	CCTAGAAAGGCAGGAG-1
T011	NO.2	CCTCAGTGTTTATTCC-1
T011	NO.2	CCTCATGGTTACCAGT-1
T011	NO.2	CCTCCCTTCGCCCTTA-1
T011	NO.2	CCTTACGAGGTAGTTA-1
T011	NO.2	CCTTACGAGGTGTAGC-1
T011	NO.2	CGAAACTAGACAGCTG-1
T011	NO.2	CGAAACTCAGTCGGCT-1
T011	NO.2	CGAACTAAGCTAACCT-1
T011	NO.2	CGAAGCCAGAAGGGTA-1
T011	NO.2	CGAATGTCATAGAAAC-1
T011	NO.2	CGACTTCAGAGCCCAA-1
T011	NO.2	CGACTTCCAACGGTCC-1
T011	NO.2	CGACTTCGTAGTCTGT-1
T011	NO.2	CGACTTCTCAAAGAGT-1
T011	NO.2	CGAGCACAGGTAGTCG-1
T011	NO.2	CGATATGAGCATGTTC-1
T011	NO.2	CGATCGGCACGTCATA-1
T011	NO.2	CGATCGGTCTTCTGTA-1
T011	NO.2	CGATGATAGTTCCACA-1
T011	NO.2	CGATGTAGTACGACCC-1
T011	NO.2	CGATGTAGTTACTGAC-1
T011	NO.2	CGCAAGCTCAACCAAC-1
T011	NO.2	CGCGTTTGTTCATGGT-1
T011	NO.2	CGCTATCGTACTCCGG-1
T011	NO.2	CGCTTCAAGTATCTCG-1
T011	NO.2	CGGACACGTTCACCTC-1
T011	NO.2	CGGACACTCTGACCTC-1
T011	NO.2	CGGACGTTCGTCACGG-1
T011	NO.2	CGGATCGCACGGACAA-1
T011	NO.2	CGGATCGTCAAGAAAC-1
T011	NO.2	CGGATGCGTGCCTTGG-1
T011	NO.2	CGGATGCTCCTAATGG-1
T011	NO.2	CGGATTAAGTTCGGAG-1
T011	NO.2	CGGCTAGGTGAGTTAA-1
T011	NO.2	CGGGTGTGTTATGTGC-1
T011	NO.2	CGGGTGTTCCACTCCA-1
T011	NO.2	CGGGTGTTCTGAAGTC-1
T011	NO.2	CGGTACGGTCATGAAA-1
T011	NO.2	CGGTCTTAGCGTAGTG-1
T011	NO.2	CGGTCTTCAAGCAAGC-1
T011	NO.2	CGGTCTTTCTCCGGAG-1
T011	NO.2	CGGTGTGAGCAGTACG-1
T011	NO.2	CGGTGTGCAAACCTGT-1
T011	NO.2	CGGTGTGCACGTTTCC-1
T011	NO.2	CGGTGTGTCAGCTGAT-1
T011	NO.2	CGGTTTCCAGTAATCC-1
T011	NO.2	CGTATGAAGTATTGGA-1
T011	NO.2	CGTATGATCGTATCAG-1
T011	NO.2	CGTCGTTCACATCTTT-1
T011	NO.2	CGTCTACAGCTCTGCG-1
T011	NO.2	CGTCTCATCTGGTGTA-1
T011	NO.2	CGTGAGCCACAGGCCT-1
T011	NO.2	CGTGTGGGTCGATACT-1
T011	NO.2	CGTTCTGAGATGCGAC-1
T011	NO.2	CGTTGAATCACCGTAA-1
T011	NO.2	CGTTGGGGTAGAATGT-1
T011	NO.2	CGTTTGCCATTCAGCA-1
T011	NO.2	CTAAGACTCTGGTGAT-1
T011	NO.2	CTAAGTGGTTGGAGGT-1
T011	NO.2	CTACAAGAGTAAGAGG-1
T011	NO.2	CTACAAGTCACACTAG-1
T011	NO.2	CTACATTAGTACTGTC-1
T011	NO.2	CTACCCAAGGCAACAC-1
T011	NO.2	CTACCGTAGCATTGCT-1
T011	NO.2	CTACCGTAGCGCCACT-1
T011	NO.2	CTACCGTTCGTCCAGG-1
T011	NO.2	CTACTTAAGGTGCTAG-1
T011	NO.2	CTAGAGTAGCTGCAAG-1
T011	NO.2	CTAGAGTTCGCTCTGT-1
T011	NO.2	CTAGTAGCATGTGCCG-1
T011	NO.2	CTAGTCCCATGCTGGC-1
T011	NO.2	CTAGTCCTCGTCTAAG-1
T011	NO.2	CTAGTGATCTGTTGAG-1
T011	NO.2	CTATCTAGTCGCATAT-1
T011	NO.2	CTATGAGAGTACGTAA-1
T011	NO.2	CTATGAGCATGGTGAG-1
T011	NO.2	CTATGAGGTACGTCAT-1
T011	NO.2	CTATTTGTCCCGACTT-1
T011	NO.2	CTCACACAGTTCGGAG-1
T011	NO.2	CTCACACGTCGAGATG-1
T011	NO.2	CTCCGATCATCTTTCA-1
T011	NO.2	CTCCTGAAGGACTGGT-1
T011	NO.2	CTCGAAAGTCTAAAGA-1
T011	NO.2	CTCGAGGGTCTCGTTC-1
T011	NO.2	CTCGATCCAGATGAAT-1
T011	NO.2	CTCGTCATCGCTCTAC-1
T011	NO.2	CTCTAGCCACAGTCCG-1
T011	NO.2	CTCTAGCTCCGAATGT-1
T011	NO.2	CTCTGGTCAGGCTGAA-1
T011	NO.2	CTCTGTGCAAAGGCTG-1
T011	NO.2	CTCTGTGCATGGTAAA-1
T011	NO.2	CTCTTAATCTCGCATC-1
T011	NO.2	CTCTTTCAGATCAGAT-1
T011	NO.2	CTGAATGCAGTATGCT-1
T011	NO.2	CTGAATGTCCAAGTAC-1
T011	NO.2	CTGATGAGTCACGCAC-1
T011	NO.2	CTGCGAGAGGCACGTA-1
T011	NO.2	CTGCGAGAGTCCATAC-1
T011	NO.2	CTGCGTTCAGGTCGTC-1
T011	NO.2	CTGCGTTTCGCATGGC-1
T011	NO.2	CTGCGTTTCGCGGACT-1
T011	NO.2	CTGGACGAGCCATGAG-1
T011	NO.2	CTGGCGACATGCATAC-1
T011	NO.2	CTGGTCTCAAGTCGGA-1
T011	NO.2	CTGTAAGTCGTTACCC-1
T011	NO.2	CTTAACTTCGCTAACA-1
T011	NO.2	CTTAACTTCGTCGTCT-1
T011	NO.2	CTTACCGGTGAGCAAC-1
T011	NO.2	CTTAGGAAGCACCGTC-1
T011	NO.2	CTTCAGCGTAGGTTTC-1
T011	NO.2	CTTCAGCGTTCAGACT-1
T011	NO.2	CTTCAGCGTTCCAGCG-1
T011	NO.2	CTTCTGGAGCTATTCG-1
T011	NO.2	CTTGGCTAGACGATGC-1
T011	NO.2	CTTGGCTAGGCATTCT-1
T011	NO.2	CTTGGCTCAATGGTCT-1
T011	NO.2	CTTGGCTCATGTAGAA-1
T011	NO.2	CTTGGCTTCACATGTG-1
T011	NO.2	CTTTCCTAGAAACCAT-1
T011	NO.2	CTTTCCTCACGCATCG-1
T011	NO.2	CTTTCGGCAAGCCCAC-1
T011	NO.2	GAACCTAAGTCTTGTG-1
T011	NO.2	GAACGCCGTAATATGG-1
T011	NO.2	GAAGACGAGTACGCCC-1
T011	NO.2	GAAGCAGCAGAAGAAG-1
T011	NO.2	GAAGTCTTCGGGCTCA-1
T011	NO.2	GAATAGAAGCGCCTCA-1
T011	NO.2	GAATGAATCATATCGG-1
T011	NO.2	GAATGTCAGTGTACTC-1
T011	NO.2	GACAACTCATTTGCTT-1
T011	NO.2	GACACCGCACGCTGAC-1
T011	NO.2	GACACCGTCCATCGTC-1
T011	NO.2	GACACGCTCATACGGT-1
T011	NO.2	GACCAATCACGAGCTC-1
T011	NO.2	GACTAACTCGCCGTGA-1
T011	NO.2	GACTACAGTACAATAG-1
T011	NO.2	GACTGTAAGATATGCA-1
T011	NO.2	GAGACCCCAAACGAGC-1
T011	NO.2	GAGATAATCCACGACG-1
T011	NO.2	GAGATGGGTCGCATAT-1
T011	NO.2	GAGCCGTCATAAAGGT-1
T011	NO.2	GAGGAACAGTGGCGAT-1
T011	NO.2	GAGGTGACAAACTGCT-1
T011	NO.2	GAGTCCGAGGTCAAGC-1
T011	NO.2	GAGTCCGGTCGACGCT-1
T011	NO.2	GATAAAGAGATTAGGT-1
T011	NO.2	GATAACCAGACGCCCT-1
T011	NO.2	GATCGATCATGGTAAA-1
T011	NO.2	GATCGATGTGAGTCAG-1
T011	NO.2	GATCGTACATTAGCCA-1
T011	NO.2	GATCGTAGTGCAATGG-1
T011	NO.2	GATCGTATCAGAGACG-1
T011	NO.2	GATCTAGAGGAAACTT-1
T011	NO.2	GATGCATCACACATAC-1
T011	NO.2	GATGCATGTTGATCGT-1
T011	NO.2	GATGCTAAGGAGGTCT-1
T011	NO.2	GATTACGTCAAACCGT-1
T011	NO.2	GCAACCGTCAAACCTG-1
T011	NO.2	GCAACCGTCCTGTACC-1
T011	NO.2	GCAATCATCATTGTTC-1
T011	NO.2	GCACATACACCGTCGA-1
T011	NO.2	GCAGCCACAGTCGGAA-1
T011	NO.2	GCAGGTCTCGATAGGG-1
T011	NO.2	GCATACACAAGAGTCG-1
T011	NO.2	GCATCTCTCGTATCAG-1
T011	NO.2	GCATGCGTCTTTCGGC-1
T011	NO.2	GCCAGGTTCACGCTTC-1
T011	NO.2	GCCGGATAGCTACTGT-1
T011	NO.2	GCCTATCAGTGTTTGC-1
T011	NO.2	GCGACCAAGTGGGTAC-1
T011	NO.2	GCGACCAGTGCTATTG-1
T011	NO.2	GCGACCAGTTGTACAC-1
T011	NO.2	GCGAGAAAGTGATCGG-1
T011	NO.2	GCGAGAACAATCCGTA-1
T011	NO.2	GCGAGAACAGATCCAT-1
T011	NO.2	GCGCAACGTCGAATCT-1
T011	NO.2	GCGCAACTCTGTCCGT-1
T011	NO.2	GCGCTGACAGGTCAAG-1
T011	NO.2	GCGGATCGTAAGGGAA-1
T011	NO.2	GCGGGTTAGTGAACGC-1
T011	NO.2	GCGGGTTCAGATCACT-1
T011	NO.2	GCGGGTTTCTCACTGC-1
T011	NO.2	GCGTGTGCAAGAGGCT-1
T011	NO.2	GCTAAGTCAATTCACG-1
T011	NO.2	GCTATAGCAATGTAAG-1
T011	NO.2	GCTCTCAGTGACGCCT-1
T011	NO.2	GCTCTGTGTTTAGCAC-1
T011	NO.2	GCTGCAGAGGTGAGTC-1
T011	NO.2	GCTGCGACACAGACCC-1
T011	NO.2	GCTGGGTCAATGGTCT-1
T011	NO.2	GGAACAGGTGGATAGC-1
T011	NO.2	GGAACGAAGGGTTATA-1
T011	NO.2	GGAACTTCAGGGCTTC-1
T011	NO.2	GGAACTTCATTTGCTT-1
T011	NO.2	GGAAGTGAGAGCGCTA-1
T011	NO.2	GGAATCTCACAGAAAT-1
T011	NO.2	GGACAGAGTCACACGC-1
T011	NO.2	GGACATTGTAAGGGAA-1
T011	NO.2	GGACCACCACCCACAG-1
T011	NO.2	GGACTTAAGGAAGCCT-1
T011	NO.2	GGAGCAAAGGAAGGCG-1
T011	NO.2	GGAGCAAAGGCGAAGG-1
T011	NO.2	GGATGGAAGCGTAAAT-1
T011	NO.2	GGATGTTCACATCGTA-1
T011	NO.2	GGATTTGCATATGTGC-1
T011	NO.2	GGATTTGGTAGGGTAC-1
T011	NO.2	GGCCGATAGCAGAGAA-1
T011	NO.2	GGCGGTTTCTACTTAC-1
T011	NO.2	GGCGTGTCACAGGCCT-1
T011	NO.2	GGCTCGAGTTGCCCGA-1
T011	NO.2	GGCTGCATCAAGCCGC-1
T011	NO.2	GGCTGGTCAGCATACT-1
T011	NO.2	GGGAAACAGTCACCGC-1
T011	NO.2	GGGACAAAGCCCGTGT-1
T011	NO.2	GGGACCTAGACAAAGG-1
T011	NO.2	GGGCATCCACGGAGTA-1
T011	NO.2	GGGCCATGTTCGTGAT-1
T011	NO.2	GGTACATCATCTAGAC-1
T011	NO.2	GGTATTGAGGCGGAAG-1
T011	NO.2	GGTATTGAGGTCGCTC-1
T011	NO.2	GTAAACCCAGTCCTTC-1
T011	NO.2	GTACATGCAGACCAAG-1
T011	NO.2	GTACATGTCACCCTCA-1
T011	NO.2	GTACGATCACTCTTAT-1
T011	NO.2	GTACGATGTCCGTCAG-1
T011	NO.2	GTACGTACACTTACGA-1
T011	NO.2	GTACTCCCACCGGTCA-1
T011	NO.2	GTACTCCTCGTAACCA-1
T011	NO.2	GTAGCATAGAAGACGA-1
T011	NO.2	GTAGCATTCGGGTGAA-1
T011	NO.2	GTAGCCGAGATTAGGT-1
T011	NO.2	GTAGCCGGTAACTAAG-1
T011	NO.2	GTAGGCCTCGGGAAAC-1
T011	NO.2	GTAGTCATCCGCATAA-1
T011	NO.2	GTATCTTTCCTACCCA-1
T011	NO.2	GTATTCTAGAGCTCAG-1
T011	NO.2	GTATTCTCAAATGATG-1
T011	NO.2	GTCACAAAGGGAAAGT-1
T011	NO.2	GTCATAGGTCAGTCAT-1
T011	NO.2	GTCCTGTCATAGGTCT-1
T011	NO.2	GTCCTGTTCCAAAGAA-1
T011	NO.2	GTCGAATCAGGAAGAA-1
T011	NO.2	GTCGAATGTCTACATG-1
T011	NO.2	GTCGGTGAGGACCACA-1
T011	NO.2	GTCGGTGGTTTCCACC-1
T011	NO.2	GTCTCACAGTGTCGCC-1
T011	NO.2	GTCTCACAGTTCCCAA-1
T011	NO.2	GTCTTCGTCCAAACAC-1
T011	NO.2	GTCTTGCGTATCTGGT-1
T011	NO.2	GTGAAGGCAACTCACA-1
T011	NO.2	GTGAAGGGTAGGCTCC-1
T011	NO.2	GTGAATCGTTGACGGA-1
T011	NO.2	GTGACATGTACAGATA-1
T011	NO.2	GTGACCGGTTTCGGCG-1
T011	NO.2	GTGCATAGTCTAAGGG-1
T011	NO.2	GTGCGACCAAGAATCA-1
T011	NO.2	GTGCGGTCAATGGTAA-1
T011	NO.2	GTGCGGTCAGAACGCA-1
T011	NO.2	GTGGACCAGCCACCTG-1
T011	NO.2	GTGGACCAGCCGTTCG-1
T011	NO.2	GTGGATTCAAGCGCTC-1
T011	NO.2	GTGGGTCAGCCACGCT-1
T011	NO.2	GTGGGTCCATCCAGGC-1
T011	NO.2	GTGGGTCTCCACTGCT-1
T011	NO.2	GTGGTCGTCTCATCCG-1
T011	NO.2	GTGGTGCAGTGGCGTA-1
T011	NO.2	GTGTGCGCACATCCGG-1
T011	NO.2	GTGTGCGGTCAGAAGC-1
T011	NO.2	GTGTGCGTCAGATAGA-1
T011	NO.2	GTTAAGCCAAGGCTGA-1
T011	NO.2	GTTACAGTCACAGAGG-1
T011	NO.2	GTTACGAGTGAGTATA-1
T011	NO.2	GTTCATTGTTCGGAGA-1
T011	NO.2	GTTCCGTAGTTTGAAG-1
T011	NO.2	GTTCGGGTCGAGCTCG-1
T011	NO.2	GTTCTCGAGCTCCTTC-1
T011	NO.2	GTTGCCTGTCATTAGC-1
T011	NO.2	GTTGGGCGTCGGATCC-1
T011	NO.2	GTTTACTAGTACTTGC-1
T011	NO.2	GTTTACTAGTCATCCA-1
T011	NO.2	GTTTGTTAGTTCACTG-1
T011	NO.2	GTTTGTTGTAATGATG-1
T011	NO.2	TAAACCGAGTACCATC-1
T011	NO.2	TAACTCTCATCCCAAA-1
T011	NO.2	TAACTCTTCTCATGCC-1
T011	NO.2	TAAGGCTCAACCCACG-1
T011	NO.2	TAAGGCTCACAATGTC-1
T011	NO.2	TAATCTCGTCTCTCGT-1
T011	NO.2	TACAAGCAGTGCCATT-1
T011	NO.2	TACAAGCTCTTACCTA-1
T011	NO.2	TACACCCGTCGAACTT-1
T011	NO.2	TACAGTGGTTCGTCTC-1
T011	NO.2	TACCCACCAGATCCCG-1
T011	NO.2	TACGAACAGCCCAACC-1
T011	NO.2	TACGAACCATGCAAGG-1
T011	NO.2	TACGGATTCGGAGAGT-1
T011	NO.2	TACGGGCGTTGCGAAG-1
T011	NO.2	TACGGGCTCGTCCCTA-1
T011	NO.2	TACGGTATCTGGTAGT-1
T011	NO.2	TACTAGGAGGATTCGG-1
T011	NO.2	TACTAGGTCTTTACAC-1
T011	NO.2	TACTCATTCTGCTAGA-1
T011	NO.2	TACTCTAGTGCACCAC-1
T011	NO.2	TACTGCCAGTGCAGGT-1
T011	NO.2	TACTGCCCAGTGCTGC-1
T011	NO.2	TACTTACCAGAGTAAT-1
T011	NO.2	TACTTGTGTAGATCCT-1
T011	NO.2	TAGAAAGTCTTGCTAT-1
T011	NO.2	TAGAAGAAGCCTGGCT-1
T011	NO.2	TAGACACCAGAGAGCT-1
T011	NO.2	TAGACACGTGTTGTTG-1
T011	NO.2	TAGACACGTTATGGAA-1
T011	NO.2	TAGACTGTCGAAATCC-1
T011	NO.2	TAGACTGTCTTGGATG-1
T011	NO.2	TAGCCGGGTTCCCTAC-1
T011	NO.2	TAGGCATCATGCTAGT-1
T011	NO.2	TAGGCATTCGGAGAGT-1
T011	NO.2	TAGGTCACAAAGGCCA-1
T011	NO.2	TAGGTCATCGGAGGTA-1
T011	NO.2	TAGTCAGCATAGGTCT-1
T011	NO.2	TAGTGGTCAAGCTGGA-1
T011	NO.2	TAGTGGTTCAAGCCGC-1
T011	NO.2	TAGTTGGTCCGGCCAA-1
T011	NO.2	TAGTTGGTCGTATCCC-1
T011	NO.2	TATATCCAGGACGAAA-1
T011	NO.2	TATATCCGTATGCCTA-1
T011	NO.2	TATCAGGTCCCAAAGT-1
T011	NO.2	TATCATCCATAGAAAC-1
T011	NO.2	TATCGCCCACGTTGGC-1
T011	NO.2	TATCTACTCCTACTCG-1
T011	NO.2	TATCTCATCATTGCGA-1
T011	NO.2	TATGCCCGTGCCTTAA-1
T011	NO.2	TATGTGGGTGTTGGGA-1
T011	NO.2	TATTACCCACAATGTC-1
T011	NO.2	TCAATCTGTAAATGTG-1
T011	NO.2	TCACAAGGTCACAGAG-1
T011	NO.2	TCACAAGTCACGTATG-1
T011	NO.2	TCACCTGGTGACCCGT-1
T011	NO.2	TCATTACGTCGAGCAA-1
T011	NO.2	TCCACCACACTTAAGC-1
T011	NO.2	TCCCACATCGAGAATA-1
T011	NO.2	TCCCAGTCATCTCCAC-1
T011	NO.2	TCCCGATAGTAGCCTT-1
T011	NO.2	TCCGAGGTCAGTGCCG-1
T011	NO.2	TCCGGAGAGGAATTAC-1
T011	NO.2	TCCGTCAGTGTGACCC-1
T011	NO.2	TCCTCAGTCTCACTGC-1
T011	NO.2	TCCTCAGTCTGTAACG-1
T011	NO.2	TCCTCAGTCTTAGTCT-1
T011	NO.2	TCCTCGACATCTCGAA-1
T011	NO.2	TCCTCGAGTTCCACAA-1
T011	NO.2	TCCTTGGAGTAGCCTT-1
T011	NO.2	TCGACGGGTTGTGACT-1
T011	NO.2	TCGATAGAGGGCAGGA-1
T011	NO.2	TCGCGGATCTGTATTC-1
T011	NO.2	TCGCTTGGTTAGTTGC-1
T011	NO.2	TCGGAATAGCAGTTCT-1
T011	NO.2	TCGGTAATCAACCGGC-1
T011	NO.2	TCGTACCTCACCGCGA-1
T011	NO.2	TCTCACGCACAAGTAA-1
T011	NO.2	TCTCCGATCCCGACAG-1
T011	NO.2	TCTCTCTAGGGCAGGA-1
T011	NO.2	TCTGCGTGTACAGGTG-1
T011	NO.2	TCTGCTGCAGCTCGAC-1
T011	NO.2	TCTGCTGGTGGATAGC-1
T011	NO.2	TCTGCTGGTTTCGCTC-1
T011	NO.2	TCTTACAGTAGTACCT-1
T011	NO.2	TCTTAGTAGTGGGATC-1
T011	NO.2	TCTTCGGGTTAAAGGT-1
T011	NO.2	TCTTTCCGTCCGTGAC-1
T011	NO.2	TGAAAGATCTACATGG-1
T011	NO.2	TGAAGGGGTAGCCCTG-1
T011	NO.2	TGACACAGTGCCTGGT-1
T011	NO.2	TGACCAAAGAGCAATT-1
T011	NO.2	TGACGGCAGGATGACC-1
T011	NO.2	TGAGACTTCCTAATGG-1
T011	NO.2	TGAGAGGCACGATCTA-1
T011	NO.2	TGAGCCGTCAGTCCCT-1
T011	NO.2	TGAGCCGTCCAGTCTC-1
T011	NO.2	TGAGGCCCATTGGTCA-1
T011	NO.2	TGCACCTCAGGTACGA-1
T011	NO.2	TGCAGTAGTCAACTCA-1
T011	NO.2	TGCATAGTCGACGTAT-1
T011	NO.2	TGCATCCAGAGTAGCC-1
T011	NO.2	TGCATCCCAAATCCGT-1
T011	NO.2	TGCCCTAGTAGAGTGC-1
T011	NO.2	TGCCCTATCCTCATCG-1
T011	NO.2	TGCGCGATCAGTAAAG-1
T011	NO.2	TGCTAAGAGCAACGGT-1
T011	NO.2	TGCTACCGTTCGTCTC-1
T011	NO.2	TGCTATTAGGAGGACG-1
T011	NO.2	TGCTATTAGTGCAGGT-1
T011	NO.2	TGCTATTTCTCGACTC-1
T011	NO.2	TGCTCACAGAGCTCCC-1
T011	NO.2	TGCTCACAGCTGATAA-1
T011	NO.2	TGCTCACAGTCTTGAC-1
T011	NO.2	TGCTCACTCGGTGACC-1
T011	NO.2	TGCTGCTAGTCACCGC-1
T011	NO.2	TGCTGCTGTAGGGTAC-1
T011	NO.2	TGCTTGCCAGGGACTA-1
T011	NO.2	TGGACGCCACGGCGTT-1
T011	NO.2	TGGATACAGGGACCTA-1
T011	NO.2	TGGCCAGCAAAGTAAC-1
T011	NO.2	TGGCCAGCATCTCGAA-1
T011	NO.2	TGGCCAGGTCATACTG-1
T011	NO.2	TGGCCAGGTGTCAACT-1
T011	NO.2	TGGCTAAGTTGTAGCT-1
T011	NO.2	TGGGCGTAGAATTCGA-1
T011	NO.2	TGGGCGTTCACATGTG-1
T011	NO.2	TGGGTTAGTTCGTAAC-1
T011	NO.2	TGGTAGTTCGGTGGCT-1
T011	NO.2	TGTAAGCAGTTCCACA-1
T011	NO.2	TGTCTCGGTTATCGGT-1
T011	NO.2	TGTCTTAAGTTCGCAT-1
T011	NO.2	TGTGACATCCACTGCT-1
T011	NO.2	TGTGGTATCGAGAAGC-1
T011	NO.2	TGTGTTTGTCCACAAT-1
T011	NO.2	TGTTCCGAGTAACCCT-1
T011	NO.2	TTACTCAGTTAAGATG-1
T011	NO.2	TTAGGTGGTAGCTAAA-1
T011	NO.2	TTAGGTGGTTAGGAGC-1
T011	NO.2	TTATGCTGTGTTACGT-1
T011	NO.2	TTATGCTGTTCAGACT-1
T011	NO.2	TTCCGTGGTAGCTAAA-1
T011	NO.2	TTCCTAAAGACTAACA-1
T011	NO.2	TTCGAAGGTATAGGCG-1
T011	NO.2	TTCGAAGTCACGATGT-1
T011	NO.2	TTCGCCAGTAGGGTGT-1
T011	NO.2	TTCGCTGCATGGAATA-1
T011	NO.2	TTCGGCTGTAACGTGG-1
T011	NO.2	TTCTACACATAGGGCA-1
T011	NO.2	TTCTACATCGCGATCG-1
T011	NO.2	TTCTAGTAGAGTCAAT-1
T011	NO.2	TTCTCAAGTTACGACT-1
T011	NO.2	TTCTCCTTCTCAGGAT-1
T011	NO.2	TTCTTCCTCGCCATAA-1
T011	NO.2	TTCTTGATCTATTCCA-1
T011	NO.2	TTGCGGGAGTGCAGGT-1
T011	NO.2	TTGCGGGCATTCAACG-1
T011	NO.2	TTGCTTACAGCTATGT-1
T011	NO.2	TTGGCAAAGGGATTCG-1
T011	NO.2	TTGGCTCCACGCAGAA-1
T011	NO.2	TTGGGTATCACGCATA-1
T011	NO.2	TTGGTGATCTCGGTTC-1
T011	NO.2	TTGTAGGCAGAGGCTA-1
T011	NO.2	TTGTCTAAGCAGACTG-1
T011	NO.2	TTGTGCCGTGGTTCTA-1
T011	NO.2	TTGTGCCTCGCCTGAG-1
T011	NO.2	TTGTTGTCATTATCCT-1
T011	NO.2	TTGTTGTTCTTTCGGC-1
T011	NO.2	TTGTTTGCAGGATCGA-1
T011	NO.2	TTTACACGTTCCGGCA-1
T011	NO.2	TTTAGTCGTTCCATGA-1
T011	NO.2	TTTCCGGCAATCGGTT-1
T011	NO.2	TTTCGGCGTAGAGTGC-1
T011	NO.2	TTTGCGCCACCATTCC-1
T011	NO.2	TTTGGTTGTTAGCTCA-1
T011	NO.2	TTTGTCATCACTGCGG-1
T011	NO.2	TTTGTCATCCTTGCAC-1
T011	NO.3	AAAGATGGTAGCCCTG-1
T011	NO.3	AAAGCGGGTCTTCGTC-1
T011	NO.3	AACGTCATCACCAGGC-1
T011	NO.3	AAGGGTGAGACCACAG-1
T011	NO.3	AAGGTTCAGAGCAACC-1
T011	NO.3	ACACTGATCGGAGGTA-1
T011	NO.3	ACCAACACAATGGGAC-1
T011	NO.3	ACCGTAAAGGACTGGT-1
T011	NO.3	ACGACTAAGAATGGGA-1
T011	NO.3	ACTACGAAGGGTCAAC-1
T011	NO.3	ACTGAGTAGTGAACAT-1
T011	NO.3	AGAATCCAGTGGGTTG-1
T011	NO.3	AGAGTGGTCATACGAC-1
T011	NO.3	AGATTGCTCCGGACGT-1
T011	NO.3	AGCAAGGGTAATGATG-1
T011	NO.3	AGCAGCCCATAGAGCG-1
T011	NO.3	AGCCGACCAGCCTACG-1
T011	NO.3	AGCTCTCGTAGTGAAT-1
T011	NO.3	AGGTAAATCATGTAGC-1
T011	NO.3	AGTCATGGTTTATTCC-1
T011	NO.3	AGTCCAAAGTGTTCAC-1
T011	NO.3	AGTGGGAAGGTGTAGC-1
T011	NO.3	ATACGCATCCACAGAT-1
T011	NO.3	ATATGGCAGGTGACCA-1
T011	NO.3	ATCAGCATCTGGCCTT-1
T011	NO.3	ATCGTTTTCTCGTGGG-1
T011	NO.3	ATGCATGCAGCTATGT-1
T011	NO.3	ATGCATGTCCGCCTAT-1
T011	NO.3	ATGTAGCGTACTTCTT-1
T011	NO.3	ATTACTCAGTGATTGA-1
T011	NO.3	ATTTACCAGCAGACTG-1
T011	NO.3	CAAAGCTAGAAGTTCA-1
T011	NO.3	CAACAACCACACCTAA-1
T011	NO.3	CAAGTTGCAAAGTGCG-1
T011	NO.3	CACATAGGTCGCCATG-1
T011	NO.3	CACGGGTGTGGCTAAG-1
T011	NO.3	CAGCCGACAGAAGCAC-1
T011	NO.3	CAGGTGCAGAAACCAT-1
T011	NO.3	CAGGTGCCATTGGCGC-1
T011	NO.3	CATCGGGCAATCGGTT-1
T011	NO.3	CCAACTCGTAAGGTGC-1
T011	NO.3	CCAGTGGGTTCTTTGT-1
T011	NO.3	CCATTTAGTTGGACCC-1
T011	NO.3	CCCAATCGTCGCTTCT-1
T011	NO.3	CCGATAACAAAGTGCG-1
T011	NO.3	CCGATTCTCTGTAGCA-1
T011	NO.3	CCTACACAGAGGTACC-1
T011	NO.3	CCTACGTTCGGTGCAC-1
T011	NO.3	CCTCCCTTCCGGATTA-1
T011	NO.3	CGAAGAGAGTGATCGG-1
T011	NO.3	CGAATGTCATAGAAAC-1
T011	NO.3	CGACTCTCAGAGCTCC-1
T011	NO.3	CGATGTAGTGACGCTC-1
T011	NO.3	CGCAAGCTCAACCAAC-1
T011	NO.3	CGGACACTCGAGAAGC-1
T011	NO.3	CGGATCGAGATTAGGT-1
T011	NO.3	CGGGTCAAGAGCGTGT-1
T011	NO.3	CGGTGTGTCTACGGCG-1
T011	NO.3	CGGTTTCTCCTGCTTG-1
[truncated: 7,005 more rows]

## Sheet: POS-anchor
Sample	Case	10X sequencing
ID	NO	Barcode
T011	NO.1	AACCATGGTTCACGGC-1
T011	NO.1	AACGGTTGTCCAGTGC-1
T011	NO.1	AACGTTGCAGGTGCCT-1
T011	NO.1	AAGACGGCATCTTAGG-1
T011	NO.1	ACAATGCGTCTTGTCC-1
T011	NO.1	ACCACGGGTTAGGAGC-1
T011	NO.1	ACCCGTTTCACCACCT-1
T011	NO.1	ACGCTCTCAGATGGGT-1
T011	NO.1	ACGCTCTCATACTGCA-1
T011	NO.1	AGAAATGCAACGGTCC-1
T011	NO.1	AGACGTTTCTCGGACG-1
T011	NO.1	AGATACCAGAACCGGT-1
T011	NO.1	AGCCAATCATGTGGGA-1
T011	NO.1	AGTTTCTAGGCAGTCA-1
T011	NO.1	ATAAGAGGTTTATTCC-1
T011	NO.1	ATCACCCGTGGATTGG-1
T011	NO.1	ATCCTATGTAGAGTTA-1
T011	NO.1	CACGACGGTACCGTCG-1
T011	NO.1	CACTCCACACGAAAGC-1
T011	NO.1	CAGGTATAGCAATTAG-1
T011	NO.1	CCAGCGAAGTGTCATC-1
T011	NO.1	CGGACACTCGAGAAGC-1
T011	NO.1	CGGTGACTCATTATCC-1
T011	NO.1	CGTCTACAGGGTCATG-1
T011	NO.1	CGTCTCAAGGTCAAGC-1
T011	NO.1	CTAAGACTCTACATGG-1
T011	NO.1	CTAATGGCATGCCACG-1
T011	NO.1	CTAGCCTCATGCCACG-1
T011	NO.1	CTCGAAACATTCTTGT-1
T011	NO.1	CTCTACGTCGGAATCT-1
T011	NO.1	CTGATAGGTCGTGGCT-1
T011	NO.1	GACTTGAGTAGTGACG-1
T011	NO.1	GAGTCCGAGCAGTAGC-1
T011	NO.1	GCAGTTACATAGACTC-1
T011	NO.1	GCTATTTGTACGATAA-1
T011	NO.1	GGGTCTGAGACGTCGA-1
T011	NO.1	GTCGAATTCACCGGAC-1
T011	NO.1	GTCGGTGTCCAACGAT-1
T011	NO.1	GTCTGAAAGCAGAGAA-1
T011	NO.1	GTGGTGCTCTGTCTAT-1
T011	NO.1	TACTTCAGTAGTCTGT-1
T011	NO.1	TCATGAGTCCAGGCGT-1
T011	NO.1	TCGACGGTCTGATGGT-1
T011	NO.1	TCGCGGACATGCCACG-1
T011	NO.1	TGCAGTAAGCCCAGCT-1
T011	NO.1	TGCTTGCCAGATGAGC-1
T011	NO.1	TTCGCTGCATGCAACT-1
T011	NO.1	TTTGGTTCATTGCCAA-1
T011	NO.2	AAACCCAAGTCTAAAG-1
T011	NO.2	AAAGAACCACAGGCCT-1
T011	NO.2	AAAGATGGTAACCCGC-1
T011	NO.2	AAAGATGGTAGCCCTG-1
T011	NO.2	AAAGTAGAGGAATGGA-1
T011	NO.2	AAAGTAGGTCTTGTGA-1
T011	NO.2	AAAGTAGTCATGTAGC-1
T011	NO.2	AACATCGTCGCCAACG-1
T011	NO.2	AACATGCGTACACCGC-1
T011	NO.2	AACATGCGTTCTAGAC-1
T011	NO.2	AACATGCTCACACCTC-1
T011	NO.2	AACCATGGTTCACGGC-1
T011	NO.2	AACGATCCAGGTGTAG-1
T011	NO.2	AACGATCGTAGCAGGT-1
T011	NO.2	AACGGTTCACAACAAA-1
T011	NO.2	AACGGTTGTCCAGTGC-1
T011	NO.2	AACGTCATCACCAGGC-1
T011	NO.2	AACGTCATCTCATGCC-1
T011	NO.2	AACGTTGCAGGTGCCT-1
T011	NO.2	AACTCCCAGCTGCATT-1
T011	NO.2	AACTCTTAGGAGCGTT-1
T011	NO.2	AACTGGTCACATCCGG-1
T011	NO.2	AACTGGTTCAGCTGAT-1
T011	NO.2	AACTTTCCAGAGGCAT-1
T011	NO.2	AAGAATGCACGAAGCA-1
T011	NO.2	AAGACGGTCCACTCGT-1
T011	NO.2	AAGAGCGGTATTCTCT-1
T011	NO.2	AAGAGCGGTGTTAACC-1
T011	NO.2	AAGATAGGTAGAGTTA-1
T011	NO.2	AAGCAGGTCTCTTGAT-1
T011	NO.2	AAGCCCGTCTGACGCG-1
T011	NO.2	AAGCCGCGTAAGAGAG-1
T011	NO.2	AAGCCTATCCGCCAGA-1
T011	NO.2	AAGCTACAGTCCTCCT-1
T011	NO.2	AAGCTACAGTGTCCCG-1
T011	NO.2	AAGCTACCATACAGCT-1
T011	NO.2	AAGCTACTCCGAATGT-1
T011	NO.2	AAGGAGCCAAACTCAC-1
T011	NO.2	AAGGGTGAGACCACAG-1
T011	NO.2	AAGGTAACATCCGGCA-1
T011	NO.2	AAGGTAAGTCGTGGCT-1
T011	NO.2	AAGGTTCAGAGCAACC-1
T011	NO.2	AAGGTTCAGTCCCACG-1
T011	NO.2	AAGTCACAGCCTGATT-1
T011	NO.2	AAGTCTGCACACATAC-1
T011	NO.2	AAGTCTGGTCGCGAAA-1
T011	NO.2	AAGTGGGAGACGTTCT-1
T011	NO.2	AAGTGGGTCTAAGACC-1
T011	NO.2	AAGTTGCGTGGAACCA-1
T011	NO.2	AATCCAGAGCTCAGAG-1
T011	NO.2	AATCCAGCATCTTTCA-1
T011	NO.2	AATCCAGTCAGATTCG-1
T011	NO.2	AATCCAGTCGCTATTT-1
T011	NO.2	AATCCGAAGTGGTCCC-1
T011	NO.2	AATCCGATCATGCATG-1
T011	NO.2	AATCCGATCGCGTTTC-1
T011	NO.2	AATCGGTAGATCAGTA-1
T011	NO.2	AATCGGTGTACTTAGC-1
T011	NO.2	AATCGTGGTATCTCAG-1
T011	NO.2	AATCGTGTCGGTGCGT-1
T011	NO.2	AATGTGCAGAGGGACG-1
T011	NO.2	AATGTGCTCACAGTAC-1
T011	NO.2	ACACAACGTAAGTAGT-1
T011	NO.2	ACACCAAAGCGCTGAA-1
T011	NO.2	ACACCCTAGAAGTGAG-1
T011	NO.2	ACACCCTAGGGTCGAT-1
T011	NO.2	ACACCCTGTGCCTCAG-1
T011	NO.2	ACACCGGAGCATGAGC-1
T011	NO.2	ACACGATAGCCGCTCA-1
T011	NO.2	ACACTCCCAAGCTGGA-1
T011	NO.2	ACACTGATCAACACGT-1
T011	NO.2	ACACTGATCCTCCATG-1
T011	NO.2	ACAGCCGGTAAACAAC-1
T011	NO.2	ACAGCCGGTCATTAGC-1
T011	NO.2	ACAGCTAGTTACCAGT-1
T011	NO.2	ACAGCTATCTTTCGGC-1
T011	NO.2	ACAGTGTGTTCGACAT-1
T011	NO.2	ACATGGTTCTCTTTAG-1
T011	NO.2	ACCAACACAATGGGAC-1
T011	NO.2	ACCACGGGTTAGGAGC-1
T011	NO.2	ACCATCCGTGATATGA-1
T011	NO.2	ACCCAAATCGAATCAC-1
T011	NO.2	ACCCACTAGATCGATA-1
T011	NO.2	ACCCAGGGTAGTTTCG-1
T011	NO.2	ACCGCTTTCAGATTCG-1
T011	NO.2	ACCGTAAAGCCAGTTT-1
T011	NO.2	ACCGTAAAGGACTGGT-1
T011	NO.2	ACCGTAACAGGGCATA-1
T011	NO.2	ACCGTAAGTATCTCAG-1
T011	NO.2	ACCTAAGGTTGAGGTG-1
T011	NO.2	ACCTCTGAGGTCATCT-1
T011	NO.2	ACCTCTGCAATGGGAC-1
T011	NO.2	ACCTCTGCAGGAAGGG-1
T011	NO.2	ACCTTCGAGACAGTTA-1
T011	NO.2	ACCTTTAAGACTCGCC-1
T011	NO.2	ACCTTTAGTGGTATTC-1
T011	NO.2	ACGACCGGTCGACGTC-1
T011	NO.2	ACGACTAAGATACACA-1
T011	NO.2	ACGACTAAGGTATGTA-1
T011	NO.2	ACGCAGCAGTCCCGCA-1
T011	NO.2	ACGCAGCGTTTAACGC-1
T011	NO.2	ACGCCAGTCTATTGCT-1
T011	NO.2	ACGCCGAAGCAGACTG-1
T011	NO.2	ACGCTCTAGCAGGCTA-1
T011	NO.2	ACGCTCTTCTACAAGC-1
T011	NO.2	ACGGAGACAACGTTCA-1
T011	NO.2	ACGGAGACACCCAAAT-1
T011	NO.2	ACGGCCAAGACGCAAC-1
T011	NO.2	ACGGGCTGTCTGGAGA-1
T011	NO.2	ACGTACAGTAAAGGAG-1
T011	NO.2	ACTAAGCAGCGTGAAC-1
T011	NO.2	ACTAAGCCAGCTAACT-1
T011	NO.2	ACTACAGAGGCCTATT-1
T011	NO.2	ACTACGATCCTTTCGG-1
T011	NO.2	ACTAGTGAGGTCTCGC-1
T011	NO.2	ACTATCTAGTGTACGG-1
T011	NO.2	ACTATCTCACCAACCG-1
T011	NO.2	ACTATCTTCCGGTTCT-1
T011	NO.2	ACTGAGTAGTCCCTGG-1
T011	NO.2	ACTGAGTAGTGAACAT-1
T011	NO.2	ACTGAGTTCGACGAAG-1
T011	NO.2	ACTGATGAGAAACCTA-1
T011	NO.2	ACTGATGCACGTGGCT-1
T011	NO.2	ACTGGATTCAGACACT-1
T011	NO.2	ACTGGGCAGAGCGTGT-1
T011	NO.2	ACTGGGCTCGACAATC-1
T011	NO.2	ACTGTAGAGTGCTGGA-1
T011	NO.2	ACTTACTCATTGTCTT-1
T011	NO.2	AGAAATGGTCGGATGA-1
T011	NO.2	AGAACAATCGAAACTC-1
T011	NO.2	AGAACAATCGCGATGC-1
T011	NO.2	AGAATAGCAAGCATGG-1
T011	NO.2	AGAATCCAGTGGGTTG-1
T011	NO.2	AGAATCCCATAGAAAC-1
T011	NO.2	AGACCATCATTGCCAA-1
T011	NO.2	AGACCATCATTGTGCA-1
T011	NO.2	AGACGTTCAAGACGTG-1
T011	NO.2	AGACGTTTCACATGCA-1
T011	NO.2	AGACGTTTCAGTTTGG-1
T011	NO.2	AGAGTGGTCAGAAACA-1
T011	NO.2	AGAGTGGTCATACGAC-1
T011	NO.2	AGATAGAAGATCCACT-1
T011	NO.2	AGATAGAAGCACAGGT-1
T011	NO.2	AGATCTGTCCTTTCGG-1
T011	NO.2	AGATGGGCAGTACTCA-1
T011	NO.2	AGATGGGGTGCTAGCC-1
T011	NO.2	AGATTGCTCCGGACGT-1
T011	NO.2	AGCAAGGGTAATGATG-1
T011	NO.2	AGCAAGGGTTCAACCA-1
T011	NO.2	AGCAATCCACCAACCG-1
T011	NO.2	AGCAGCCAGCGATCCC-1
T011	NO.2	AGCATTGGTAAGTAAC-1
T011	NO.2	AGCCACGCACGCATCG-1
T011	NO.2	AGCCCTTAGTGGTAAT-1
T011	NO.2	AGCCGACCAGCCTACG-1
T011	NO.2	AGCCGTGCATCCCATC-1
T011	NO.2	AGCCGTGCATGCAACT-1
T011	NO.2	AGCCGTGGTAATTGGA-1
T011	NO.2	AGCCGTGGTAGGACTG-1
T011	NO.2	AGCCTAACATCCACGG-1
T011	NO.2	AGCCTCTCAGGAAGAA-1
T011	NO.2	AGCCTCTGTATGGTGG-1
T011	NO.2	AGCCTCTGTGCCCACA-1
T011	NO.2	AGCGATTGTTAGAGCG-1
T011	NO.2	AGCGCCAAGAACACAT-1
T011	NO.2	AGCGCCAAGTGATCGG-1
T011	NO.2	AGCGGTCAGGTGGGTT-1
T011	NO.2	AGCGTCGTCCCACGGA-1
T011	NO.2	AGCTCTCCAAAGGGTC-1
T011	NO.2	AGCTCTCTCTACTCAT-1
T011	NO.2	AGCTGATCAATTAGAG-1
T011	NO.2	AGCTGCGCAACAACCT-1
T011	NO.2	AGCTGCGTCGTTGCAA-1
T011	NO.2	AGCTGGCCAGGGCATA-1
T011	NO.2	AGCTTCCTCGAAGCGA-1
T011	NO.2	AGCTTGAAGTTATCGC-1
T011	NO.2	AGGCCACTCGAGCACC-1
T011	NO.2	AGGCCGTGTGGTGCAA-1
T011	NO.2	AGGCCGTGTGTTACGT-1
T011	NO.2	AGGCGAATCCATGAAC-1
T011	NO.2	AGGGAACCACATTCGA-1
T011	NO.2	AGGGAGTTCTAAGAGA-1
T011	NO.2	AGGGTGATCACCGGTG-1
T011	NO.2	AGGGTTTGTCTAGTGT-1
T011	NO.2	AGGTAGGAGAATAGGG-1
T011	NO.2	AGGTAGGAGACCATCT-1
T011	NO.2	AGGTAGGCATGGCTCG-1
T011	NO.2	AGGTAGGTCACTCTTA-1
T011	NO.2	AGGTCCGCACCCATGG-1
T011	NO.2	AGGTTGTAGGAATGAG-1
T011	NO.2	AGGTTTGGTAGCTAAA-1
T011	NO.2	AGGTTTGGTCAAAGCG-1
T011	NO.2	AGGTTTGTCTAACCGA-1
T011	NO.2	AGTACCAAGCCGACTC-1
T011	NO.2	AGTATCGAGTACTGTC-1
T011	NO.2	AGTATCGCAGATCGAG-1
T011	NO.2	AGTATCGTCAATAGAG-1
T011	NO.2	AGTATGCGTACATCCA-1
T011	NO.2	AGTCATGGTGGAAGGG-1
T011	NO.2	AGTCATGTCCACGCAG-1
T011	NO.2	AGTCCAAAGTGTTCAC-1
T011	NO.2	AGTCTGAGTGAGTTAA-1
T011	NO.2	AGTCTTTAGACAAGCC-1
T011	NO.2	AGTCTTTTCAGTACGT-1
T011	NO.2	AGTGAAACATGTAGAA-1
T011	NO.2	AGTGAGGCAACGGAGT-1
T011	NO.2	AGTGAGGCATCCACGG-1
T011	NO.2	AGTGGCCCATGGCTAT-1
T011	NO.2	AGTGGGAAGGTGTAGC-1
T011	NO.2	AGTGGGAGTTCTGCAA-1
T011	NO.2	AGTGTCAGTGTCTGAT-1
T011	NO.2	AGTTCTTCATACGGTT-1
T011	NO.2	AGTTTCTGTTTGTTCT-1
T011	NO.2	ATAACGCTCATTGCCC-1
T011	NO.2	ATAAGAGAGCTGGACA-1
T011	NO.2	ATAAGAGCAAGGACTG-1
T011	NO.2	ATACGCAGTTCCACTC-1
T011	NO.2	ATACTCTTCAACAGTC-1
T011	NO.2	ATAGACCCAGGACGAT-1
T011	NO.2	ATAGACCGTGTGTTCA-1
T011	NO.2	ATAGCGTGTCTAGTTG-1
T011	NO.2	ATAGTGCGTACGTGCC-1
T011	NO.2	ATCACCCAGATCAGAT-1
T011	NO.2	ATCACCCAGATGGTCG-1
T011	NO.2	ATCACCCGTCGAGATG-1
T011	NO.2	ATCACCCGTGGATTGG-1
T011	NO.2	ATCACTTGTTACGACT-1
T011	NO.2	ATCAGCAAGCCATGCC-1
T011	NO.2	ATCATCTCACGGAATG-1
T011	NO.2	ATCATCTTCCTACAGA-1
T011	NO.2	ATCATCTTCTCTAGTT-1
T011	NO.2	ATCCGGGCACGGGTCT-1
T011	NO.2	ATCCTATCAAGGGATC-1
T011	NO.2	ATCGAACAGACAATAC-1
T011	NO.2	ATCGGATAGTGCCATT-1
T011	NO.2	ATCGGATTCACAGACT-1
T011	NO.2	ATCGGATTCTTCCGAC-1
T011	NO.2	ATCGTTTAGCAAAGTT-1
T011	NO.2	ATCGTTTTCTCACATT-1
T011	NO.2	ATCTATCCAGGATCCC-1
T011	NO.2	ATCTATCGTAGCCCTG-1
T011	NO.2	ATCTCCGCAGATTGTC-1
T011	NO.2	ATCTTACCAAGGCGAT-1
T011	NO.2	ATCTTACTCCGTTAAG-1
T011	NO.2	ATGAAAGAGCATCCGC-1
T011	NO.2	ATGCGGCAGTTGTAGA-1
T011	NO.2	ATGCGGCTCCCAGGTG-1
T011	NO.2	ATGGGAGCATAGAGGC-1
T011	NO.2	ATGTCTTCACTTAACG-1
T011	NO.2	ATGTCTTCATACTAGC-1
T011	NO.2	ATGTGTGTCTGAAAGA-1
T011	NO.2	ATTAGCGGTTTACTCT-1
T011	NO.2	ATTCCATAGGTCAGAC-1
T011	NO.2	ATTCCATCACAACGCC-1
T011	NO.2	ATTCTACGTCCCTGGA-1
T011	NO.2	ATTGGTGCAGGGAGAG-1
T011	NO.2	ATTGTTCAGGTAAACT-1
T011	NO.2	ATTGTTCGTTCAAGAA-1
T011	NO.2	ATTTACCGTTCGCGAC-1
T011	NO.2	ATTTCTGCAATGGATA-1
T011	NO.2	ATTTCTGCATGACCGC-1
T011	NO.2	ATTTCTGTCTGCGGCA-1
T011	NO.2	CAAATCGCAGAAGACC-1
T011	NO.2	CAAATCGCAGAATGCG-1
T011	NO.2	CAAATCGCATCCCATC-1
T011	NO.2	CAACTAGCAAAGTAAC-1
T011	NO.2	CAACTAGCAGCCAAAG-1
T011	NO.2	CAACTTTAGGCTTCCG-1
T011	NO.2	CAAGATCCAATGTAGA-1
T011	NO.2	CAAGCGCGTCAAGCCC-1
T011	NO.2	CAAGCGCGTTGCGAAG-1
T011	NO.2	CACACCTAGTTTCTGG-1
T011	NO.2	CACACCTGTCTGCCTT-1
T011	NO.2	CACATAGAGTTCTGTG-1
T011	NO.2	CACATTTAGGCTAGCA-1
T011	NO.2	CACCACTCATGTAGTC-1
T011	NO.2	CACCAGGAGTCATCCA-1
T011	NO.2	CACCAGGTCGGAGAGT-1
T011	NO.2	CACCTTGAGTGAAGTT-1
T011	NO.2	CACGACGGTCCTAACA-1
T011	NO.2	CACGGGTGTGGCTAAG-1
T011	NO.2	CACGTAAAGGGTCAAC-1
T011	NO.2	CACGTTCGTTGGTGGA-1
T011	NO.2	CACGTTCTCCTACTCG-1
T011	NO.2	CACTACCAGTCTAGCT-1
T011	NO.2	CACTTTACATACGGAG-1
T011	NO.2	CAGAATCTCCTAGAAC-1
T011	NO.2	CAGAGAGGTTTCCGAA-1
T011	NO.2	CAGAGCCCAGAAGACC-1
T011	NO.2	CAGAGCCCAGCATCCG-1
T011	NO.2	CAGAGCCTCAAACCAC-1
T011	NO.2	CAGAGCCTCAAGCCTA-1
T011	NO.2	CAGAGGAAGACCTGTT-1
T011	NO.2	CAGAGGATCTCCCTAG-1
T011	NO.2	CAGCATAGTATAGGTA-1
T011	NO.2	CAGCCGACAGAAGCAC-1
T011	NO.2	CAGCCGAGTTACGGCC-1
T011	NO.2	CAGGAGACAACAGCCC-1
T011	NO.2	CAGGTATAGCAATTAG-1
T011	NO.2	CAGGTGCAGAAACCAT-1
T011	NO.2	CAGTAACCACGGTGTC-1
T011	NO.2	CAGTACACATGACGGA-1
T011	NO.2	CAGTCCTCAGCCAATT-1
T011	NO.2	CAGTCCTGTACCAGCC-1
T011	NO.2	CAGTCCTGTTAGTAGA-1
T011	NO.2	CAGTCCTTCTCTTTAG-1
T011	NO.2	CAGTGCGGTAGATTAG-1
T011	NO.2	CAGTGTAAGGAGCTAC-1
T011	NO.2	CATCAAGAGTCCCGAC-1
T011	NO.2	CATCAGACAATACTGC-1
T011	NO.2	CATCGAACAAGGTTCT-1
T011	NO.2	CATCGGGAGTGAAACT-1
T011	NO.2	CATCGTCGTACCAAGG-1
T011	NO.2	CATCTTAGTTAACGTC-1
T011	NO.2	CATGCCTAGCGACTAG-1
T011	NO.2	CATGCCTAGGGATTCG-1
T011	NO.2	CATGCCTCACGCACCA-1
T011	NO.2	CATGCCTCAGCATCCG-1
T011	NO.2	CATGCCTGTTCGGAGA-1
T011	NO.2	CATTACTGTCTTTCGC-1
T011	NO.2	CATTATCAGTGGGACT-1
T011	NO.2	CATTCATAGCCGTAAG-1
T011	NO.2	CATTCGCGTGCGAACA-1
T011	NO.2	CATTTCAGTGACATCT-1
T011	NO.2	CCAACAATCAACGGGA-1
T011	NO.2	CCAACAATCTTGTATC-1
T011	NO.2	CCAACTCGTAAGGTGC-1
T011	NO.2	CCAAGATCATCGGGAA-1
T011	NO.2	CCAATCCCAGTCAAGG-1
T011	NO.2	CCACATCTCCACGAAT-1
T011	NO.2	CCACGGAAGTAGCTAA-1
T011	NO.2	CCACTACCAGTGAAAT-1
T011	NO.2	CCACTGTCAAGCTGTT-1
T011	NO.2	CCACTGTCACTACGTA-1
T011	NO.2	CCACTGTGTCAATGTC-1
T011	NO.2	CCAGCGAAGTGTCATC-1
T011	NO.2	CCAGCGACAGTGCTGC-1
T011	NO.2	CCAGCGACATCGTCGG-1
T011	NO.2	CCAGGGTAGCGCCAAA-1
T011	NO.2	CCAGGGTAGTTCCACA-1
T011	NO.2	CCAGGGTGTATTGAAG-1
T011	NO.2	CCAGTGGCATCCGTGG-1
T011	NO.2	CCAGTGGGTAAATGTG-1
T011	NO.2	CCAGTGGTCGGTGGCT-1
T011	NO.2	CCATCACTCTTAGCCC-1
T011	NO.2	CCATCCATCCAGGCAC-1
T011	NO.2	CCATCGTGTTGAGCAG-1
T011	NO.2	CCATCGTGTTGGTTTG-1
T011	NO.2	CCATGAACAAGGTGAC-1
T011	NO.2	CCATGAATCTATTGCT-1
T011	NO.2	CCATGGGAGCCGACCT-1
T011	NO.2	CCATGGGTCAAGTGCT-1
T011	NO.2	CCATTTAAGCTAGTGG-1
T011	NO.2	CCCAATCGTCGCTTCT-1
T011	NO.2	CCCAGTTCAGCTCGCA-1
T011	NO.2	CCCATACAGGATGGCT-1
T011	NO.2	CCCATACCACATTAGC-1
T011	NO.2	CCCATACTCTGCGTCT-1
T011	NO.2	CCCGGAAAGACTAGGC-1
T011	NO.2	CCCTTCCAGATGGCGT-1
T011	NO.2	CCGAGACTCTATGCAG-1
T011	NO.2	CCGATAAAGATTACCC-1
T011	NO.2	CCGATTCTCTGTAGCA-1
T011	NO.2	CCGCTATCACGCACCA-1
T011	NO.2	CCGCTATTCCAAAGAA-1
T011	NO.2	CCGGAACCAAGGACAC-1
T011	NO.2	CCGGTAGGTCGACTAT-1
T011	NO.2	CCGGTAGGTCGGCTCA-1
T011	NO.2	CCGTACTGTATGTACC-1
T011	NO.2	CCGTCTAGTGGTGCAA-1
T011	NO.2	CCGTGTTAGCGTGAGT-1
T011	NO.2	CCGTGTTGTCTCGGCA-1
T011	NO.2	CCGTTCAGTTCGCAAT-1
T011	NO.2	CCGTTCATCACGCTTC-1
T011	NO.2	CCTAACCGTAACGACG-1
T011	NO.2	CCTACACCATAAAGGT-1
T011	NO.2	CCTACCATCAAAGCGG-1
T011	NO.2	CCTACCATCTGCGGGT-1
T011	NO.2	CCTACGTTCGGTGCAC-1
T011	NO.2	CCTAGTCCAGCGATCC-1
T011	NO.2	CCTCAGTAGGCATTCT-1
T011	NO.2	CCTCAGTTCTACGTGA-1
T011	NO.2	CCTCATGTCTGAAGTC-1
T011	NO.2	CCTCCCTAGCTGGATG-1
T011	NO.2	CCTCCCTTCGCCCTTA-1
T011	NO.2	CCTGGTTAGTTTGAAG-1
T011	NO.2	CCTTCGAAGTGATTGA-1
T011	NO.2	CGAACGCTCGAACTGT-1
T011	NO.2	CGAACTAAGTGACTGG-1
T011	NO.2	CGAAGAGCACCATAGT-1
T011	NO.2	CGAAGAGTCGTGCTAA-1
T011	NO.2	CGAAGCCAGAAGGGTA-1
T011	NO.2	CGAATCACAGATGGCA-1
T011	NO.2	CGAATGTCATAGAAAC-1
T011	NO.2	CGAATGTGTTGACGGA-1
T011	NO.2	CGACGTGAGAACAAGG-1
T011	NO.2	CGACGTGGTTGATCGT-1
T011	NO.2	CGACTCTGTTCTCATT-1
T011	NO.2	CGACTTCAGAGCCCAA-1
T011	NO.2	CGACTTCCAACGGTCC-1
T011	NO.2	CGAGCACAGCCCATGC-1
T011	NO.2	CGAGCACAGGTAGTCG-1
T011	NO.2	CGAGCCATCAACAGTC-1
T011	NO.2	CGATATGCAGGCCCAT-1
T011	NO.2	CGATCAACAGACTCCG-1
T011	NO.2	CGATCAATCACCCTCA-1
T011	NO.2	CGATCGGTCTTCTGTA-1
T011	NO.2	CGATGATAGTTCCACA-1
T011	NO.2	CGATGATCAGTAAGAT-1
T011	NO.2	CGATGATGTACTCACA-1
T011	NO.2	CGATGGCAGTGCAAAT-1
T011	NO.2	CGATGTAGTTACTGAC-1
T011	NO.2	CGCCGAAGTACCGGCT-1
T011	NO.2	CGCCGAATCCAAATGC-1
T011	NO.2	CGCGGTATCTTCACGC-1
T011	NO.2	CGCGTGAGTGAGGAGG-1
T011	NO.2	CGCGTTTAGTGGTTAA-1
T011	NO.2	CGCGTTTGTCAAGCCC-1
T011	NO.2	CGCTATCGTCACGCCA-1
T011	NO.2	CGCTTCAAGTATCTCG-1
T011	NO.2	CGGAAAGGTCACGCCA-1
T011	NO.2	CGGAAAGTCTTGTCCG-1
T011	NO.2	CGGACGTAGTGCAGAC-1
T011	NO.2	CGGACGTCAACTCCGG-1
T011	NO.2	CGGACTGCACGTCGGT-1
T011	NO.2	CGGAGCTTCAGACACT-1
T011	NO.2	CGGAGTCCAGTCGCCA-1
T011	NO.2	CGGATCGGTCAACACT-1
T011	NO.2	CGGATGCGTGCCTTGG-1
T011	NO.2	CGGATGCTCCACAGAT-1
T011	NO.2	CGGATGCTCCTAATGG-1
T011	NO.2	CGGATTACATGCCGGT-1
T011	NO.2	CGGGTACAGTGGACAC-1
T011	NO.2	CGGGTCAAGAGCGTGT-1
T011	NO.2	CGGGTCACAGTCAGCC-1
T011	NO.2	CGGGTGTCAGATTCTG-1
T011	NO.2	CGGGTGTTCCACTCCA-1
T011	NO.2	CGGTACGGTCCAGTGC-1
T011	NO.2	CGGTCTTAGCGTAGTG-1
T011	NO.2	CGGTCTTCACTGCCAG-1
T011	NO.2	CGGTGTGAGCAGTACG-1
T011	NO.2	CGGTGTGCAGGGAGAG-1
T011	NO.2	CGGTGTGTCTACGGCG-1
T011	NO.2	CGGTTAACACAGCTGC-1
T011	NO.2	CGGTTTCCAGTAATCC-1
T011	NO.2	CGGTTTCCATCCAACA-1
T011	NO.2	CGGTTTCTCCTGCTTG-1
T011	NO.2	CGTAGGCAGAGAACAG-1
T011	NO.2	CGTAGGCGTGTCCGAC-1
T011	NO.2	CGTATGAAGTATTGGA-1
T011	NO.2	CGTATGATCGTATCAG-1
T011	NO.2	CGTCACTCAAAGGAAG-1
T011	NO.2	CGTCACTGTGAGTGAC-1
T011	NO.2	CGTCAGGAGTGAGACC-1
T011	NO.2	CGTCAGGGTGCTTCTC-1
T011	NO.2	CGTCCATCAATACGCT-1
T011	NO.2	CGTCCTAAGGTCTCCG-1
T011	NO.2	CGTCCTAAGTTTCCTT-1
T011	NO.2	CGTCGTTCACATCTTT-1
T011	NO.2	CGTCTACGTGCAGAGT-1
T011	NO.2	CGTCTACTCTTGCAAG-1
T011	NO.2	CGTCTCAAGGTCAAGC-1
T011	NO.2	CGTCTCAGTTGATTCG-1
T011	NO.2	CGTGTCTGTCACGCCA-1
T011	NO.2	CGTTGAATCACCGTAA-1
T011	NO.2	CGTTGAATCAGCAACT-1
T011	NO.2	CGTTGGGGTAGAATGT-1
T011	NO.2	CTACAAGGTTGGAGCA-1
T011	NO.2	CTACAAGTCACACTAG-1
T011	NO.2	CTACATTCATGCCTAA-1
T011	NO.2	CTACCCAAGGGTTCGA-1
T011	NO.2	CTACCGTAGCGCCACT-1
T011	NO.2	CTACCGTTCGTCCAGG-1
T011	NO.2	CTACCTGAGGCCAGAT-1
T011	NO.2	CTACCTGCAGAGAGGG-1
T011	NO.2	CTACCTGGTAAGCGCA-1
T011	NO.2	CTACTTAGTATGACTC-1
T011	NO.2	CTAGTGACATCTCGAA-1
T011	NO.2	CTAGTGAGTAGTCTGT-1
T011	NO.2	CTATGAGAGTACGTAA-1
T011	NO.2	CTATGAGCATGGTGAG-1
T011	NO.2	CTATTACGTACGACCC-1
T011	NO.2	CTCACACAGTTCGGAG-1
T011	NO.2	CTCCGATAGCGCTCCA-1
T011	NO.2	CTCCGATAGGTAGCCA-1
T011	NO.2	CTCCGATTCCACGATA-1
T011	NO.2	CTCGAAAGTCTAAAGA-1
T011	NO.2	CTCGCATCAAGCCAAG-1
T011	NO.2	CTCGGAGAGTAAAGGG-1
T011	NO.2	CTCGGTTAGGCGATAC-1
T011	NO.2	CTCGGTTGTGTCGGCT-1
T011	NO.2	CTCGGTTTCTCGAGCG-1
T011	NO.2	CTCTACGTCGGAATCT-1
T011	NO.2	CTCTAGCAGTTTCTGG-1
T011	NO.2	CTCTCAGTCAGCATAC-1
T011	NO.2	CTCTGACAGCACCGTC-1
T011	NO.2	CTCTGACAGCGCGATA-1
T011	NO.2	CTCTGACGTGAGACGT-1
T011	NO.2	CTCTGGTAGGACCTCC-1
T011	NO.2	CTCTGGTAGGTTCAAA-1
T011	NO.2	CTCTGTGGTAGAATGT-1
T011	NO.2	CTCTTAAGTACGGTGA-1
T011	NO.2	CTGAAACAGGGTACGT-1
T011	NO.2	CTGATGACAAGGACTG-1
T011	NO.2	CTGATGAGTCACGCAC-1
T011	NO.2	CTGATGATCAGCGGCT-1
T011	NO.2	CTGCGAGAGGCACGTA-1
T011	NO.2	CTGCGAGTCGCAAGAG-1
T011	NO.2	CTGCGTTAGTCCGGTC-1
T011	NO.2	CTGCGTTCAGTGGATG-1
T011	NO.2	CTGCGTTTCAGCACGC-1
T011	NO.2	CTGCTGTGTAGTGACG-1
T011	NO.2	CTGGACGGTTCGCGTG-1
T011	NO.2	CTGGACGTCACCATCC-1
T011	NO.2	CTGGCGAAGCTGGAAC-1
T011	NO.2	CTGGCGACATGCATAC-1
T011	NO.2	CTGGCGAGTGCGAAAC-1
T011	NO.2	CTGTAAGGTGTTACAC-1
T011	NO.2	CTGTCGTGTGGAAGGG-1
T011	NO.2	CTGTCGTGTTTCATGG-1
T011	NO.2	CTGTCGTTCCTCGACT-1
T011	NO.2	CTGTTGCAGCAAAGCC-1
T011	NO.2	CTGTTGCGTCTTACCC-1
T011	NO.2	CTTACATGTTGGTTTG-1
T011	NO.2	CTTACCGAGTCATCAC-1
T011	NO.2	CTTACCGGTGAGCAAC-1
T011	NO.2	CTTAGGACACAGAGGT-1
T011	NO.2	CTTCAGCGTTCCAGCG-1
T011	NO.2	CTTCCTTAGCAGCTAG-1
T011	NO.2	CTTCCTTGTTCCCTTG-1
T011	NO.2	CTTGCCAAGCATTCAC-1
T011	NO.2	CTTGCCATCGAACGGA-1
T011	NO.2	CTTGGAAAGAGAGAAC-1
T011	NO.2	CTTGGAATCGCCTGAG-1
T011	NO.2	CTTGGCTGTGTGCTTA-1
T011	NO.2	CTTGGCTTCAACGATC-1
T011	NO.2	CTTGGCTTCCATGCGG-1
T011	NO.2	CTTTCCTTCCATGCGG-1
T011	NO.2	CTTTCCTTCTAAGACC-1
T011	NO.2	CTTTCGGCAAGCCCAC-1
T011	NO.2	CTTTCGGCAGTCGGCT-1
T011	NO.2	GAAACTCTCTCTGATT-1
T011	NO.2	GAAATGAAGCATGACG-1
T011	NO.2	GAACCCGCAATTCACG-1
T011	NO.2	GAACCCGCAGGGTTAG-1
T011	NO.2	GAAGACGAGCGTGTCC-1
T011	NO.2	GAAGACGGTTTAAAGG-1
T011	NO.2	GAAGCAGGTCAAGAGC-1
T011	NO.2	GAAGTCTAGGATGTCG-1
T011	NO.2	GAAGTCTGTGTGCCTG-1
T011	NO.2	GAAGTTCGTTGCACTA-1
T011	NO.2	GAATAAGAGGATATCA-1
T011	NO.2	GAATAAGGTAAGAAGG-1
T011	NO.2	GAATAAGTCAGCAGCC-1
T011	NO.2	GAATAGATCTGGTGAT-1
T011	NO.2	GAATGAATCATATCGG-1
T011	NO.2	GAATGTCAGTGTACTC-1
T011	NO.2	GAATGTCCAATGTGTC-1
T011	NO.2	GAATGTCGTGGTGCAA-1
T011	NO.2	GAATTGCCAGCTTGAT-1
T011	NO.2	GAATTGCCAGGAGCAT-1
T011	NO.2	GACAACTAGTAAGGCC-1
T011	NO.2	GACAACTCAAGATTGA-1
T011	NO.2	GACACATAGACTCACT-1
T011	NO.2	GACACCGCACGCTGAC-1
T011	NO.2	GACACCGGTATGTAGA-1
T011	NO.2	GACACCGTCCATCGTC-1
T011	NO.2	GACAGAGTCCTATGAG-1
T011	NO.2	GACCAATCATGGCACC-1
T011	NO.2	GACGAAGGTATTACCG-1
T011	NO.2	GACGGCTCAATCCAAC-1
T011	NO.2	GACTAACTCGCCGTGA-1
T011	NO.2	GACTAACTCTGATCAG-1
T011	NO.2	GACTACAAGAGTGTGC-1
T011	NO.2	GACTGTAGTGCCACCA-1
T011	NO.2	GACTTGAGTAGTGACG-1
T011	NO.2	GACTTGATCCTATGTT-1
T011	NO.2	GAGAACGAGAGGGCAG-1
T011	NO.2	GAGAACGCATTTCAGG-1
T011	NO.2	GAGACCCAGAACTGTA-1
T011	NO.2	GAGACCCCAAACGAGC-1
T011	NO.2	GAGACCCTCTCTGATT-1
T011	NO.2	GAGATGGGTCTGTAAC-1
T011	NO.2	GAGCTTACACTGTGTA-1
T011	NO.2	GAGCTTAGTGCCAGAA-1
T011	NO.2	GAGGAACCATCTAGAC-1
T011	NO.2	GAGGAACGTTTGAGCT-1
T011	NO.2	GAGGTCCAGCCTGGCT-1
T011	NO.2	GAGGTCCGTTATTCGG-1
T011	NO.2	GAGGTCCTCTTCCTCT-1
T011	NO.2	GAGGTGACAAACTGCT-1
T011	NO.2	GAGTCCGAGCAGTAGC-1
T011	NO.2	GATAAAGAGATTAGGT-1
T011	NO.2	GATAAAGGTGACCAAG-1
T011	NO.2	GATAAAGTCTGCTTGC-1
T011	NO.2	GATAACCAGACGCCCT-1
T011	NO.2	GATAACCCATCCAGCG-1
T011	NO.2	GATAACCGTCACATGT-1
T011	NO.2	GATAGGGCAGAGCCAA-1
T011	NO.2	GATCGATCATCGCACG-1
T011	NO.2	GATCGATGTGAGTCAG-1
T011	NO.2	GATCGCGGTTTCCATT-1
T011	NO.2	GATCGTACAATGGATA-1
T011	NO.2	GATCGTATCAGAGACG-1
T011	NO.2	GATCTAGCATCCGTAA-1
T011	NO.2	GATGAAAAGCAAAGCC-1
T011	NO.2	GATGCATGTTGATCGT-1
T011	NO.2	GATGCATTCGGTGTTA-1
T011	NO.2	GATGCTAAGGAGGTCT-1
T011	NO.2	GATGGTTCAAACAGTA-1
T011	NO.2	GATTACGTCAAACCGT-1
T011	NO.2	GATTACGTCGATAGCT-1
T011	NO.2	GCAAACTGTTTGACTG-1
T011	NO.2	GCAATCAAGATGTGGC-1
T011	NO.2	GCACATAAGCCCAGCT-1
T011	NO.2	GCACATACACCGTCGA-1
T011	NO.2	GCACATACAGAGTGTG-1
T011	NO.2	GCAGCCACAGTCGGAA-1
T011	NO.2	GCAGCCAGTAGAGCTG-1
T011	NO.2	GCAGTTACACGCACCA-1
T011	NO.2	GCAGTTAGTCTAGGGA-1
T011	NO.2	GCATACACAAGAGTCG-1
T011	NO.2	GCATACAGTGCGTGCT-1
T011	NO.2	GCATACAGTTTATTCC-1
T011	NO.2	GCATGATTCGGCGGTT-1
T011	NO.2	GCATGCGTCTTATGCT-1
T011	NO.2	GCCAGGTTCTACCGGG-1
T011	NO.2	GCCATCTGTCTTCTCG-1
T011	NO.2	GCCGACAAGTGCAGAC-1
T011	NO.2	GCCGACAGTCCCTTGT-1
T011	NO.2	GCCGTTTCATGACTCA-1
T011	NO.2	GCCTATCGTGACAATA-1
T011	NO.2	GCCTGTTAGGACTAAT-1
T011	NO.2	GCGAGAACAGATCCAT-1
T011	NO.2	GCGAGAACAGGTGTAG-1
T011	NO.2	GCGCAACGTCGAATCT-1
T011	NO.2	GCGCCAAAGTTGGCAG-1
T011	NO.2	GCGCCAATCTTCCGAC-1
T011	NO.2	GCGCGATCAGTAAGAT-1
T011	NO.2	GCGGGTTAGGCAAGTC-1
T011	NO.2	GCGGGTTAGTGAACGC-1
T011	NO.2	GCGGGTTCAGATCACT-1
T011	NO.2	GCGGGTTTCTCACTGC-1
T011	NO.2	GCTAAGTCAATTCACG-1
T011	NO.2	GCTAGCGTCCGAGTCG-1
T011	NO.2	GCTATTTGTACGATAA-1
T011	NO.2	GCTCCTAAGCGTAATA-1
T011	NO.2	GCTCTCATCGATAGAA-1
T011	NO.2	GCTGAATCAACAGCCC-1
T011	NO.2	GCTGCGATCCAGACCG-1
T011	NO.2	GCTTCACGTAGCGCAA-1
T011	NO.2	GCTTCCATCGGAAACG-1
T011	NO.2	GCTTGAAGTGAGGAGG-1
T011	NO.2	GCTTGAAGTTCTTCGC-1
T011	NO.2	GCTTTATGTAGTAGGC-1
T011	NO.2	GCTTTATGTCCACAAT-1
T011	NO.2	GGAACAGTCCGACGAC-1
T011	NO.2	GGAACAGTCTTCTAAC-1
T011	NO.2	GGAACGACACGAGGTA-1
T011	NO.2	GGAACTTCAGGGCTTC-1
T011	NO.2	GGAAGCAGTAGGACTG-1
T011	NO.2	GGAAGTGAGAGCGCTA-1
T011	NO.2	GGAAGTGCATAGGACG-1
T011	NO.2	GGAATAAAGCGCCTTG-1
T011	NO.2	GGAATCTCAAAGCTGG-1
T011	NO.2	GGAATCTTCTTAGAGC-1
T011	NO.2	GGACAAGTCCCGGTAG-1
T011	NO.2	GGACGTCCAACCGCCA-1
T011	NO.2	GGACTTACACCAGATT-1
T011	NO.2	GGAGCAAAGGAAGGCG-1
T011	NO.2	GGATGTTCATACCATG-1
T011	NO.2	GGATGTTCATCCTAGA-1
T011	NO.2	GGATGTTTCCTCTACG-1
T011	NO.2	GGATGTTTCGCTATTT-1
T011	NO.2	GGATTACGTGCTTAGT-1
T011	NO.2	GGCCATGAGGGTTCGA-1
T011	NO.2	GGCCATGCAATAACAG-1
T011	NO.2	GGCCGATAGAGGTAGA-1
T011	NO.2	GGCCGATGTATCTGCA-1
T011	NO.2	GGCCGATTCCTTGGTC-1
T011	NO.2	GGCGACTCACTTAACG-1
T011	NO.2	GGCGGTTTCTACTTAC-1
T011	NO.2	GGCGTGTCAAACAGTA-1
T011	NO.2	GGCGTGTCAAGAAAGG-1
T011	NO.2	GGCGTGTTCAGTGTTG-1
T011	NO.2	GGCTCGAAGTAGATCA-1
T011	NO.2	GGCTCGAGTTGCCCGA-1
T011	NO.2	GGCTGCAAGCAGCCTC-1
T011	NO.2	GGCTGGTAGCTGCCTG-1
T011	NO.2	GGCTGGTGTACTTGAC-1
T011	NO.2	GGCTTAAAGGCTACGA-1
T011	NO.2	GGGAAACAGTCACCGC-1
T011	NO.2	GGGAATGAGTGACTAA-1
T011	NO.2	GGGAGATAGAGCTCAG-1
T011	NO.2	GGGAGATAGTGTACGG-1
T011	NO.2	GGGCACTCACGCCACA-1
T011	NO.2	GGGCATCGTAACTTCG-1
T011	NO.2	GGGCATCGTTGAGTTC-1
T011	NO.2	GGGCCATAGGTGCAAC-1
T011	NO.2	GGGCCATGTTCGTGAT-1
T011	NO.2	GGGTTGCAGCAGATCG-1
T011	NO.2	GGTACATTCAACACTG-1
T011	NO.2	GGTACATTCGTCTGAA-1
T011	NO.2	GGTACATTCTCCCTAG-1
T011	NO.2	GGTATTGAGGCGGAAG-1
T011	NO.2	GGTATTGAGTCCGCGT-1
T011	NO.2	GGTCAGCCAACACCTA-1
T011	NO.2	GGTGAAGAGAGGTCTG-1
T011	NO.2	GGTGGTCTCATTTGGG-1
T011	NO.2	GTAACTGCAGCGCTTG-1
T011	NO.2	GTAACTGCAGCTGTAT-1
T011	NO.2	GTAATGCCAAGGCTAG-1
T011	NO.2	GTACATGCAGACCAAG-1
T011	NO.2	GTACATGCATCGTGAT-1
T011	NO.2	GTACATGTCACCCTCA-1
T011	NO.2	GTACCGGCATTGAAAG-1
T011	NO.2	GTACGATCACTCTTAT-1
T011	NO.2	GTACGTACACTTACGA-1
T011	NO.2	GTACTCCTCGTAACCA-1
T011	NO.2	GTACTTTAGGTGCTAG-1
T011	NO.2	GTACTTTCAAGCAAGC-1
T011	NO.2	GTACTTTGTAACGTGG-1
T011	NO.2	GTAGATCCAAGGTGAC-1
T011	NO.2	GTAGCATAGGCTGCAA-1
T011	NO.2	GTAGCATAGGGCTCAA-1
T011	NO.2	GTAGCATTCGTCACAA-1
T011	NO.2	GTAGCCGCAGAATTCC-1
T011	NO.2	GTAGCCGGTAACTAAG-1
T011	NO.2	GTAGCGCAGCCCAAAG-1
T011	NO.2	GTAGCTACACCCACAG-1
T011	NO.2	GTAGGCCTCGAATCCA-1
T011	NO.2	GTAGGCCTCGGGAAAC-1
T011	NO.2	GTATCTTGTTTCGCTC-1
T011	NO.2	GTATTCTAGAGCTCAG-1
T011	NO.2	GTATTCTAGATATGAC-1
T011	NO.2	GTATTCTCAAATGATG-1
T011	NO.2	GTATTTCCAGGACGAT-1
T011	NO.2	GTATTTCCATGCAAGG-1
T011	NO.2	GTATTTCGTGTCAATC-1
T011	NO.2	GTCAAGTAGGACACCA-1
T011	NO.2	GTCAAGTAGTGAAGTT-1
T011	NO.2	GTCAAGTCATTCGCCT-1
T011	NO.2	GTCACAAAGGATGTCG-1
T011	NO.2	GTCACAAAGGGAAAGT-1
T011	NO.2	GTCACCTCACGGCTGT-1
T011	NO.2	GTCACCTGTCGACTGC-1
T011	NO.2	GTCATAGAGGGTAACC-1
T011	NO.2	GTCATTTAGGGTTTCT-1
T011	NO.2	GTCATTTCACGCTTTC-1
T011	NO.2	GTCATTTGTGAGTAGC-1
T011	NO.2	GTCATTTTCCTCGACT-1
T011	NO.2	GTCCAAACACACCGAC-1
T011	NO.2	GTCCTCAAGATAAACC-1
T011	NO.2	GTCCTCACAACTGTTG-1
T011	NO.2	GTCCTGTCATAGGTCT-1
T011	NO.2	GTCCTGTTCCAAAGAA-1
T011	NO.2	GTCGAATTCACCGGAC-1
T011	NO.2	GTCGACGGTAAACTCC-1
T011	NO.2	GTCGGGTCAGGCATAG-1
T011	NO.2	GTCGGTGTCCAACGAT-1
T011	NO.2	GTCGTCTAGGCTGCAA-1
T011	NO.2	GTCGTCTGTTCTGCAA-1
T011	NO.2	GTCGTCTTCCCTTATA-1
T011	NO.2	GTCTACCTCTTGGATG-1
T011	NO.2	GTCTGAATCTGGTGAT-1
T011	NO.2	GTCTTGCCACTCATGA-1
T011	NO.2	GTCTTGCCATCCACGG-1
T011	NO.2	GTCTTGCGTATCTGGT-1
T011	NO.2	GTGAATCGTGACTGAG-1
T011	NO.2	GTGACATGTCGCGTCA-1
T011	NO.2	GTGACCGGTTTCGGCG-1
T011	NO.2	GTGCAGCTCGGTTAAC-1
T011	NO.2	GTGCATAGTATCGCTA-1
T011	NO.2	GTGCATAGTCTAAGGG-1
T011	NO.2	GTGCATAGTGGTTGAG-1
T011	NO.2	GTGCGACCAAGAATCA-1
T011	NO.2	GTGCGGTAGAGAGCTC-1
T011	NO.2	GTGCTCTAGTTCGCGC-1
T011	NO.2	GTGCTCTCAGATCGAG-1
T011	NO.2	GTGCTCTGTTGGACCC-1
T011	NO.2	GTGCTTCGTTTGCGAT-1
T011	NO.2	GTGCTTCTCGAGTGGA-1
T011	NO.2	GTGGAAGAGGCTCTTA-1
T011	NO.2	GTGGACCAGCCGTTCG-1
T011	NO.2	GTGGATTCAAGCGCTC-1
T011	NO.2	GTGGGTCAGCCACGCT-1
T011	NO.2	GTGGGTCTCCACTGCT-1
T011	NO.2	GTGGTCGCAAACTCAC-1
T011	NO.2	GTGGTCGTCTCATCCG-1
T011	NO.2	GTGGTGCTCCGCACGA-1
T011	NO.2	GTGTCTCCATTCTTCA-1
T011	NO.2	GTGTTAGAGATGGCGT-1
T011	NO.2	GTTAAGCTCCGAAGTT-1
T011	NO.2	GTTACAGGTAGAACAT-1
T011	NO.2	GTTACTTAGAGCAATT-1
T011	NO.2	GTTCATTCAGTCCGGT-1
T011	NO.2	GTTCCGTTCTGGGCTG-1
T011	NO.2	GTTCGAAGTGGGATCA-1
T011	NO.2	GTTCGGGCAAAGCAAT-1
T011	NO.2	GTTCGGGGTATCTGGT-1
T011	NO.2	GTTCGGGTCCTCATTA-1
T011	NO.2	GTTCGGGTCGAGCTCG-1
T011	NO.2	GTTCTCGAGCTCCTTC-1
T011	NO.2	GTTCTCGGTACTTAGC-1
T011	NO.2	GTTCTTACATAGCACT-1
T011	NO.2	GTTGAACGTCGAGTTT-1
T011	NO.2	GTTGCCTGTCATTAGC-1
T011	NO.2	GTTGGATTCCTACTCG-1
T011	NO.2	GTTGGGCAGAACACTA-1
T011	NO.2	GTTGGGCGTCGGATCC-1
T011	NO.2	GTTTACTAGTCATCCA-1
T011	NO.2	GTTTCATTCGTTCGAA-1
T011	NO.2	GTTTCTAAGTGCCAGA-1
T011	NO.2	GTTTGAGTCAGCATAC-1
T011	NO.2	GTTTGTTAGTGTCCAT-1
T011	NO.2	TAAAGCCAGAGGACGG-1
T011	NO.2	TAAGAGACACTCGACG-1
T011	NO.2	TAAGAGAGTACGTCGC-1
T011	NO.2	TAAGCCAAGGTGCACA-1
T011	NO.2	TAAGCGTTCAGCGCGT-1
T011	NO.2	TAAGGCTCAACCCACG-1
T011	NO.2	TAATCTCAGTACTTGC-1
T011	NO.2	TAATCTCGTCTCTCGT-1
T011	NO.2	TACAAGCAGACTTGAA-1
T011	NO.2	TACAAGCCAGGTCTGC-1
T011	NO.2	TACACCCAGCGTGAAC-1
T011	NO.2	TACACCCCAGGCCCAT-1
T011	NO.2	TACACCCTCAATCGAC-1
T011	NO.2	TACACGAAGTCTCGTA-1
T011	NO.2	TACAGTGGTCAAGGGT-1
T011	NO.2	TACCAAGCATGAGGCA-1
T011	NO.2	TACCATTGTATTTCTC-1
T011	NO.2	TACCCACCAAGCCAAG-1
T011	NO.2	TACCCACTCTGTGGTA-1
T011	NO.2	TACCTTACAGATCACT-1
T011	NO.2	TACGAGTGTGCCAATT-1
T011	NO.2	TACGGATGTTGACCCG-1
T011	NO.2	TACGGTAAGTGTCCCG-1
T011	NO.2	TACGGTAGTAGGAGTC-1
T011	NO.2	TACTAGGAGGATTCGG-1
T011	NO.2	TACTAGGTCTTTACAC-1
T011	NO.2	TACTCCGGTTTGAGCT-1
T011	NO.2	TACTCTAGTCAGCTGC-1
T011	NO.2	TACTGCCCAGTGCTGC-1
T011	NO.2	TACTTACAGCTACCGC-1
T011	NO.2	TACTTACCAGAGTAAT-1
T011	NO.2	TAGAAAGTCCATGAAC-1
T011	NO.2	TAGAAAGTCTTGCTAT-1
T011	NO.2	TAGAAGAGTCGCGGTT-1
T011	NO.2	TAGACACCAGCACTAT-1
T011	NO.2	TAGACACGTGTTGTTG-1
T011	NO.2	TAGACACGTTATGGAA-1
T011	NO.2	TAGACTGTCTAGCTAG-1
T011	NO.2	TAGACTGTCTTGGATG-1
T011	NO.2	TAGAGAAAGAGCTGGT-1
T011	NO.2	TAGAGCTTCATGCTGA-1
T011	NO.2	TAGCAGTGTTCATGGT-1
T011	NO.2	TAGCAGTTCTTCTAAC-1
T011	NO.2	TAGCCGGCACCACGCA-1
T011	NO.2	TAGCCTCCAGATGAGC-1
T011	NO.2	TAGCCTCTCTTGTTTG-1
T011	NO.2	TAGCGTAAGTGTTGTC-1
T011	NO.2	TAGGCATCAATGGACG-1
T011	NO.2	TAGGCCGTCCTCTGTG-1
T011	NO.2	TAGGGTTCAGCACACC-1
T011	NO.2	TAGGTCACAAAGGCCA-1
T011	NO.2	TAGGTCATCGGAGGTA-1
T011	NO.2	TAGTGCAGTACACAGG-1
T011	NO.2	TAGTGGTTCAAGCCGC-1
T011	NO.2	TAGTTGGTCCGGCCAA-1
T011	NO.2	TATCAGGGTAAGTTCC-1
T011	NO.2	TATCGAGAGCCGAACA-1
T011	NO.2	TATCGCCAGCTCGCTG-1
T011	NO.2	TATCGCCCACGTTGGC-1
T011	NO.2	TATCGCCCATGTAGCT-1
T011	NO.2	TATCGCCGTACGCGAA-1
T011	NO.2	TATCTCAGTCATGCTA-1
T011	NO.2	TATGTGGGTGTTGGGA-1
T011	NO.2	TATTACCGTTGAGGTG-1
T011	NO.2	TCAACGAAGGACTAAT-1
T011	NO.2	TCAACGACATTATCTC-1
T011	NO.2	TCAAGACCAATGACCT-1
T011	NO.2	TCAAGACGTTCAGTAC-1
T011	NO.2	TCACAAGGTAAGTGGC-1
T011	NO.2	TCACAAGTCAGGCGAA-1
T011	NO.2	TCACATTAGTACTAGA-1
T011	NO.2	TCACCTGGTGACCCGT-1
T011	NO.2	TCACGAAAGCGCCAAA-1
T011	NO.2	TCACGTCCAAACTGTC-1
T011	NO.2	TCACTGCAGTACGTGG-1
T011	NO.2	TCACTGCCAAACCGAG-1
T011	NO.2	TCAGATGTCTTGAGGT-1
T011	NO.2	TCAGGTAGTCTACACA-1
T011	NO.2	TCATCGCCAGAACGCA-1
T011	NO.2	TCATCGCTCTTGGGTA-1
T011	NO.2	TCATGTTCACCAACCG-1
T011	NO.2	TCATTTGCAGACCAAG-1
T011	NO.2	TCCACCATCGGCGGTT-1
T011	NO.2	TCCCACATCGAGAATA-1
T011	NO.2	TCCCAGTCATCTCCAC-1
T011	NO.2	TCCCAGTTCGGATCCG-1
T011	NO.2	TCCCAGTTCTCATACT-1
T011	NO.2	TCCCGATGTACCGTCG-1
T011	NO.2	TCCGAGGTCAGTGCCG-1
T011	NO.2	TCCGGTTGTCTGCGCA-1
T011	NO.2	TCCGTCATCTCTGATT-1
T011	NO.2	TCCTCAGAGGTCTCGC-1
T011	NO.2	TCCTCAGTCTCACTGC-1
T011	NO.2	TCCTCAGTCTGTAACG-1
T011	NO.2	TCCTCGATCCGAAGGA-1
T011	NO.2	TCGAACACAGCGATCC-1
T011	NO.2	TCGAATGTCATGGGCC-1
T011	NO.2	TCGACGGGTGAAGCCA-1
T011	NO.2	TCGAGATCAAGTGAGC-1
T011	NO.2	TCGCGTTAGATCAGCG-1
T011	NO.2	TCGCTTGAGATTCACC-1
T011	NO.2	TCGCTTGGTGGGCCTT-1
T011	NO.2	TCGCTTGGTTAGTTGC-1
T011	NO.2	TCGGAATAGCAGTTCT-1
T011	NO.2	TCGGGACCAACGACTT-1
T011	NO.2	TCGGTAAAGAACAACT-1
T011	NO.2	TCGGTAAAGGTATCAA-1
T011	NO.2	TCGTACCGTAGCCTCG-1
T011	NO.2	TCTAGTTAGCTCTCGG-1
T011	NO.2	TCTCACGCACAAGTAA-1
T011	NO.2	TCTCGGTTCCAGGTTA-1
T011	NO.2	TCTCTCTAGGGCAGGA-1
T011	NO.2	TCTGAGAAGGAGTAGA-1
T011	NO.2	TCTGCTGGTGGATAGC-1
T011	NO.2	TCTGCTGGTTTCGCTC-1
T011	NO.2	TCTTACAAGGATATAC-1
T011	NO.2	TCTTAGTAGTGGGATC-1
T011	NO.2	TCTTCGGCACGCACGT-1
T011	NO.2	TCTTCGGGTTAAAGGT-1
T011	NO.2	TGAACTGGTGTCAATC-1
T011	NO.2	TGAACTGTCAGTGCCG-1
T011	NO.2	TGAAGGGAGTGGGCTA-1
T011	NO.2	TGAAGGGGTGACGCTC-1
T011	NO.2	TGACAACCACCCACAG-1
T011	NO.2	TGACCAAAGAGCAATT-1
T011	NO.2	TGACCAAAGGACACCA-1
T011	NO.2	TGACTGAAGGCACGTA-1
T011	NO.2	TGACTGATCCTCGCAT-1
T011	NO.2	TGACTTTAGTTGGCTT-1
T011	NO.2	TGAGAGGTCCGTCTAC-1
T011	NO.2	TGAGCATCACGCGAAA-1
T011	NO.2	TGAGCATCAGCCAATT-1
T011	NO.2	TGAGCCGTCCAGTCTC-1
T011	NO.2	TGAGGCCCATTGGTCA-1
T011	NO.2	TGAGGGAAGACGCTTT-1
T011	NO.2	TGCACCTAGGCCTCCA-1
T011	NO.2	TGCACCTCAGGTCAAG-1
T011	NO.2	TGCACCTGTTCTGCAA-1
T011	NO.2	TGCATAGAGCATTCCA-1
T011	NO.2	TGCATCCAGAGTAGCC-1
T011	NO.2	TGCATCCGTAGCCAAG-1
T011	NO.2	TGCCCATAGATGCGAC-1
T011	NO.2	TGCCCTATCCTCATCG-1
T011	NO.2	TGCGCAGTCGACGGAA-1
T011	NO.2	TGCGCGACACAGTCGC-1
T011	NO.2	TGCTAAGAGCAACGGT-1
T011	NO.2	TGCTACCGTTCGTCTC-1
T011	NO.2	TGCTATTTCTCGACTC-1
T011	NO.2	TGCTCACGTCGGTGCT-1
T011	NO.2	TGCTCACGTTGTGTCA-1
T011	NO.2	TGCTCACTCCCACTTG-1
T011	NO.2	TGCTCACTCGGTGACC-1
T011	NO.2	TGCTTGCCAGGGACTA-1
T011	NO.2	TGGACGCCACGGCGTT-1
T011	NO.2	TGGACGCGTAAACAAC-1
T011	NO.2	TGGACGCTCCAGGGCT-1
T011	NO.2	TGGAGCCGTTCCACGG-1
T011	NO.2	TGGCATAAGAACTGTA-1
T011	NO.2	TGGCCAGGTCATACTG-1
T011	NO.2	TGGCCAGGTGTCAACT-1
T011	NO.2	TGGCCAGTCATGACCA-1
T011	NO.2	TGGCGCAGTGTCCTTC-1
T011	NO.2	TGGCGCAGTTGCATGT-1
T011	NO.2	TGGCTAACAAGCGGAT-1
T011	NO.2	TGGCTGGTCGCCATAA-1
T011	NO.2	TGGGCTGGTGCGATAG-1
T011	NO.2	TGGGCTGTCTGCGTCT-1
T011	NO.2	TGGTAGTGTACGCGAA-1
T011	NO.2	TGGTCTCAGTGAATTG-1
T011	NO.2	TGGTCTCCAAAGAATC-1
T011	NO.2	TGGTGCGGTCTTGCAA-1
T011	NO.2	TGGTTAGGTATGCTTG-1
T011	NO.2	TGTAAGCAGTTCCACA-1
T011	NO.2	TGTAAGCCAGACGCTC-1
T011	NO.2	TGTACGAAGGCTTATC-1
T011	NO.2	TGTATTCAGTAGTATG-1
T011	NO.2	TGTCCCAAGTTATGGA-1
T011	NO.2	TGTCCCAGTCCGTGAC-1
T011	NO.2	TGTCTCGCAATATGCC-1
T011	NO.2	TGTCTTAAGATGAGAG-1
T011	NO.2	TGTGCAAGTGCGTCGT-1
T011	NO.2	TGTGCAATCGATCCGG-1
T011	NO.2	TGTGGGCCAGGGCTTC-1
T011	NO.2	TGTGGGCTCGAAACTC-1
T011	NO.2	TGTGGTATCTGATACG-1
T011	NO.2	TGTGTTTGTATGAAAC-1
T011	NO.2	TGTGTTTTCAGTTAGC-1
T011	NO.2	TGTTCGCGTATGCGGA-1
T011	NO.2	TGTTCGCGTGGAAGTC-1
T011	NO.2	TGTTCGCTCAATACCG-1
T011	NO.2	TGTTTCATCCGCGAGT-1
T011	NO.2	TTAACTCTCCTACTCG-1
T011	NO.2	TTAAGCGCACTTAAGC-1
T011	NO.2	TTAAGCGTCAGTACGT-1
T011	NO.2	TTAAGGCAGCTAGTTC-1
T011	NO.2	TTACTCAAGTTATCGC-1
T011	NO.2	TTACTCATCTACTATC-1
T011	NO.2	TTAGACGAGTCTTGCA-1
T011	NO.2	TTAGACGAGTGGGTTG-1
T011	NO.2	TTAGACGGTAGTAGGC-1
T011	NO.2	TTAGGTGGTTAAGATG-1
T011	NO.2	TTAGTCTGTCCGATGC-1
T011	NO.2	TTATGCTAGGAGGGCA-1
T011	NO.2	TTATGCTCATTCAGTG-1
T011	NO.2	TTCCGTGGTAGCTAAA-1
T011	NO.2	TTCCTAAAGACTAACA-1
T011	NO.2	TTCCTAATCGTGTGGC-1
T011	NO.2	TTCGACCCATATACCG-1
T011	NO.2	TTCGACCGTACTGCTA-1
T011	NO.2	TTCGACCTCTGACAGT-1
T011	NO.2	TTCGCCAGTAGGGTGT-1
T011	NO.2	TTCGCTGAGTACGGCA-1
T011	NO.2	TTCGCTGCATGGAATA-1
T011	NO.2	TTCGCTGGTATGGTTC-1
T011	NO.2	TTCGGCTGTAACGTGG-1
T011	NO.2	TTCGGTCCACTTACGA-1
T011	NO.2	TTCGGTCTCGCTTATT-1
T011	NO.2	TTCTACACATAGGGCA-1
T011	NO.2	TTCTCAAGTTACGACT-1
T011	NO.2	TTCTCAATCGTTATTC-1
T011	NO.2	TTCTCCTTCTCAGGAT-1
T011	NO.2	TTCTTGAAGCGACGTA-1
T011	NO.2	TTCTTGATCTATTCCA-1
T011	NO.2	TTGCGGGCATTCAACG-1
T011	NO.2	TTGCGTCCAAACAACA-1
T011	NO.2	TTGCGTCCATCGGGAA-1
T011	NO.2	TTGCTTACAGCTATGT-1
T011	NO.2	TTGCTTACATGGAGAC-1
T011	NO.2	TTGGCAACACTCCCTA-1
T011	NO.2	TTGGCAAGTGTTCCGG-1
T011	NO.2	TTGGCTCCACGCAGAA-1
T011	NO.2	TTGGGTACAAGTTAAG-1
T011	NO.2	TTGGGTAGTGCACGAA-1
T011	NO.2	TTGGTGATCTCGGTTC-1
T011	NO.2	TTGTGAGTCCCAACGG-1
T011	NO.2	TTGTGCCGTCGCAAGA-1
T011	NO.2	TTGTGCCTCGCCTGAG-1
T011	NO.2	TTGTTGTAGGCATGTG-1
T011	NO.2	TTGTTGTAGTAGCCGA-1
T011	NO.2	TTGTTGTAGTTTAGGA-1
T011	NO.2	TTGTTGTCATTATCCT-1
T011	NO.2	TTGTTGTTCTTTCGGC-1
T011	NO.2	TTTAGTCTCCTCATCG-1
T011	NO.2	TTTATGCAGCAAAGCC-1
T011	NO.2	TTTATGCTCACGCGAC-1
T011	NO.2	TTTCCGGGTGCGCTTG-1
T011	NO.2	TTTCCTCTCGTCCAGG-1
T011	NO.2	TTTCGGCGTAGAGTGC-1
T011	NO.2	TTTCGGCTCCAGGTTA-1
T011	NO.2	TTTGCTATCCCATTTA-1
T011	NO.2	TTTGTCATCCGCTGAG-1
T011	NO.3	AAACACCTCTCTGCTG-1
T011	NO.3	AAACCCAAGTCTAAAG-1
T011	NO.3	AAACCCATCGGAATGG-1
T011	NO.3	AAACCTGCACAGCCAC-1
T011	NO.3	AAACGGGAGCAGGATC-1
T011	NO.3	AAACGGGTCAACGAAA-1
T011	NO.3	AAAGAACCAGCGTCCA-1
T011	NO.3	AAAGCGGGTCTTCGTC-1
T011	NO.3	AAAGCTCGTCCTCACT-1
T011	NO.3	AAAGTAGAGGAATGGA-1
T011	NO.3	AACAAGACAACCGCGT-1
T011	NO.3	AACAAGAGTAGAGGAA-1
T011	NO.3	AACACGTGTAAGTGGC-1
T011	NO.3	AACACGTTCTTCCCTT-1
T011	NO.3	AACATCGGTCGCATAT-1
T011	NO.3	AACATGCGTACACCGC-1
T011	NO.3	AACATGCTCACACCTC-1
T011	NO.3	AACCATGCATTTGTGG-1
T011	NO.3	AACCCTCCATAGACAA-1
T011	NO.3	AACGATCCAGGTGTAG-1
T011	NO.3	AACGATCGTCATACTG-1
T011	NO.3	AACGGTTCAACAGTGG-1
T011	NO.3	AACGGTTGTAGGGATC-1
T011	NO.3	AACGGTTGTTATTGGC-1
T011	NO.3	AACGGTTTCCTGCAGG-1
T011	NO.3	AACGTCATCACCAGGC-1
T011	NO.3	AACTCAGAGACCCTGC-1
T011	NO.3	AACTGGTCACATCCGG-1
T011	NO.3	AACTGGTCATCACTGA-1
T011	NO.3	AACTGGTCATTGGCGC-1
T011	NO.3	AAGAAGTGTACTCGTA-1
T011	NO.3	AAGAATGAGCCTCAAT-1
T011	NO.3	AAGACAAAGGCGAAGG-1
T011	NO.3	AAGACGGAGATGGGTC-1
T011	NO.3	AAGACGGTCCACTCGT-1
T011	NO.3	AAGAGCGGTGTTAACC-1
T011	NO.3	AAGATAGAGTCTCGTA-1
T011	NO.3	AAGATAGCACGAGCTC-1
T011	NO.3	AAGATAGGTGACATGG-1
T011	NO.3	AAGATAGTCAAACAAG-1
T011	NO.3	AAGCAGGTCTCTTGAT-1
T011	NO.3	AAGCCCGTCTGACGCG-1
T011	NO.3	AAGCCGCGTAAGAGAG-1
T011	NO.3	AAGCCGCTCTATCGCC-1
T011	NO.3	AAGCCTACACAGGAGT-1
T011	NO.3	AAGCTACAGTGTCCCG-1
T011	NO.3	AAGCTACCACATCTAG-1
T011	NO.3	AAGGAGCAGACTCACT-1
T011	NO.3	AAGGAGCCAAACTCAC-1
T011	NO.3	AAGGAGCTCACAACGT-1
T011	NO.3	AAGGAGCTCTGTGCAA-1
T011	NO.3	AAGGCTTAGAGCTGCA-1
T011	NO.3	AAGGTAAGTCGTGGCT-1
T011	NO.3	AAGTCACAGCCTGATT-1
T011	NO.3	AAGTCTGCACACATAC-1
T011	NO.3	AAGTCTGGTCGCGAAA-1
T011	NO.3	AAGTCTGTCTAATGGC-1
T011	NO.3	AAGTCTGTCTGTGGTA-1
T011	NO.3	AAGTGCTCAGGCATAG-1
T011	NO.3	AAGTGGGAGACGTTCT-1
T011	NO.3	AAGTGGGTCCTCGCAT-1
T011	NO.3	AAGTTGCAGAATATGC-1
T011	NO.3	AATCCAGAGCTCAGAG-1
T011	NO.3	AATCCAGCAAGACGCA-1
T011	NO.3	AATCCAGTCAGATTCG-1
T011	NO.3	AATCCGAAGTGGTCCC-1
T011	NO.3	AATCGTGGTATCTCAG-1
T011	NO.3	AATCTTCCATCTCCCA-1
T011	NO.3	AATGTGCAGAGGGACG-1
T011	NO.3	AATTCTCAGGAACTGC-1
T011	NO.3	ACACAACGTAAGTAGT-1
T011	NO.3	ACACAACTCGTTTATC-1
T011	NO.3	ACACCAAAGCGCTGAA-1
T011	NO.3	ACACCAACATGAGCGA-1
T011	NO.3	ACACCAATCATCACCC-1
T011	NO.3	ACACCCTCATTGAAAG-1
T011	NO.3	ACACCCTGTGCCTCAG-1
T011	NO.3	ACACCCTTCACGATGT-1
T011	NO.3	ACACGATAGCCGCTCA-1
T011	NO.3	ACACGATCACGAGATG-1
T011	NO.3	ACACGATGTTACGGCC-1
T011	NO.3	ACACGTATCAGCCACG-1
T011	NO.3	ACACGTATCCTACCGT-1
T011	NO.3	ACACGTATCTCCGGTT-1
T011	NO.3	ACACTCCCAAGGCTAG-1
T011	NO.3	ACACTGAGTCCACTCT-1
T011	NO.3	ACACTGATCAACACGT-1
T011	NO.3	ACACTGATCCACTGTC-1
T011	NO.3	ACACTGATCGGAGGTA-1
T011	NO.3	ACAGCCGGTAAACAAC-1
T011	NO.3	ACAGCTAGTTACCAGT-1
T011	NO.3	ACAGCTATCTTTCGGC-1
T011	NO.3	ACATGGTGTGCAACCC-1
T011	NO.3	ACATGGTTCTCTTTAG-1
T011	NO.3	ACCAACACAATGGGAC-1
T011	NO.3	ACCACCTAGACCTCAT-1
T011	NO.3	ACCACCTTCCACTTAT-1
T011	NO.3	ACCCAAATCGAATCAC-1
T011	NO.3	ACCCACTTCAGAAATG-1
T011	NO.3	ACCCAGGCATGCAAGG-1
T011	NO.3	ACCCGTTCACGGTAAG-1
T011	NO.3	ACCCGTTTCGCAGCAC-1
T011	NO.3	ACCGCTTAGCATTCCA-1
T011	NO.3	ACCGCTTTCAGATTCG-1
T011	NO.3	ACCGTAAAGCCAGTTT-1
T011	NO.3	ACCGTAAGTATCTCAG-1
T011	NO.3	ACCTCTGCAGGAAGGG-1
T011	NO.3	ACCTTCGAGAAGGTGA-1
T011	NO.3	ACCTTCGAGACAGTTA-1
T011	NO.3	ACCTTCGTCAATAGGA-1
T011	NO.3	ACCTTCGTCCACTCCA-1
T011	NO.3	ACCTTTAAGACTCGCC-1
T011	NO.3	ACCTTTAAGTTATGGA-1
T011	NO.3	ACCTTTAGTTGATCCA-1
T011	NO.3	ACGACTAAGGTATGTA-1
T011	NO.3	ACGAGGAAGACTCACT-1
T011	NO.3	ACGATACGTGTGACAG-1
T011	NO.3	ACGATCACATCCGGCA-1
T011	NO.3	ACGATGTAGCGTCACC-1
T011	NO.3	ACGCCAGAGAACCCAG-1
T011	NO.3	ACGCCAGAGTGTTAGA-1
T011	NO.3	ACGCCGACAATGTAAG-1
T011	NO.3	ACGCTCTAGTAGTGCG-1
T011	NO.3	ACGCTCTCAGACACTT-1
T011	NO.3	ACGCTCTCAGATGGGT-1
T011	NO.3	ACGCTCTCATACTGCA-1
T011	NO.3	ACGCTCTTCTACAAGC-1
T011	NO.3	ACGGAGACAACGTTCA-1
T011	NO.3	ACGGGCTAGACGCTTT-1
T011	NO.3	ACGGGCTGTCTGGAGA-1
T011	NO.3	ACGGGTCCACTAAGGG-1
T011	NO.3	ACGTCAAAGGGCACTA-1
T011	NO.3	ACGTCAAGTACGCGAA-1
T011	NO.3	ACGTGCGTCACAGGCC-1
T011	NO.3	ACGTTGATCGGGCACT-1
T011	NO.3	ACTACGAAGGGTCAAC-1
T011	NO.3	ACTACGATCTAACGGT-1
T011	NO.3	ACTAGCACAATAGGAT-1
T011	NO.3	ACTAGCATCTCCAGCT-1
T011	NO.3	ACTAGTGAGGTCTCGC-1
T011	NO.3	ACTAGTGCATTTGCTT-1
T011	NO.3	ACTAGTGGTAGGTTTC-1
T011	NO.3	ACTGAACAGCAAAGTT-1
T011	NO.3	ACTGAACCAAGCCGCT-1
T011	NO.3	ACTGAACCATTGAAGA-1
T011	NO.3	ACTGAGTAGTGAACAT-1
T011	NO.3	ACTGAGTTCCAGCGAC-1
T011	NO.3	ACTGAGTTCGACGAAG-1
T011	NO.3	ACTGATGAGCTAAGGC-1
T011	NO.3	ACTGATGCACGTGGCT-1
T011	NO.3	ACTGATGTCATCTCCG-1
T011	NO.3	ACTGTAGTCTAGGTTG-1
T011	NO.3	ACTTTCATCATGCTCC-1
T011	NO.3	AGAACAACACCATGAT-1
T011	NO.3	AGAACAATCAGATGTC-1
T011	NO.3	AGAACAATCGAAACTC-1
T011	NO.3	AGAATAGAGCGCCATC-1
T011	NO.3	AGAATAGCAAGCATGG-1
T011	NO.3	AGAATAGTCCGGCCAA-1
T011	NO.3	AGAATCCAGTGGGTTG-1
T011	NO.3	AGAATCCCATAGAAAC-1
T011	NO.3	AGACCATCATTGTGCA-1
T011	NO.3	AGACGTTCAAGACGTG-1
T011	NO.3	AGACGTTTCAGTTTGG-1
T011	NO.3	AGAGTGGCAGGATCTT-1
T011	NO.3	AGAGTGGTCAGAAACA-1
T011	NO.3	AGAGTGGTCATACGAC-1
T011	NO.3	AGATCTGTCCTTTCGG-1
T011	NO.3	AGATGGGCAAATACAG-1
T011	NO.3	AGCAAGGTCCACAGAT-1
T011	NO.3	AGCAATCCACCAACCG-1
T011	NO.3	AGCATTGAGTGTCCGC-1
T011	NO.3	AGCATTGTCAACGATC-1
T011	NO.3	AGCCAATCATATTGCG-1
T011	NO.3	AGCCACGCACGCATCG-1
T011	NO.3	AGCCACGCATTTCTTG-1
T011	NO.3	AGCCCTTGTTAAGGGC-1
T011	NO.3	AGCCGACCAGCCTACG-1
T011	NO.3	AGCCGACGTGTTACCA-1
T011	NO.3	AGCCGGTAGCTCGTCG-1
T011	NO.3	AGCCGTGGTAGGACTG-1
T011	NO.3	AGCCTAACATCCACGG-1
T011	NO.3	AGCCTCTCAGGAAGAA-1
T011	NO.3	AGCCTCTGTATGGTGG-1
T011	NO.3	AGCGATTGTACACCGC-1
T011	NO.3	AGCGCCAAGAACACAT-1
T011	NO.3	AGCGCCAAGTGATCGG-1
T011	NO.3	AGCGCCAGTTTCGATG-1
T011	NO.3	AGCGGTCCATCCCATC-1
T011	NO.3	AGCTGATCAATTAGAG-1
T011	NO.3	AGCTGGCCAGGGCATA-1
T011	NO.3	AGCTTCCAGAGCGAAA-1
T011	NO.3	AGCTTGAAGCATCCGC-1
T011	NO.3	AGGAGACGTTAGAGCG-1
T011	NO.3	AGGCCACTCACCACGG-1
T011	NO.3	AGGCCGTAGGACCAGT-1
T011	NO.3	AGGCCGTGTGTTACGT-1
T011	NO.3	AGGCTCGGTAAACCTC-1
T011	NO.3	AGGCTCGGTGCAGACA-1
T011	NO.3	AGGGAACGTGCTTCCT-1
T011	NO.3	AGGGAACTCCGGTGCA-1
T011	NO.3	AGGGAGTCAGAGACGT-1
T011	NO.3	AGGGATGTCCGCGACA-1
T011	NO.3	AGGGCAAAGAGGGCAG-1
T011	NO.3	AGGGCAAAGGAGCGGA-1
T011	NO.3	AGGGCAAAGGGATAAG-1
T011	NO.3	AGGGTTTCACAGGTAG-1
T011	NO.3	AGGGTTTGTCTAGTGT-1
T011	NO.3	AGGTAAATCTTGGTAG-1
T011	NO.3	AGGTAGGAGAATAGGG-1
T011	NO.3	AGGTAGGAGACCATCT-1
T011	NO.3	AGGTAGGAGACCCTGC-1
T011	NO.3	AGGTCCGCATTAGCCA-1
T011	NO.3	AGGTTGTAGGAATGAG-1
T011	NO.3	AGGTTTGGTCAAAGCG-1
T011	NO.3	AGTACCAAGCCGACTC-1
T011	NO.3	AGTACCAAGCGTAACG-1
T011	NO.3	AGTACCATCAGGTAAA-1
T011	NO.3	AGTATCGAGTACTGTC-1
T011	NO.3	AGTATCGTCAATAGAG-1
T011	NO.3	AGTATGCGTGGTGCAA-1
T011	NO.3	AGTCAGTGTTTCTAGG-1
T011	NO.3	AGTCATGTCCGCGGTA-1
T011	NO.3	AGTCCAAAGTGTTCAC-1
T011	NO.3	AGTCGTACACAGCCAC-1
T011	NO.3	AGTGAAACATGTAGAA-1
T011	NO.3	AGTGAAATCTAGCAGT-1
T011	NO.3	AGTGAGGGTGCCTACG-1
T011	NO.3	AGTGGGAGTACCAGCC-1
T011	NO.3	AGTTTCTAGACAGAGA-1
T011	NO.3	AGTTTCTAGGCAGTCA-1
T011	NO.3	AGTTTCTCAAATCCGT-1
T011	NO.3	ATAAGAGAGCTGGACA-1
T011	NO.3	ATAAGAGAGTTAGACA-1
T011	NO.3	ATACGCAGTTCCACTC-1
T011	NO.3	ATACTCTCAACTAGTC-1
T011	NO.3	ATACTCTTCAACAGTC-1
T011	NO.3	ATAGACCAGAGGGTAA-1
T011	NO.3	ATAGACCGTGTGTTCA-1
T011	NO.3	ATAGCGTCACAGACAG-1
T011	NO.3	ATAGCGTCAGTGTGGA-1
T011	NO.3	ATAGCGTGTCTAGTTG-1
T011	NO.3	ATAGTGCAGCGTCACC-1
T011	NO.3	ATATCGGCATGGGAAC-1
T011	NO.3	ATATTCCAGGAGAACA-1
T011	NO.3	ATCACCCAGACAATAC-1
T011	NO.3	ATCACCCAGATCAGAT-1
T011	NO.3	ATCACCCAGATGGTCG-1
T011	NO.3	ATCACCCGTCGAGATG-1
T011	NO.3	ATCACCCGTGGATTGG-1
T011	NO.3	ATCACTTAGAGGTCGT-1
T011	NO.3	ATCAGCAGTGCGAAAC-1
T011	NO.3	ATCAGCATCCTGACGG-1
T011	NO.3	ATCATCTTCTGTTTGT-1
T011	NO.3	ATCCACCGTCGGCTAC-1
T011	NO.3	ATCCTATCAAGGGATC-1
T011	NO.3	ATCCTATTCCAGTAGT-1
T011	NO.3	ATCGAACAGACAATAC-1
T011	NO.3	ATCGAACAGGGCTTGA-1
T011	NO.3	ATCGAGTAGCTACTGT-1
T011	NO.3	ATCGTTTAGCAAAGTT-1
T011	NO.3	ATCGTTTCAAGAACTA-1
T011	NO.3	ATCGTTTTCTCGTGGG-1
T011	NO.3	ATCTATCGTAGCCCTG-1
T011	NO.3	ATCTCCGTCTGCCTGT-1
T011	NO.3	ATGAAAGAGCATCCGC-1
T011	NO.3	ATGCAACAGAATTCCC-1
T011	NO.3	ATGCAACAGCTGTCTA-1
T011	NO.3	ATGCGGCGTAGCCTCG-1
T011	NO.3	ATGGCCGTCAACGATC-1
T011	NO.3	ATGGCCGTCGGAATCT-1
T011	NO.3	ATGGGAGCAGTGAAAT-1
T011	NO.3	ATGGGAGCATAGAGGC-1
T011	NO.3	ATGTCTTCACTTAACG-1
T011	NO.3	ATGTGTGGTGCTCTTC-1
T011	NO.3	ATTACTCAGTGATTGA-1
T011	NO.3	ATTACTCTCCTTCGCA-1
T011	NO.3	ATTACTCTCGACAACT-1
T011	NO.3	ATTCATCCAGACACTT-1
T011	NO.3	ATTCCATAGGTCAGAC-1
T011	NO.3	ATTCTACGTCCCTGGA-1
T011	NO.3	ATTGGTGCATTACAGC-1
T011	NO.3	ATTTACCGTTCGCGAC-1
T011	NO.3	ATTTCCACAAAGGTTA-1
T011	NO.3	ATTTCCAGTCGTAGCC-1
T011	NO.3	ATTTCTGTCTGCGGCA-1
T011	NO.3	CAAAGCTAGTTGGTAA-1
T011	NO.3	CAAATCGTCTAGGATC-1
T011	NO.3	CAACCTCGTCCGGTTG-1
T011	NO.3	CAACCTCGTTCTCATT-1
T011	NO.3	CAACCTCTCCCGGACA-1
T011	NO.3	CAACTAGCAGCCAAAG-1
T011	NO.3	CAACTAGGTCGCAGCT-1
T011	NO.3	CAACTAGTCCTACGAA-1
T011	NO.3	CAAGAAAGTCGTGTAT-1
T011	NO.3	CAAGCGCGTTGCGAAG-1
T011	NO.3	CAATCCCTCTTTAGTC-1
T011	NO.3	CACACCTGTCTGCCTT-1
T011	NO.3	CACACTCTCTCTTTAG-1
T011	NO.3	CACAGGCAGAGGTAGA-1
T011	NO.3	CACAGGCCAACGCACC-1
T011	NO.3	CACAGTAAGATATGAC-1
T011	NO.3	CACATTTAGACGCAAC-1
T011	NO.3	CACCAAATCGCATGGC-1
T011	NO.3	CACCACTAGCGTGTCC-1
T011	NO.3	CACCAGGAGTCATCCA-1
T011	NO.3	CACCAGGTCGGAGAGT-1
T011	NO.3	CACCTTGAGTGAAGTT-1
T011	NO.3	CACCTTGTCAGCGTCG-1
T011	NO.3	CACGACGAGCGCTTAT-1
T011	NO.3	CACGACGGTTCGCGAC-1
T011	NO.3	CACGGGTGTGGCTAAG-1
T011	NO.3	CACGTAAAGAGCCCAA-1
T011	NO.3	CACGTAAGTTGGATGG-1
T011	NO.3	CACGTTCTCCTACTCG-1
T011	NO.3	CACTACCCACGTCGAC-1
T011	NO.3	CACTACCCATCTCGCT-1
T011	NO.3	CACTACCTCGTTCAAG-1
T011	NO.3	CACTCCAAGGCCTGCT-1
T011	NO.3	CACTTTAAGTACGGTG-1
T011	NO.3	CACTTTACATACGGAG-1
T011	NO.3	CAGAATCAGCTAAACA-1
T011	NO.3	CAGAATCTCCTAGAAC-1
T011	NO.3	CAGAGAGGTCGATGTT-1
T011	NO.3	CAGAGAGGTTTCCGAA-1
T011	NO.3	CAGAGCCCAGCATCCG-1
T011	NO.3	CAGAGCCTCAAACCAC-1
T011	NO.3	CAGAGGACAGCCCGAT-1
T011	NO.3	CAGCCGACAGAAGCAC-1
T011	NO.3	CAGCTAACAAAGGGCT-1
T011	NO.3	CAGGTATAGGGCACTA-1
T011	NO.3	CAGGTATTCGCTAGCG-1
T011	NO.3	CAGGTGCAGAAACCAT-1
T011	NO.3	CAGGTGCAGCTCGTCG-1
T011	NO.3	CAGTAACGTGAGCACA-1
T011	NO.3	CAGTACACATGACGGA-1
T011	NO.3	CAGTACAGTTGCCCGA-1
T011	NO.3	CAGTCCTCAGCCAATT-1
T011	NO.3	CAGTCCTGTTAGTAGA-1
T011	NO.3	CAGTGCGGTAAGTCTC-1
T011	NO.3	CAGTGTAAGCTAACCT-1
T011	NO.3	CAGTGTATCGTACTCC-1
T011	NO.3	CATATGGGTTTGCGAT-1
T011	NO.3	CATATTCTCTCTCCAG-1
T011	NO.3	CATCAAGAGTCCCGAC-1
T011	NO.3	CATCAGAGTGGAAGGG-1
T011	NO.3	CATCCACAGCCGGTAA-1
T011	NO.3	CATCCACTCTATGCAG-1
T011	NO.3	CATCGAACAAGGTTCT-1
T011	NO.3	CATCGAACACATTCAG-1
T011	NO.3	CATCGTCGTACCAAGG-1
T011	NO.3	CATCGTCTCGAATCCA-1
T011	NO.3	CATCTTACACCCACAG-1
T011	NO.3	CATGCCTCACGCACCA-1
T011	NO.3	CATGCCTCAGCATCCG-1
T011	NO.3	CATTACTTCCGTCAAA-1
T011	NO.3	CATTATCAGGTCTCGC-1
T011	NO.3	CATTATCGTACAGATA-1
T011	NO.3	CATTGGATCGGGCTCA-1
T011	NO.3	CCAACAAAGCAGTGAC-1
T011	NO.3	CCAACAATCAACGGGA-1
T011	NO.3	CCAACAATCCGTACCT-1
T011	NO.3	CCAACTCTCAGTTCTT-1
T011	NO.3	CCAAGATCATGGCTAT-1
T011	NO.3	CCACATCGTGTTTCAG-1
T011	NO.3	CCACGGAAGATGCGAC-1
T011	NO.3	CCACGGAGTATGTGTC-1
T011	NO.3	CCACTACCAGGGTACA-1
T011	NO.3	CCACTGTCAAGCTGTT-1
T011	NO.3	CCACTGTGTCAATGTC-1
T011	NO.3	CCAGACGTCCAGGCTG-1
T011	NO.3	CCAGCGACAGTGCTGC-1
T011	NO.3	CCAGGGTAGCGCCAAA-1
T011	NO.3	CCAGGGTCAACGTTTG-1
T011	NO.3	CCAGGGTGTTACGGAG-1
T011	NO.3	CCAGTGGAGCCGTAAG-1
T011	NO.3	CCAGTGGGTTCTTTGT-1
T011	NO.3	CCATCCATCCAGGCAC-1
T011	NO.3	CCATCGTCAACATAGA-1
T011	NO.3	CCATGAACAAGGTGAC-1
T011	NO.3	CCATGGGGTTTCCGAA-1
T011	NO.3	CCATGGGTCAAGTGCT-1
T011	NO.3	CCATGTCGTCCGGATC-1
T011	NO.3	CCATGTCTCCACGTTC-1
T011	NO.3	CCCAATCGTCGCTTCT-1
T011	NO.3	CCCACATTCCGCCTAT-1
T011	NO.3	CCCATACAGGATGGCT-1
T011	NO.3	CCCATACCACATCGTA-1
T011	NO.3	CCCATACCACATTAGC-1
T011	NO.3	CCCATACGTACTCGTA-1
T011	NO.3	CCCGAAGGTGCATGAG-1
T011	NO.3	CCCGGAAAGTTGGCAG-1
T011	NO.3	CCCTTCCAGATGGCGT-1
T011	NO.3	CCCTTCCTCCGCTTGT-1
T011	NO.3	CCGATAAAGAGAGGCG-1
T011	NO.3	CCGATAACAAAGTGCG-1
T011	NO.3	CCGGAACCAAGGACAC-1
T011	NO.3	CCGGAACCATGCCACG-1
T011	NO.3	CCGGAACTCACTCACC-1
T011	NO.3	CCGGATGAGAGTAGCC-1
T011	NO.3	CCGGGATAGCTCTCGG-1
T011	NO.3	CCGGTAGCATAGAGCG-1
T011	NO.3	CCGTACTCAGGAGGTT-1
T011	NO.3	CCGTACTGTATGTACC-1
T011	NO.3	CCGTCATAGCCTATGT-1
T011	NO.3	CCGTCATTCTGACCTC-1
T011	NO.3	CCGTGTTGTCTCGGCA-1
T011	NO.3	CCGTTCAGTTCGCAAT-1
T011	NO.3	CCGTTCATCACGCTTC-1
T011	NO.3	CCTAACCGTAACGACG-1
T011	NO.3	CCTACCATCAAAGCGG-1
T011	NO.3	CCTACCATCAAAGTGA-1
T011	NO.3	CCTACCATCATCTTTG-1
T011	NO.3	CCTACGTAGTAACGAT-1
T011	NO.3	CCTACGTCATAGACTC-1
T011	NO.3	CCTACGTTCGGTGCAC-1
T011	NO.3	CCTAGTCCAGCGATCC-1
T011	NO.3	CCTATTAGTAGCACCC-1
T011	NO.3	CCTATTAGTTCGCGAC-1
T011	NO.3	CCTCCCTTCACGATAC-1
T011	NO.3	CCTGGTTAGTTTGAAG-1
T011	NO.3	CCTTACGCACATCAAC-1
T011	NO.3	CCTTCGACATAAAGGT-1
T011	NO.3	CCTTTCTGTTGATTGC-1
T011	NO.3	CGAACTAAGCTAACCT-1
T011	NO.3	CGAACTAAGTGACTGG-1
T011	NO.3	CGAAGAGGTCTCCATC-1
T011	NO.3	CGAAGAGTCGTGCTAA-1
T011	NO.3	CGAAGCCAGAAGGGTA-1
T011	NO.3	CGAATGTCATAGAAAC-1
T011	NO.3	CGACCTTCAACTCGCG-1
T011	NO.3	CGACGTGAGACAAGCC-1
T011	NO.3	CGACGTGTCGGATGCC-1
T011	NO.3	CGACTCTAGCATTCCA-1
T011	NO.3	CGACTTCCAACGGTCC-1
T011	NO.3	CGAGCACAGCCCATGC-1
T011	NO.3	CGAGCACAGGTAGTCG-1
T011	NO.3	CGAGCCATCAACAGTC-1
T011	NO.3	CGATAACGTGACTGAG-1
T011	NO.3	CGATATGGTTGGAGGT-1
T011	NO.3	CGATCAAGTGCTGTGC-1
T011	NO.3	CGATCGGGTTCTGTCC-1
T011	NO.3	CGATGATTCGAGAACG-1
T011	NO.3	CGATGGCTCCACTCGT-1
T011	NO.3	CGATGTAGTACGACCC-1
T011	NO.3	CGATGTAGTGACGCTC-1
T011	NO.3	CGCAACGGTGCTTCTC-1
T011	NO.3	CGCAAGCCAACAGCGA-1
T011	NO.3	CGCCGAATCCAAATGC-1
T011	NO.3	CGCGTTTAGTGGTTAA-1
T011	NO.3	CGCTGGAAGAGTCTTC-1
T011	NO.3	CGCTGGATCCGTCATC-1
T011	NO.3	CGCTTCAAGTATCTCG-1
T011	NO.3	CGCTTCAAGTGTTTGC-1
T011	NO.3	CGCTTCACAAAGTAAC-1
T011	NO.3	CGCTTCATCCATGCGG-1
T011	NO.3	CGGAAAGAGGTTCAAA-1
T011	NO.3	CGGAACCTCACATGTG-1
T011	NO.3	CGGACACTCGAGAAGC-1
T011	NO.3	CGGACGTAGTGCAGAC-1
T011	NO.3	CGGACGTCAACTCCGG-1
T011	NO.3	CGGACTGCACGTCGGT-1
T011	NO.3	CGGAGCTAGCTCTGGC-1
T011	NO.3	CGGATCGAGATTAGGT-1
T011	NO.3	CGGATCGCACGGACAA-1
T011	NO.3	CGGATGCGTGCCTTGG-1
T011	NO.3	CGGCTAGAGGCATTGG-1
T011	NO.3	CGGGTCACAGTCAGCC-1
T011	NO.3	CGGTACGGTCCAGTGC-1
T011	NO.3	CGGTGTGAGCAGTACG-1
T011	NO.3	CGGTGTGTCTACGGCG-1
T011	NO.3	CGTAAACCAGTGTGGA-1
T011	NO.3	CGTATCCCACAAACTC-1
T011	NO.3	CGTATGATCTCATGTT-1
T011	NO.3	CGTCACTGTGAGTGAC-1
T011	NO.3	CGTCAGGGTGCTTCTC-1
T011	NO.3	CGTCCATAGCCAAACG-1
T011	NO.3	CGTCCTAAGCGTTATC-1
T011	NO.3	CGTCCTAAGGTCTCCG-1
T011	NO.3	CGTCGTTCACATCTTT-1
T011	NO.3	CGTCTACAGGGTCATG-1
T011	NO.3	CGTCTACTCTTGCAAG-1
T011	NO.3	CGTGAGCCACAGGCCT-1
T011	NO.3	CGTGAGCGTTGCGGCT-1
T011	NO.3	CGTGTCTTCATACGGT-1
T011	NO.3	CGTTAGAAGTTTCTGG-1
T011	NO.3	CGTTCTGTCCGAGCCA-1
T011	NO.3	CGTTGAATCACCGTAA-1
T011	NO.3	CGTTGGGCAATGCCAT-1
T011	NO.3	CGTTTGCGTTGTCCCT-1
T011	NO.3	CTAAGACTCTGGTGAT-1
T011	NO.3	CTAAGTGAGACAGTTA-1
T011	NO.3	CTAAGTGGTTGGAGGT-1
T011	NO.3	CTAATGGAGAGTCTCT-1
T011	NO.3	CTAATGGCATGCCACG-1
T011	NO.3	CTACAAGTCACACTAG-1
T011	NO.3	CTACCCAAGGCAACAC-1
T011	NO.3	CTACCCAGTATGGTGG-1
T011	NO.3	CTACCGTAGCATTGCT-1
T011	NO.3	CTACCGTAGCGCCACT-1
T011	NO.3	CTACCTGCAGAGAGGG-1
T011	NO.3	CTACCTGGTAAGCGCA-1
T011	NO.3	CTAGAGTAGCTGCAAG-1
T011	NO.3	CTAGAGTAGTCGTCCG-1
T011	NO.3	CTAGTCCCATGCTGGC-1
T011	NO.3	CTAGTCCTCCGTCATC-1
T011	NO.3	CTAGTGACATCTCGAA-1
T011	NO.3	CTAGTGATCTGTTGAG-1
T011	NO.3	CTATCTAAGCAGCTAG-1
T011	NO.3	CTATGAGAGAGAGCTC-1
T011	NO.3	CTATGAGTCGGCGCTA-1
T011	NO.3	CTATTACGTGTTTGAC-1
T011	NO.3	CTCCGATGTCGACGCT-1
T011	NO.3	CTCCTGAGTCCAGGTC-1
T011	NO.3	CTCCTGAGTTTGACTG-1
T011	NO.3	CTCGAAAAGGTAAACT-1
T011	NO.3	CTCGATCCAGATGAAT-1
T011	NO.3	CTCGCATCAAGCCAAG-1
T011	NO.3	CTCGGAGGTTTCACAG-1
T011	NO.3	CTCGGTTAGGCGATAC-1
T011	NO.3	CTCGTACCACATCTAG-1
T011	NO.3	CTCGTCATCCTTGCAC-1
T011	NO.3	CTCTAATAGGCACGTA-1
T011	NO.3	CTCTATAGTCCTACCT-1
T011	NO.3	CTCTCAGCAACCTCAA-1
T011	NO.3	CTCTCAGTCAGCATAC-1
T011	NO.3	CTCTGACAGCACCGTC-1
T011	NO.3	CTCTGACAGCGCGATA-1
T011	NO.3	CTCTGACCATCGACGC-1
T011	NO.3	CTCTGTGCATGGTAAA-1
T011	NO.3	CTCTTAACAAGGTTAA-1
T011	NO.3	CTGAAACAGGGTACGT-1
T011	NO.3	CTGAAGTCAGTGTGGA-1
T011	NO.3	CTGAATGCAGTATGCT-1
T011	NO.3	CTGATAGCAGAGGCAT-1
T011	NO.3	CTGATGACAAGGACTG-1
T011	NO.3	CTGATGAGTCACGCAC-1
T011	NO.3	CTGCGAGAGGCACGTA-1
T011	NO.3	CTGCGAGCACGACGAA-1
T011	NO.3	CTGCGGAGTCAGAAGC-1
T011	NO.3	CTGCGTTCAGTGGATG-1
T011	NO.3	CTGCGTTTCGCGGACT-1
T011	NO.3	CTGGCGAAGCGTTGCC-1
T011	NO.3	CTGGCGACATGCATAC-1
T011	NO.3	CTGGCGAGTGGTGAGT-1
T011	NO.3	CTGGTCTCAAGTCGGA-1
T011	NO.3	CTGGTCTGTAACCCGC-1
T011	NO.3	CTGGTCTGTTGGACCC-1
T011	NO.3	CTGTCGTCAGCGCCAT-1
T011	NO.3	CTGTCGTTCATGCGCG-1
T011	NO.3	CTGTTGCAGCAAAGCC-1
T011	NO.3	CTTAACTTCTCCCTGA-1
T011	NO.3	CTTACCGAGCAGTAGC-1
T011	NO.3	CTTACCGCACGAAATA-1
T011	NO.3	CTTACCGGTGAGCAAC-1
T011	NO.3	CTTAGGAAGGTAGCAC-1
T011	NO.3	CTTAGGACACAGAGGT-1
T011	NO.3	CTTAGGATCGTTGCCT-1
T011	NO.3	CTTATTGGTCTAGCGC-1
T011	NO.3	CTTCAGCGTAAATGTG-1
T011	NO.3	CTTCAGCGTCCTAGCG-1
T011	NO.3	CTTCAGCGTTCAGACT-1
T011	NO.3	CTTCAGCGTTCCAGCG-1
T011	NO.3	CTTCCTTAGCAGCTAG-1
T011	NO.3	CTTCGCAAGGGTACGT-1
T011	NO.3	CTTCGCAGTCCGAGTC-1
T011	NO.3	CTTGGAAAGAGAGAAC-1
T011	NO.3	CTTGGAATCGCCTGAG-1
T011	NO.3	CTTGGCTAGGCATTCT-1
T011	NO.3	CTTGGCTGTGTGCTTA-1
T011	NO.3	CTTGGCTTCAACGATC-1
T011	NO.3	CTTGGCTTCCATGCGG-1
T011	NO.3	CTTTCCTCACGCATCG-1
T011	NO.3	CTTTCCTGTATAAACG-1
T011	NO.3	CTTTCCTTCTAAGACC-1
T011	NO.3	CTTTCGGCAAGCCCAC-1
T011	NO.3	CTTTCGGCAGTCGGCT-1
T011	NO.3	GAAACTCTCTCTGATT-1
T011	NO.3	GAAATGAAGCATGACG-1
T011	NO.3	GAACATCAGAGTCTCT-1
T011	NO.3	GAACATCTCGGGCTTG-1
T011	NO.3	GAACCCGCAATTCACG-1
T011	NO.3	GAACCCGGTTGACGGA-1
T011	NO.3	GAACCTAAGTCTTGTG-1
T011	NO.3	GAACTTGTCTCCACTG-1
T011	NO.3	GAAGACGGTTTAAAGG-1
T011	NO.3	GAAGCAGGTCAAGAGC-1
T011	NO.3	GAAGTCTAGGATGTCG-1
T011	NO.3	GAAGTTCCACCCACAG-1
T011	NO.3	GAATAGATCGGATCCG-1
T011	NO.3	GAATGTCAGTGTACTC-1
T011	NO.3	GAATTGCCAGCTTGAT-1
T011	NO.3	GAATTGCGTATTAGCC-1
T011	NO.3	GACAACTCACTCCCTA-1
T011	NO.3	GACAACTCATTTGCTT-1
T011	NO.3	GACACATAGACTCACT-1
T011	NO.3	GACACCGTCCATCGTC-1
T011	NO.3	GACAGAGCAAGGTCGA-1
T011	NO.3	GACAGAGGTACATCCA-1
T011	NO.3	GACGAAGGTATTACCG-1
T011	NO.3	GACGAAGGTGTTTGGT-1
T011	NO.3	GACGGCTCAATCCAAC-1
T011	NO.3	GACGGCTGTTCGTTGA-1
T011	NO.3	GACTAACAGGCCTCTG-1
T011	NO.3	GACTAACGTTACGCCG-1
T011	NO.3	GACTTGATCTCCACTG-1
T011	NO.3	GAGACCCCAAACGAGC-1
T011	NO.3	GAGACCCTCCCTGAGG-1
T011	NO.3	GAGATAAGTCTCCAAA-1
T011	NO.3	GAGATGGAGGTCACAG-1
T011	NO.3	GAGATGGGTCGCATAT-1
T011	NO.3	GAGATGGGTCTGTAAC-1
T011	NO.3	GAGCAGATCGAGCACC-1
T011	NO.3	GAGCTTAGTGCCAGAA-1
T011	NO.3	GAGCTTATCTGGTGAT-1
T011	NO.3	GAGGAACCATCTAGAC-1
T011	NO.3	GAGGAACTCCTCGCTA-1
T011	NO.3	GAGGTCCGTTATTCGG-1
T011	NO.3	GAGTCCGAGTCTACTG-1
T011	NO.3	GAGTCCGTCTGGTGAT-1
T011	NO.3	GAGTGAGTCACACTAG-1
T011	NO.3	GATAAAGGTGACCAAG-1
T011	NO.3	GATAAAGTCCTTGAAG-1
T011	NO.3	GATAAAGTCTGCTTGC-1
T011	NO.3	GATAACCAGACGCCCT-1
T011	NO.3	GATAGGGGTGTTGAGG-1
T011	NO.3	GATAGGGTCAGGATCT-1
T011	NO.3	GATCAGTGTTATTCTC-1
T011	NO.3	GATCGATGTGAGTCAG-1
T011	NO.3	GATCTAGCATCCTTGC-1
T011	NO.3	GATGCATCATTGGGCC-1
T011	NO.3	GATGCTAAGGAGGTCT-1
T011	NO.3	GATTACGTCAAACCGT-1
T011	NO.3	GATTACGTCGATAGCT-1
T011	NO.3	GATTCTTCATCTCGAA-1
T011	NO.3	GCAAACTGTTTGACTG-1
T011	NO.3	GCAACCGTCCTGTACC-1
T011	NO.3	GCAATCAAGATGTGGC-1
T011	NO.3	GCACATAAGCCCAGCT-1
T011	NO.3	GCACATACACCGTCGA-1
T011	NO.3	GCACATACAGAGTGTG-1
T011	NO.3	GCAGAGATCTAACTGG-1
T011	NO.3	GCAGCCACAGTCGGAA-1
T011	NO.3	GCAGCCAGTTTAACGC-1
T011	NO.3	GCAGCCATCCACTTAT-1
T011	NO.3	GCAGGTCAGGTTAACA-1
T011	NO.3	GCAGGTCGTCTGCGGT-1
T011	NO.3	GCAGTTACATAGACTC-1
T011	NO.3	GCAGTTAGTCTAGGGA-1
T011	NO.3	GCATACACAAGAGTCG-1
T011	NO.3	GCATCTCTCGTATCAG-1
T011	NO.3	GCATGATAGAGCCGTA-1
T011	NO.3	GCATGATAGGTTAACA-1
T011	NO.3	GCATGATCACTCTTAT-1
T011	NO.3	GCATGATGTATCTCAG-1
T011	NO.3	GCATGCGTCTAACTGG-1
T011	NO.3	GCATGTACACAGGCCT-1
T011	NO.3	GCCAGGTTCTACCGGG-1
T011	NO.3	GCCATCTCACTCTGGG-1
T011	NO.3	GCCATCTGTGAGGGTT-1
T011	NO.3	GCCGACATCTATCCCG-1
T011	NO.3	GCCGGATTCTCACATT-1
T011	NO.3	GCCGGATTCTCGTTAT-1
T011	NO.3	GCCGTTTGTTCTCCCA-1
T011	NO.3	GCCTATCAGAGTGACC-1
T011	NO.3	GCCTATCAGTGTTTGC-1
T011	NO.3	GCCTGTTCACGTCGGT-1
T011	NO.3	GCGACCAGTGCTATTG-1
T011	NO.3	GCGAGAAGTTGACGGA-1
T011	NO.3	GCGCAACTCAGTTCTT-1
T011	NO.3	GCGCAGTCATGCCACG-1
T011	NO.3	GCGCCAAAGTTGGCAG-1
T011	NO.3	GCGCCAACAACCTGAT-1
T011	NO.3	GCGCGATTCTGGCAGC-1
T011	NO.3	GCGCGTAGTACGGTGA-1
T011	NO.3	GCGCTAGAGCCTCAAT-1
T011	NO.3	GCGCTAGTCCAGGCGT-1
T011	NO.3	GCGCTGAAGGACCAGT-1
T011	NO.3	GCGCTGACAGGTCAAG-1
T011	NO.3	GCGGGTTAGTGAACGC-1
T011	NO.3	GCGGGTTCAGATCACT-1
T011	NO.3	GCGTGTGCAGGATCCC-1
T011	NO.3	GCTAAGTCAATTCACG-1
T011	NO.3	GCTAATGGTCCAAGTT-1
T011	NO.3	GCTAGCGTCCGAGTCG-1
T011	NO.3	GCTATAGAGGGCTACA-1
T011	NO.3	GCTCCTAAGCCCAATT-1
T011	NO.3	GCTCTCAAGTAAGACT-1
T011	NO.3	GCTCTCAGTCATGTTG-1
T011	NO.3	GCTCTGTAGGAATAGG-1
T011	NO.3	GCTGCAGAGGTGAGTC-1
T011	NO.3	GCTGCAGAGTCATCAC-1
T011	NO.3	GCTGCAGTCAGTGAAA-1
T011	NO.3	GCTGCGATCCAGACCG-1
T011	NO.3	GCTGCGATCTCCCTAG-1
T011	NO.3	GCTTCACCAATGAATG-1
T011	NO.3	GCTTCCATCCGTAGTA-1
T011	NO.3	GCTTTATAGGAGGCTT-1
T011	NO.3	GGAACAGTCCGACGAC-1
T011	NO.3	GGAACCCCACTGTATG-1
T011	NO.3	GGAACTTTCAAGGGAC-1
T011	NO.3	GGAATAATCGAGCACC-1
T011	NO.3	GGACAAGTCCCGGTAG-1
T011	NO.3	GGACATTTCAAGTTGC-1
T011	NO.3	GGACCACGTCGTATTG-1
T011	NO.3	GGACCACTCGCAACGC-1
T011	NO.3	GGACGTCCAACCGCCA-1
T011	NO.3	GGAGCAAAGGAAGGCG-1
T011	NO.3	GGATCCGGTGAAAGAG-1
T011	NO.3	GGATGTTCAACTGGAG-1
T011	NO.3	GGATGTTCACATCGTA-1
T011	NO.3	GGATGTTTCCTCTACG-1
T011	NO.3	GGATTACAGGTCTAAA-1
T011	NO.3	GGATTTGCATATGTGC-1
T011	NO.3	GGATTTGGTAGGGTAC-1
T011	NO.3	GGCAATTCATAGGATA-1
T011	NO.3	GGCCATGCAGACGAAC-1
T011	NO.3	GGCCGATAGAGGTAGA-1
T011	NO.3	GGCGGTTGTTAAGTAG-1
T011	NO.3	GGCGGTTTCTACTTAC-1
T011	NO.3	GGCGTGTCAAACAGTA-1
T011	NO.3	GGCTCGAAGTAGATCA-1
T011	NO.3	GGCTCGACACACCAGC-1
T011	NO.3	GGCTCGACAGTTAACC-1
T011	NO.3	GGCTCGAGTTGCCCGA-1
T011	NO.3	GGCTGTGTCAGGCAAG-1
T011	NO.3	GGCTTAAAGGCTACGA-1
T011	NO.3	GGGAAACAGTTGGCTT-1
T011	NO.3	GGGAATGAGTGACTAA-1
T011	NO.3	GGGACAAAGGGCTCTC-1
T011	NO.3	GGGACCTGTACTAGGG-1
T011	NO.3	GGGAGATCATGCCACG-1
T011	NO.3	GGGCACTGTGTACGCC-1
T011	NO.3	GGGCACTTCATTTGCT-1
T011	NO.3	GGGCATCCACGGAGTA-1
T011	NO.3	GGGCATCGTAACTTCG-1
T011	NO.3	GGGCATCGTTGAGTTC-1
T011	NO.3	GGGCATCTCGACCTGG-1
T011	NO.3	GGGTCTGGTAGGGACT-1
T011	NO.3	GGGTTGCGTAGCTCCG-1
T011	NO.3	GGTACATCACCATGTA-1
T011	NO.3	GGTACATCATCTAGAC-1
T011	NO.3	GGTACATTCGTCTGAA-1
T011	NO.3	GGTACTAAGTGAGAAG-1
T011	NO.3	GGTACTATCTAAGTGC-1
T011	NO.3	GGTATTGAGCTGTCTA-1
T011	NO.3	GGTATTGAGGTCGCTC-1
T011	NO.3	GGTCAGCCAGCTCCGA-1
T011	NO.3	GGTGCGTGTGCCTTGG-1
T011	NO.3	GGTGGCTCAGTCAGAG-1
T011	NO.3	GGTGGTCGTTCGATTG-1
T011	NO.3	GTAACGTAGCTTCAGT-1
T011	NO.3	GTAACTGCAGCGCTTG-1
T011	NO.3	GTAACTGGTTTGCATG-1
T011	NO.3	GTAAGCTAGCTCCGCA-1
T011	NO.3	GTACATGCAGACCAAG-1
T011	NO.3	GTACCGGAGGGCTTAG-1
T011	NO.3	GTACGATCACTCTTAT-1
T011	NO.3	GTACGATGTCCGTCAG-1
T011	NO.3	GTACGTACACTTACGA-1
T011	NO.3	GTACTCCCACCGGTCA-1
T011	NO.3	GTACTCCGTCTAAGGG-1
T011	NO.3	GTACTCCTCGTAACCA-1
T011	NO.3	GTACTTTAGAATCGTA-1
T011	NO.3	GTACTTTCAAGCAAGC-1
T011	NO.3	GTACTTTGTAACGTGG-1
T011	NO.3	GTAGATCAGGACCAGT-1
T011	NO.3	GTAGCATAGAAGACGA-1
T011	NO.3	GTAGCATAGGCTGCAA-1
T011	NO.3	GTAGCATAGGGATGGG-1
T011	NO.3	GTAGCATAGGGCTCAA-1
T011	NO.3	GTAGCATTCGTCACAA-1
T011	NO.3	GTAGCCGGTGGAAGGG-1
T011	NO.3	GTAGCGCAGAAGAAGC-1
T011	NO.3	GTAGCGCTCCACCGGA-1
T011	NO.3	GTAGGCCAGAACACAT-1
T011	NO.3	GTAGGCCTCGAATCCA-1
T011	NO.3	GTAGGCCTCGGGAAAC-1
T011	NO.3	GTATCTTTCCTACCCA-1
T011	NO.3	GTATTCTAGAGCTCAG-1
T011	NO.3	GTATTCTTCTCCATGC-1
T011	NO.3	GTATTTCCAGGACGAT-1
T011	NO.3	GTATTTCCATGCAAGG-1
T011	NO.3	GTCAAGTAGGACACCA-1
T011	NO.3	GTCACAAAGGATGTCG-1
T011	NO.3	GTCACAAAGGGAAAGT-1
T011	NO.3	GTCACCTAGTTGGCTT-1
T011	NO.3	GTCACCTTCAGTTTGG-1
T011	NO.3	GTCACGGGTTATTGGC-1
T011	NO.3	GTCACGGTCTTGGGTA-1
T011	NO.3	GTCATAGAGACAGACC-1
T011	NO.3	GTCATTTAGGGTTTCT-1
T011	NO.3	GTCATTTCACGCTTTC-1
T011	NO.3	GTCCCATAGTGAAACT-1
T011	NO.3	GTCCCATGTGACTCAT-1
T011	NO.3	GTCCTCAAGACATAAC-1
T011	NO.3	GTCCTCAAGTCCTATG-1
T011	NO.3	GTCCTCACATGCGGCT-1
T011	NO.3	GTCCTCACATTGGCGC-1
T011	NO.3	GTCCTGTCATAGGTCT-1
T011	NO.3	GTCGACGGTAAACTCC-1
T011	NO.3	GTCGGTGAGGATGTAT-1
T011	NO.3	GTCGGTGGTTTCCACC-1
T011	NO.3	GTCGGTGTCGTCTGCT-1
T011	NO.3	GTCGTCTGTTCTGCAA-1
T011	NO.3	GTCGTGGGTACGCACC-1
T011	NO.3	GTCTACCAGCGTAACG-1
T011	NO.3	GTCTCACCATGCCGCA-1
T011	NO.3	GTCTTCGTCCAAACAC-1
T011	NO.3	GTCTTGCCATCCACGG-1
T011	NO.3	GTGAAGGGTGGGTCAA-1
T011	NO.3	GTGAATCGTCACGCCA-1
T011	NO.3	GTGAATCGTTGACGGA-1
T011	NO.3	GTGACATGTCGCGTCA-1
T011	NO.3	GTGACATGTCTGGGCT-1
T011	NO.3	GTGACCGGTTTCGGCG-1
T011	NO.3	GTGCATAAGTCAGTCT-1
T011	NO.3	GTGCCTTAGACGATGC-1
T011	NO.3	GTGCGACAGAGTCCTT-1
T011	NO.3	GTGCGACCAAGAATCA-1
T011	NO.3	GTGCGGTCAATGGTAA-1
T011	NO.3	GTGCTCTCAGATCGAG-1
T011	NO.3	GTGGACCAGCCACCTG-1
T011	NO.3	GTGGACCAGCCGTTCG-1
T011	NO.3	GTGGACCGTTCTCAAG-1
T011	NO.3	GTGGACCTCAGCAGCC-1
T011	NO.3	GTGGATTAGTTGAGAT-1
T011	NO.3	GTGGGTCAGCCACGCT-1
T011	NO.3	GTGGGTCCATGGTAAA-1
T011	NO.3	GTGGTCGCAGGCATAG-1
T011	NO.3	GTGGTCGTCTCATCCG-1
T011	NO.3	GTGGTGCAGATTCGTC-1
T011	NO.3	GTGTCTCAGGTGTGCA-1
T011	NO.3	GTGTCTCCATTCTTCA-1
T011	NO.3	GTGTTAGCACGTCGGT-1
T011	NO.3	GTTAAGCCAAGGCTGA-1
T011	NO.3	GTTAAGCTCCGAAGTT-1
T011	NO.3	GTTACAGGTAGAACAT-1
T011	NO.3	GTTACAGGTCTTACCC-1
T011	NO.3	GTTACGAGTGAGTATA-1
T011	NO.3	GTTACGATCCGGCTAG-1
T011	NO.3	GTTCCGTTCGGGTGAA-1
T011	NO.3	GTTCCGTTCTGGGCTG-1
T011	NO.3	GTTCGAAGTGGGATCA-1
T011	NO.3	GTTCGGGCAAAGCAAT-1
T011	NO.3	GTTCGGGGTGACCAAG-1
T011	NO.3	GTTCGGGGTGAGTATA-1
T011	NO.3	GTTCGGGTCGAGCTCG-1
T011	NO.3	GTTCTCGAGCTCCTTC-1
T011	NO.3	GTTCTCGCATGAAGTA-1
T011	NO.3	GTTCTTAGTATCTCAG-1
T011	NO.3	GTTGAACGTCGAGTTT-1
T011	NO.3	GTTGCAACAGTCGGAA-1
T011	NO.3	GTTGCCTCAGCGATGA-1
T011	NO.3	GTTGCCTGTCATTAGC-1
T011	NO.3	GTTGCCTGTGAGCTCC-1
T011	NO.3	GTTGGATTCCTACTCG-1
T011	NO.3	GTTTACTAGTCATCCA-1
T011	NO.3	GTTTAGGGTGTGACTT-1
T011	NO.3	GTTTAGGGTTACCGGC-1
T011	NO.3	GTTTGAGTCAGCATAC-1
T011	NO.3	TAAACCGCAACGTTTG-1
T011	NO.3	TAAACCGGTACAGACG-1
T011	NO.3	TAACTCTCATCCCAAA-1
T011	NO.3	TAACTCTGTGAACCTT-1
T011	NO.3	TAACTCTTCAGCCCGA-1
T011	NO.3	TAACTCTTCCCTCAGT-1
T011	NO.3	TAAGCCATCGCGTGGT-1
T011	NO.3	TAAGGCTCAACCCACG-1
T011	NO.3	TAAGGCTCACAATGTC-1
T011	NO.3	TAATCTCGTCTCTCGT-1
T011	NO.3	TACAAGCTCTTACCTA-1
T011	NO.3	TACACCCAGCGTGAAC-1
T011	NO.3	TACACCCCAGCCCATG-1
T011	NO.3	TACACCCCAGGCCCAT-1
T011	NO.3	TACACCCTCAATCGAC-1
T011	NO.3	TACACGAAGTCTCGTA-1
T011	NO.3	TACAGTGAGAGTCTGG-1
T011	NO.3	TACCACCAGCGGTACA-1
T011	NO.3	TACCACCGTTAGTGGG-1
T011	NO.3	TACCAGAAGACGTGGT-1
T011	NO.3	TACCAGAGTAAACTCC-1
T011	NO.3	TACCAGAGTTGAACAA-1
T011	NO.3	TACCCACCAAGCCAAG-1
[truncated: 9,953 more rows]
