# Supplementary material for: Human papillomavirus integration perspective in small cell cervical carcinoma
Source: Nat Commun. 2022 Oct 10;13:5968. doi: 10.1038/s41467-022-33359-w (PMC9550834; doi:10.1038/s41467-022-33359-w)
Supplement: Supplementary file 15 — Supplementary Data 12 [file 41467_2022_33359_MOESM15_ESM.xlsx]

## Sheet: Supplementary Data 12
Supplementary Data 12. Features of HPV integration sites in fourteen WGS samples.

## Sheet: single_integration
Sample ID	Chr	Integrated Position	Micro Homology	Small Insertion	Repeat Element	Dnase-I Site	Expressed as Fusion	Cancer Gene	non-B DNA helix	Fragile Site
T001	chr12	72584510	N	N	Y	N	N	N	N	N
T001	chr12	72608574	N	N	N	Y	Y	N	N	N
T002	chr4	142957323	N	N	Y	Y	Y	Y	N	N
T002	chr4	142974402	Y	N	N	N	Y	Y	N	N
T003	chr4	1798257	N	Y	N	Y	Y	Y	N	Y
T003	chr4	1798238	N	N	N	Y	Y	Y	N	Y
T004	chr8	128277178	Y	N	Y	N	Y	N	N	N
T004	chr8	128283649	Y	Y	N	Y	N	N	N	N
T004	chr8	128284866	Y	N	Y	N	Y	N	N	N
T004	chr8	128286562	Y	N	Y	N	N	N	N	N
T004	chr8	128326192	N	Y	Y	N	N	N	N	N
T004	chr8	128278754	Y	N	N	N	Y	N	N	N
T004	chr8	128295512	Y	N	N	Y	Y	N	N	N
T004	chr8	128283619	Y	N	N	Y	N	N	N	N
T005	chr16	74035944	Y	Y	Y	N	Y	N	N	Y
T005	chr16	74095258	N	N	Y	Y	N	N	N	Y
T005	chr16	74098694	Y	N	N	Y	Y	N	N	Y
T006	chr3	94834590	Y	N	N	Y	Y	N	N	N
T006	chr3	94808600	N	N	N	N	Y	N	N	N
T008	chr2	16133477	N	N	N	N	N	N	N	Y
T008	chr2	16133498	N	N	N	N	Y	N	N	Y
T009	chr15	63724280	N	N	N	N	N	N	N	Y
T009	chr15	63724293	Y	N	N	N	N	N	N	Y
T010	chr18	9120580	Y	N	N	Y	Y	Y	N	N
T010	chr18	9197676	Y	N	Y	N	N	Y	N	N
T010	chr18	9156960	Y	N	Y	N	Y	Y	N	N
T010	chr18	9125743	N	Y	N	N	Y	Y	N	N
T010	chr18	9221853	N	Y	N	N	Y	Y	N	N
T011	chr8	128743575	N	N	Y	N	Y	N	Y	N
T011	chr8	128744026	N	N	Y	N	Y	N	Y	N
T011	chr8	128748036	N	N	N	N	Y	Y	N	N
T011	chr8	128743581	N	N	N	N	Y	N	Y	N
T011	chr8	128757489	Y	N	Y	Y	Y	N	N	N
T014	chr8	128365830	N	N	N	N	N	N	N	N
T014	chr8	128365881	Y	N	N	N	Y	N	N	N
T014	chr8	128372423	Y	N	Y	Y	N	N	N	N
T017	chr8	128497596	N	N	N	N	Y	N	N	N
T017	chr8	128503066	N	N	Y	Y	Y	N	N	N
T017	chr8	128510364	Y	N	N	N	N	N	N	N
T017	chr8	128494669	N	N	N	N	Y	N	N	N
T018	chr8	128225238	N	N	Y	Y	N	N	N	N
T018	chr8	128373344	Y	Y	Y	N	Y	N	N	N
T018	chr8	128381896	N	N	N	N	Y	N	N	N
T019	chr2	157181909	Y	N	N	N	Y	Y	N	N
T019	chr2	157188503	Y	N	N	N	Y	Y	N	N
T019	chr2	157188504	N	N	N	N	Y	Y	N	N

## Sheet: pairwise_integrations
Sample	Harbor MH and Small insertion			Locate in Repeated Element			Close to Dnase-I Sites
ID	none	single	both	none	single	both	none	single	both
T001	1	0	0	0	1	0	0	1	0
T002	0	1	0	0	1	0	0	1	0
T003	0	1	0	1	0	0	0	0	1
T004	0	0	7	0	4	3	2	5	0
T005	0	1	1	0	1	1	0	2	0
T006	0	1	0	1	0	0	0	1	0
T008	1	0	0	1	0	0	0	0	1
T009	0	1	0	1	0	0	0	0	1
T010	0	0	4	2	2	0	0	3	1
T011	2	2	0	0	3	1	2	1	1
T014	0	2	0	1	1	0	1	1	0
T017	2	0	0	1	1	0	0	2	0
T018	1	1	0	0	2	0	1	1	0
T019	0	2	0	2	0	0	0	0	2
SUM	7	12	12	10	16	5	6	18	7
	sum(single+both)		24	sum(single+both)		21	sum(single+both)		25
	sum(all)		31	sum(all)		31	sum(all)		31
	ratio		0.774194	ratio		0.677419	ratio		0.806452
