# Supplementary material for: Human papillomavirus integration perspective in small cell cervical carcinoma
Source: Nat Commun. 2022 Oct 10;13:5968. doi: 10.1038/s41467-022-33359-w (PMC9550834; doi:10.1038/s41467-022-33359-w)
Supplement: Supplementary file 16 — Supplementary Data 13 [file 41467_2022_33359_MOESM16_ESM.xlsx]

## Sheet: Supplementary Data 13
Supplementary Data 13. Expressions of TFs on duplicated segments in local haplotypes.

## Sheet: TFs_in_vrial_enhancer
TFs	AP-1				NFI				Oct-1	Tef-1	Tef-2	YY1
Gene	FOS	JUN	JUNB	JUND	NFIA	NFIB	NFIC	NFIX	POU2F1	TEAD1	KLF3	YY1
T001	295.48	293.648	220.409	80.3924	9.07302	39.6803	10.0907	25.044	5.52056	6.39422	9.6857	20.7557
T002	27.5833	85.2041	96.8254	163.964	1.43594	7.78232	19.4152	2.02099	2.70878	6.68967	9.96009	15.3189
T003	175.949	116.95	232.365	139.79	5.60142	29.2666	19.6214	34.87	3.02898	5.69086	7.80601	15.0366
T004	83.1508	116.924	131.617	170.898	3.70125	7.66063	10.0165	4.1094	3.92798	6.73826	11.9219	21.4741
T005	26.1778	148.912	56.8934	152.923	4.15398	9.32625	21.5524	24.1603	2.9248	8.65306	15.9643	15.8442
T006	31.1646	113.775	48.9943	284.105	3.90376	2.65593	19.1853	20.0813	3.86917	7.27889	10.3493	27.691
T007	8.16891	76.6634	41.8375	108.202	2.5406	53.2828	25.7123	43.0712	4.67051	10.1642	2.11681	22.4561
T008	172.756	85.8228	221.328	77.1104	2.39572	14.2431	6.10144	10.1673	3.22807	6.0407	6.2109	12.031
T010	1.56486	8.96299	6.13803	11.5985	4.96873	39.8719	7.44785	15.308	3.98925	3.48963	4.90063	14.0619
T011	72.7776	97.9288	114.055	63.7252	4.93702	10.6794	13.4473	8.08708	4.34228	5.40651	9.1587	18.7688
T012	397.8	125.124	136.497	103.796	7.36411	6.65576	23.1121	6.68555	2.74026	7.02376	12.502	13.7987
T013	148.656	74.8212	263.07	197.94	2.78432	4.20074	15.5587	14.8942	1.76225	4.18005	13.0849	13.8276
T014	42.5385	83.5672	96.7798	82.0393	2.29408	9.75812	11.7654	13.8608	3.57689	7.52898	18.9846	16.6552
T015	53.3145	44.8685	58.1953	65.1457	3.00757	2.92704	19.6772	3.99215	3.83259	7.231	15.5424	17.1321
T016	12.8224	52.3529	23.8437	76.9031	4.08568	53.0885	16.6112	30.6185	9.43205	5.53785	7.35594	32.7903
T017	160.968	38.7191	166.253	77.1537	4.45119	10.7431	10.7915	7.15069	4.19059	6.02143	7.284	16.2732
T018	91.1458	66.1259	41.2989	65.0801	0.827376	26.6668	13.2305	3.47611	4.82525	1.26475	3.67931	11.3828
T019	193.614	81.4973	252.351	80.1919	13.9701	6.32305	18.3325	22.9356	3.05801	5.14357	11.4929	13.8129
T025	160.264	56.0324	219.607	134.184	6.78728	11.3936	9.49836	16.3721	4.49856	15.1566	13.5234	20.4019

## Sheet: TFs_in_human_segments
SampleID	Seg_ID	Ref_seg	left_pos	right_pos	size	CN	ATF3	BATF	BCL11A	BCL3	BCLAF1	BDP1	BHLHE40	BRCA1	BRF1	BRF2	CCNT2	CEBPB	CHD2	CTBP2	CTCF	CTCFL	E2F1	E2F4	E2F6	EBF1	EGR1	ELF1	ELK4	EP300	ESR1	ESRRA	ETS1	FOS	FOSL1	FOSL2	FOXA1	FOXA2	GABPA	GATA1	GATA2	GATA3	GTF2B	GTF2F1	HDAC2	HDAC8	HMGN3	HNF4A	HNF4G
T001	A	chr12	72579000	72584510	5511	2.19	-	-	-	-	-	-	-	-	-	-	-	-	-	-	-	-	-	-	-	-	-	-	-	-	-	-	-	-	-	-	-	-	-	-	-	-	-	-	-	-	-	-	-
T001	B	chr12	72584510	72608574	24065	4.19	-	1.06201	-	-	-	-	-	-	-	-	-	0	-	-	-	-	-	-	4.52791	-	-	-	-	-	-	-	-	-	-	-	3.60958	-	-	-	-	-	-	-	-	-	-	-	-
T001	C	chr12	72608574	72614000	5427	1.91	-	-	-	-	-	-	-	-	-	-	-	-	-	-	-	-	-	-	-	-	-	-	-	-	-	-	-	-	-	-	-	-	-	-	-	-	-	-	-	-	-	-	-
T002	A	chr4	142895000	142912249	17250	2	-	-	-	-	-	-	-	-	-	-	-	-	-	-	-	-	-	-	-	-	-	-	-	-	-	-	-	-	-	-	-	-	-	-	-	-	-	-	-	-	-	-	-
T002	B	chr4	142912249	142957323	45075	2.93	-	-	-	-	-	-	-	-	-	-	-	-	-	-	-	-	-	-	-	-	-	-	-	0	-	-	-	-	-	-	-	-	-	-	1.05599	-	-	-	-	-	-	-	-
T002	C	chr4	142957323	142972380	15058	5.85	-	-	-	-	-	-	-	-	-	-	-	-	-	-	5.55785	-	-	-	-	-	-	-	-	-	-	-	-	0	-	-	4.66218	-	-	-	1.05599	0.0259581	-	-	-	-	-	-	-
T002	D	chr4	142972380	142972726	347	3.32	-	-	-	-	-	-	-	-	-	-	-	-	-	-	-	-	-	-	-	-	-	-	-	-	-	-	-	-	-	-	-	-	-	-	-	-	-	-	-	-	-	-	-
T002	E	chr4	142972726	142974402	1677	5.27	-	-	-	-	-	-	-	-	-	-	-	-	-	-	-	-	-	-	-	-	-	-	-	-	-	-	-	-	-	-	-	-	-	-	-	-	-	-	-	-	-	-	-
T002	F	chr4	142974402	142974728	327	1.95	-	-	-	-	-	-	-	-	-	-	-	-	-	-	-	-	-	-	-	-	-	-	-	-	-	-	-	-	-	-	-	-	-	-	-	-	-	-	-	-	-	-	-
T002	G	chr4	142974728	142995000	20273	2	-	-	-	-	-	-	-	-	-	-	-	-	-	-	-	-	-	-	-	-	-	-	-	-	-	-	-	-	-	-	-	-	-	-	-	-	-	-	-	-	-	-	-
T003	A	chr4	1733000	1739090	6091	1.03	-	-	-	-	-	-	-	-	-	-	-	-	-	-	-	-	-	-	-	-	-	-	-	-	-	-	-	-	-	-	-	-	-	-	-	-	-	-	-	-	-	-	-
T003	B	chr4	1739090	1744503	5414	12.65	-	-	-	-	-	-	-	-	-	-	-	-	-	-	-	-	-	-	-	-	-	-	-	-	-	-	-	-	-	-	-	-	-	-	-	-	-	-	-	-	-	-	-
T003	C	chr4	1744503	1750435	5933	8.94	-	-	-	-	-	-	-	-	-	-	-	-	-	-	5.26412	0	-	-	-	-	-	6.04477	-	0	-	-	-	-	-	-	1.241	0	1.44748	-	-	-	-	-	12.4938	-	-	-	-
T003	D	chr4	1750435	1793573	43139	10.39	-	-	-	-	-	-	6.44769	-	-	-	0.303197	0	-	-	5.26412	-	-	-	3.88926	0.67652	0	6.04477	-	0	-	-	-	-	0	-	1.241	0	1.44748	0	2.94358	-	-	-	12.4938	2.2002	0	0.391185	0.265208
T003	E	chr4	1793573	1798238	4666	12.32	-	-	-	-	-	-	-	-	-	-	0.303197	-	-	-	-	0	0	5.71298	3.88926	-	0	6.04477	-	0	-	12.4446	14.6346	-	-	-	1.241	-	1.44748	-	-	-	-	-	12.4938	-	0	0.391185	0.265208
T003	F	chr4	1798238	1798257	20	0.71	-	-	-	-	-	-	-	-	-	-	-	-	-	-	-	-	-	-	-	-	-	-	-	-	-	-	-	-	-	-	-	-	-	-	-	-	-	-	-	-	-	-	-
T003	G	chr4	1798257	1804955	6699	13.68	-	-	-	-	-	-	-	-	-	-	-	0	-	-	5.26412	-	-	-	-	-	-	-	-	0	-	-	-	-	-	-	-	-	-	-	-	-	-	-	12.4938	-	-	0.391185	0.265208
T003	H	chr4	1804955	1808762	3808	12.97	-	-	-	-	-	-	-	-	-	-	-	-	-	-	-	-	-	-	-	-	-	-	-	-	-	-	-	-	-	-	-	-	-	-	-	-	-	-	-	-	-	-	-
T003	I	chr4	1808762	1813000	4239	0.97	-	-	-	-	-	-	-	-	-	-	-	0	-	-	5.26412	0	-	-	-	0.67652	-	-	-	-	-	-	-	-	-	1.78509	-	-	1.44748	-	-	-	10.6661	-	12.4938	-	-	-	-
T004	A	chr8	128255000	128277178	22179	2.48	-	-	-	-	-	-	-	-	-	-	-	-	-	-	-	-	-	-	-	3.22755	-	-	-	-	-	-	-	0	-	-	-	-	-	-	-	-	-	-	-	-	-	-	-
T004	B	chr8	128277178	128278754	1577	220.43	-	-	-	-	-	-	-	-	-	-	-	-	-	-	-	-	-	-	-	-	-	-	-	-	-	-	-	-	-	-	-	-	-	-	-	-	-	-	-	-	-	-	-
T004	C	chr8	128278754	128283619	4866	202.39	-	-	-	-	-	-	-	-	-	-	-	-	-	-	-	-	-	-	-	-	-	-	-	-	-	-	-	-	-	-	-	-	-	-	-	-	-	-	-	-	-	-	-
T004	D	chr8	128283619	128283649	31	195.87	-	-	-	-	-	-	-	-	-	-	-	-	-	-	-	-	-	-	-	-	-	-	-	-	-	-	-	-	-	-	-	-	-	-	-	-	-	-	-	-	-	-	-
T004	E	chr8	128283649	128284866	1218	202	-	-	-	-	-	-	-	-	-	-	-	-	-	-	-	-	-	-	-	-	-	-	-	-	-	-	-	-	-	-	-	-	-	-	-	-	-	-	-	-	-	-	-
T004	F	chr8	128284866	128286562	1697	60.83	-	-	-	-	-	-	-	-	-	-	-	-	-	-	-	-	-	-	-	-	-	-	-	-	-	-	-	-	-	-	-	-	-	-	-	-	-	-	-	-	-	-	-
T004	G	chr8	128286562	128293718	7157	63	-	-	-	-	-	-	-	-	-	-	-	0	-	-	-	-	-	-	-	-	-	-	-	-	-	-	-	-	-	-	6.37599	-	-	-	-	-	-	-	-	-	-	-	-
T004	H	chr8	128293718	128295512	1795	64.65	-	-	-	-	-	-	-	-	-	-	-	-	-	-	-	-	-	-	-	-	-	-	-	-	-	-	-	-	-	-	-	-	-	-	-	-	-	-	-	-	-	-	-
T004	I	chr8	128295512	128310957	15446	17.91	-	2.78098	1.78147	-	-	-	-	-	-	-	-	0	-	-	-	-	-	-	-	3.22755	-	-	-	0	-	-	-	0	-	-	-	-	-	-	-	-	-	-	-	-	-	-	-
T004	J	chr8	128310957	128326192	15236	8.52	-	2.78098	1.78147	8.93454	51.2675	-	-	-	-	-	-	-	6.70388	-	7.60078	-	-	-	-	3.22755	0	-	-	0	-	-	-	0	-	-	6.37599	-	-	-	-	-	-	-	-	-	-	-	-
T004	K	chr8	128326192	128755000	428809	4.83	-	2.78098	1.78147	-	51.2675	-	1.92202	0.840739	-	-	0.445402	0	6.70388	-	7.60078	0	0	8.23503	3.32628	3.22755	0	14.0058	0.231456	0	-	-	12.8779	0	0	1.67814	6.37599	0	-	0	0.516161	0.102659	17.834	9.0682	13.0887	-	0	14.2676	1.20117
T005	A	chr16	73550000	73553794	3795	2.45	-	-	-	-	-	-	-	-	-	-	-	-	-	-	-	-	-	-	-	-	-	-	-	-	-	-	-	-	-	-	-	-	-	-	-	-	-	-	-	-	-	-	-
T005	B	chr16	73553794	74035944	482151	0.82	-	2.44467	0.333073	-	-	-	-	-	-	-	-	0	-	-	6.6199	-	-	-	-	0.701042	-	18.3607	-	0	-	-	-	0	-	2.7744	1.84405	0	-	-	7.32172	-	-	-	-	-	-	11.4793	0.346472
T005	C	chr16	74035944	74040276	4333	105.36	-	-	-	-	-	-	-	-	-	-	-	-	-	-	-	-	-	-	-	-	-	-	-	-	-	-	-	-	-	-	-	-	-	-	-	-	-	-	-	-	-	-	-
T005	D	chr16	74040276	74044288	4013	92.73	-	-	-	-	-	-	-	-	-	-	-	-	-	-	-	-	-	-	-	-	-	-	-	-	-	-	-	-	-	-	-	-	-	-	-	-	-	-	-	-	-	-	-
T005	E	chr16	74044288	74081722	37435	93	-	-	-	-	-	-	-	-	-	-	-	-	-	-	6.6199	-	-	-	-	-	-	-	-	-	-	-	-	-	-	-	-	-	-	-	-	-	-	-	-	-	-	-	-
T005	F	chr16	74081722	74095258	13537	96.18	-	-	-	-	-	-	-	-	-	-	-	-	-	-	-	-	-	-	-	-	-	-	-	-	-	-	-	-	-	-	-	-	-	-	-	-	-	-	-	-	-	-	-
T005	G	chr16	74095258	74098694	3437	87.91	-	-	-	-	-	-	-	-	-	-	-	-	-	-	6.6199	-	-	-	-	-	-	-	-	-	-	-	-	-	-	-	-	-	-	-	-	-	-	-	-	-	-	-	-
T005	H	chr16	74098694	74110000	11307	4.36	-	-	-	-	-	-	-	-	-	-	-	0	-	-	-	-	-	-	-	-	-	-	-	-	-	-	-	-	-	-	-	-	-	-	-	-	-	-	-	-	-	-	-
T006	A	chr3	94795000	94798400	3401	2.1	-	-	-	-	-	-	-	-	-	-	-	-	-	-	-	-	-	-	-	-	-	-	-	-	-	-	-	-	-	-	-	-	-	-	-	-	-	-	-	-	-	-	-
T006	B	chr3	94798400	94808600	10201	6.14	-	-	-	-	-	-	-	-	-	-	-	-	-	-	-	-	-	-	-	-	-	-	-	-	-	-	-	-	-	-	-	-	-	-	-	-	-	-	-	-	-	-	-
T006	C	chr3	94808600	94834590	25991	32.14	-	-	-	-	-	-	-	-	-	-	-	-	-	-	-	-	-	-	-	-	-	-	-	-	-	-	-	-	-	-	-	-	-	-	-	-	-	-	-	-	-	-	-
T006	D	chr3	94834590	94845782	11193	7.19	-	-	-	-	-	-	-	-	-	-	-	-	-	-	-	-	-	-	-	-	-	-	-	-	-	-	-	-	-	-	-	-	-	-	-	-	-	-	-	-	-	-	-
T006	E	chr3	94845782	94850000	4219	3	-	-	-	-	-	-	-	-	-	-	-	-	-	-	-	-	-	-	-	-	-	-	-	-	-	-	-	-	-	-	-	-	-	-	-	-	-	-	-	-	-	-	-
T008	A	chr2	16060000	16067895	7896	2.8	-	-	-	-	-	-	-	-	-	-	-	-	-	-	-	-	-	-	-	-	-	-	-	-	-	-	-	-	-	-	-	-	-	-	-	-	-	-	-	-	-	-	-
T008	B	chr2	16067895	16072660	4766	17.75	-	-	-	-	-	-	-	-	-	-	-	-	-	-	-	-	-	-	-	-	-	-	-	-	-	-	-	-	-	-	-	-	-	-	-	-	-	-	-	-	-	-	-
T008	C	chr2	16072660	16133477	60818	37.3	-	-	-	-	-	-	-	-	-	-	-	0	-	-	3.50942	-	0	-	4.09488	-	0	-	-	0	-	-	-	-	-	-	1.35492	-	-	-	5.90782	-	-	-	12.4655	-	-	-	-
T008	D	chr2	16133477	16133498	22	1	-	-	-	-	-	-	-	-	-	-	-	-	-	-	-	-	-	-	-	-	-	-	-	-	-	-	-	-	-	-	-	-	-	-	-	-	-	-	-	-	-	-	-
T008	E	chr2	16133498	16145419	11922	38.05	-	-	-	-	-	-	-	-	-	-	-	-	-	-	-	-	-	-	-	-	-	-	-	-	-	-	-	-	-	-	-	-	-	-	-	-	-	-	-	-	-	-	-
T008	F	chr2	16145419	16152104	6686	21	-	-	-	-	-	-	-	-	-	-	-	0	-	-	-	-	-	-	-	-	-	-	-	0	-	-	-	-	-	2.10359	-	-	-	-	-	-	-	-	-	-	-	0.464084	-
T008	G	chr2	16152104	16210116	58013	0.9	-	-	-	-	-	-	-	-	-	-	-	0	-	-	3.50942	-	0	-	-	-	-	-	-	0	0.0222497	-	-	-	-	-	1.35492	0	-	-	-	0.0816564	-	-	12.4655	-	-	-	-
T008	H	chr2	16210116	16219531	9416	21.2	-	-	-	-	-	-	-	-	-	-	-	-	-	-	3.50942	-	-	-	-	-	-	-	-	-	-	-	-	-	-	-	1.35492	-	-	-	5.90782	-	-	-	-	-	-	-	-
T008	I	chr2	16219531	16224737	5207	3.4	-	-	-	-	-	-	-	-	-	-	-	-	-	-	3.50942	-	-	-	-	-	-	-	-	-	-	-	-	-	-	-	-	-	-	-	-	-	-	-	-	-	-	-	-
T008	J	chr2	16224737	16254245	29509	19.1	-	-	-	-	-	-	-	-	-	-	-	0	-	11.0754	-	-	-	-	-	-	-	10.5729	-	0	-	-	-	-	-	2.10359	1.35492	0	-	-	5.90782	0.0816564	-	-	12.4655	-	-	0.464084	-
T008	K	chr2	16254245	16268000	13756	2.9	-	-	-	-	-	-	-	-	-	-	-	-	-	-	3.50942	-	-	-	-	-	-	-	-	0	-	-	-	-	-	-	-	0	-	-	5.90782	-	-	-	-	-	-	0.464084	0
T009	A	chr15	63721000	63724037	3038	3.08	-	-	-	-	-	-	-	-	-	-	-	-	-	-	-	-	-	-	-	-	-	-	-	-	-	-	-	-	-	-	-	-	-	-	-	-	-	-	-	-	-	-	-
T009	B	chr15	63724037	63724280	244	6.56	-	-	-	-	-	-	-	-	-	-	-	-	-	-	-	-	-	-	-	-	-	-	-	-	-	-	-	-	-	-	-	-	-	-	-	-	-	-	-	-	-	-	-
T009	C	chr15	63724280	63724293	14	2.51	-	-	-	-	-	-	-	-	-	-	-	-	-	-	-	-	-	-	-	-	-	-	-	-	-	-	-	-	-	-	-	-	-	-	-	-	-	-	-	-	-	-	-
T009	D	chr15	63724293	63763894	39602	6.8	-	-	-	-	-	-	-	-	-	-	-	-	-	-	NA	-	-	-	-	-	-	NA	-	NA	-	-	-	NA	-	-	NA	NA	-	-	NA	NA	-	-	-	-	-	-	-
T009	E	chr15	63763894	63766000	2107	2.91	-	-	-	-	-	-	-	-	-	-	-	NA	-	-	-	-	-	-	-	-	-	-	-	NA	-	-	-	-	-	-	NA	NA	-	-	-	-	-	-	-	-	-	NA	-
T010	A	chr18	9117000	9120580	3581	2	-	0.355246	-	-	-	-	-	-	-	-	-	0	-	-	-	-	-	-	-	2.89786	-	-	-	-	-	-	-	0	-	-	-	-	-	-	2.62631	-	-	-	-	-	-	-	-
T010	B	chr18	9120580	9125743	5164	28.05	-	-	-	-	-	-	-	-	-	-	-	-	-	-	-	-	-	-	-	-	-	-	-	-	-	-	-	-	-	-	-	-	-	-	-	-	-	-	-	-	-	-	-
T010	C	chr18	9125743	9156960	31218	5.75	0.787728	0.355246	-	1.14453	107.647	-	0.410993	0.603629	-	-	0.186226	0	7.38878	-	4.47219	-	0	2.22571	3.79732	2.89786	0	2.77809	-	0	-	-	8.04479	0	-	0.155698	1.14344	-	0.687026	-	-	0.0339319	7.96267	-	16.1237	-	0	-	-
T010	D	chr18	9156960	9197676	40717	3.4	-	0.355246	-	-	-	-	-	-	-	-	-	0	-	-	4.47219	-	-	-	-	2.89786	-	-	-	-	-	-	-	-	-	-	-	-	-	0	2.62631	-	-	-	-	-	-	-	-
T010	E	chr18	9197676	9221853	24178	10.5	-	-	-	-	-	-	-	-	-	-	-	0	-	-	-	-	-	-	-	-	-	2.77809	-	0	-	-	-	-	-	-	1.14344	0	-	-	-	-	-	-	16.1237	-	-	0.260514	0.0578995
T010	F	chr18	9221853	9225000	3148	1.65	-	-	-	-	-	-	-	-	-	-	-	-	-	-	-	-	-	-	-	-	-	-	-	-	-	-	-	-	-	-	-	-	-	-	-	-	-	-	-	-	-	-	-
T011	A	chr8	128733000	128735858	2859	2.73	-	-	-	-	-	-	-	-	-	-	-	-	-	-	-	-	-	-	-	-	-	-	-	-	-	-	-	-	-	-	-	-	-	-	-	-	-	-	-	-	-	-	-
T011	B	chr8	128735858	128737175	1318	62.36	-	-	-	-	-	-	-	-	-	-	-	-	-	-	-	-	-	-	-	-	-	-	-	-	-	-	-	-	-	-	-	-	-	-	-	-	-	-	-	-	-	-	-
T011	C	chr8	128737175	128743575	6401	56.55	-	-	-	-	-	-	-	-	-	-	-	-	-	-	5.9407	-	-	-	-	-	-	-	-	-	-	-	-	-	-	-	-	-	-	-	-	-	-	-	-	-	-	-	-
T011	D	chr8	128743575	128743581	7	0	-	-	-	-	-	-	-	-	-	-	-	-	-	-	-	-	-	-	-	-	-	-	-	-	-	-	-	-	-	-	-	-	-	-	-	-	-	-	-	-	-	-	-
T011	E	chr8	128743581	128744026	446	65.64	-	-	-	-	-	-	-	-	-	-	-	-	-	-	-	-	-	-	-	-	-	-	-	-	-	-	-	-	-	-	-	-	-	-	-	-	-	-	-	-	-	-	-
T011	F	chr8	128744026	128746283	2258	40.73	-	-	-	-	-	-	-	-	-	-	-	-	-	-	-	-	-	-	-	3.72367	-	-	-	-	-	-	-	-	-	-	-	-	-	-	-	-	-	-	-	-	-	-	-
T011	G	chr8	128746283	128748036	1754	37.45	-	-	-	-	-	-	-	-	-	-	-	-	-	-	-	-	-	-	-	3.72367	-	-	0.300902	-	-	-	-	0	-	-	-	-	-	-	0.283226	-	-	-	-	-	-	-	-
T011	H	chr8	128748036	128757489	9454	40.55	-	-	1.26539	-	94.8808	-	-	0.392939	-	-	0.095446	0	8.71827	-	5.9407	0.0925427	-	-	-	-	0	18.9933	-	0	-	-	-	0	-	1.06075	0.961157	0	-	-	0.283226	0.0714966	15.2304	8.16554	10.8466	-	0	-	-
T011	I	chr8	128757489	128760166	2678	59.82	-	-	-	-	-	-	-	-	-	-	-	0	-	-	-	-	-	-	-	-	-	-	-	-	-	-	-	-	-	-	-	-	-	-	-	-	-	-	-	-	-	-	-
T011	J	chr8	128760166	128763000	2835	2	-	-	-	-	-	-	-	-	-	-	-	0	-	-	-	-	-	-	-	-	-	-	-	-	-	-	-	-	-	-	-	-	-	-	-	-	-	-	-	-	-	-	-
T014	A	chr8	128300000	128364420	64421	3.56	-	4.1265	0.674387	10.174	104.752	-	-	-	-	-	-	0	10.2864	-	9.33317	-	-	-	-	0.735267	0	-	-	0	-	-	-	0	-	-	2.8902	0	-	-	-	-	-	-	-	-	-	-	-
T014	B	chr8	128364420	128365830	1411	30.22	-	-	-	-	-	-	-	-	-	-	-	-	-	-	-	-	-	-	-	-	-	-	-	-	-	-	-	-	-	-	-	-	-	-	-	-	-	-	-	-	-	-	-
T014	C	chr8	128365830	128365881	52	56.89	-	-	-	-	-	-	-	-	-	-	-	-	-	-	-	-	-	-	-	-	-	-	-	-	-	-	-	-	-	-	-	-	-	-	-	-	-	-	-	-	-	-	-
T014	D	chr8	128365881	128372423	6543	31.11	-	-	-	-	-	-	-	-	-	-	-	-	-	-	-	-	-	-	-	-	-	-	-	0	-	-	-	0	-	-	-	-	-	-	3.28654	-	-	-	-	-	-	50.7935	-
T014	E	chr8	128372423	128376643	4221	22.58	-	-	-	-	-	-	-	-	-	-	-	-	-	-	-	-	-	-	-	-	-	-	-	-	-	-	-	-	-	-	-	-	-	-	-	-	-	-	-	-	-	-	-
T014	F	chr8	128376643	128755000	378358	4.44	-	4.1265	0.674387	-	104.752	-	4.90108	0.29021	-	-	0.170078	0	10.2864	-	9.33317	0.0412261	0	3.71843	3.09598	0.735267	0	27.0121	0.14003	0	-	-	20.3191	0	0	0.981014	2.8902	0	-	0	3.28654	0.298598	33.2802	7.88844	11.207	-	0	50.7935	0.925853
T017	A	chr8	128470000	128494669	24670	3.1	-	-	-	-	-	-	-	-	-	-	-	-	-	-	-	-	-	-	-	-	-	-	-	0	-	-	-	0	-	-	1.64088	0	-	-	-	-	-	-	19.4963	-	-	-	-
T017	B	chr8	128494669	128497596	2928	1.03	-	-	-	-	-	-	-	-	-	-	-	-	-	-	-	-	-	-	-	-	-	-	-	-	-	-	-	-	-	-	-	-	-	-	-	-	-	-	-	-	-	-	-
T017	C	chr8	128497596	128500988	3393	138.76	-	-	-	-	-	-	-	-	-	-	-	0	-	-	-	-	-	-	-	-	-	-	-	-	-	-	-	-	-	-	-	-	-	-	-	-	-	-	-	-	-	-	-
T017	D	chr8	128500988	128503066	2079	149.1	-	-	-	-	-	-	-	-	-	-	-	-	-	-	-	-	-	-	-	-	-	-	-	-	-	-	-	-	-	-	-	-	-	-	-	-	-	-	-	-	-	-	-
T017	E	chr8	128503066	128504582	1517	10.83	-	-	-	-	-	-	-	-	-	-	-	-	-	-	-	-	-	-	-	-	-	-	-	-	-	-	-	-	-	-	-	-	-	-	-	-	-	-	-	-	-	-	-
T017	F	chr8	128504582	128510364	5783	13.59	-	-	-	-	-	-	-	-	-	-	-	-	-	-	7.21015	-	-	-	-	-	-	-	-	-	-	-	-	-	-	-	1.64088	0	-	-	-	-	-	-	-	-	-	-	-
T017	G	chr8	128510364	128510419	56	15.31	-	-	-	-	-	-	-	-	-	-	-	-	-	-	-	-	-	-	-	-	-	-	-	-	-	-	-	-	-	-	-	-	-	-	-	-	-	-	-	-	-	-	-
T017	H	chr8	128510419	128536394	25976	13.24	-	1.67341	-	-	-	-	-	-	-	-	-	0	-	-	-	-	-	-	-	4.89142	-	-	-	0	-	-	-	0	-	-	-	-	-	-	1.28407	-	-	-	-	-	-	-	-
T017	I	chr8	128536394	128755000	218607	3.72	-	1.67341	0.589618	-	88.6637	-	14.563	0.41506	-	-	0.172428	0	11.1281	-	7.21015	9.32045	0	4.92565	4.44755	4.89142	0	12.6088	0.27665	0	-	-	25.1419	0	0	1.25571	1.64088	0	-	0	1.28407	0.133198	10.8697	8.7617	19.4963	-	0	-	0.619861
T018	A	chr8	128200000	128225238	25239	1.96	-	1.33492	2.21355	1.59611	38.4801	-	-	-	-	-	-	0	9.38365	-	2.46846	-	-	-	-	0.363675	0	-	-	0	-	-	-	0	-	-	-	-	0.403957	-	0.693074	-	-	-	10.0049	-	-	-	0.0252012
T018	B	chr8	128225238	128373344	148107	3.85	-	1.33492	2.21355	1.59611	38.4801	4.26496	1.00788	0.373808	0	0.12225	-	0	9.38365	-	2.46846	-	0	1.67002	-	0.363675	0	5.30508	0.0448916	0	-	-	-	0	-	0.216107	0.630056	0	-	-	0.693074	-	6.98771	8.73898	10.0049	-	-	0.0962103	0.0252012
T018	C	chr8	128373344	128381896	8553	13.56	-	1.33492	-	-	-	-	-	-	-	-	-	-	-	-	2.46846	-	-	-	-	-	-	-	-	0	-	-	-	-	-	-	-	-	-	-	0.693074	-	-	-	-	-	-	-	-
T018	D	chr8	128381896	128755000	373105	2.04	-	1.33492	2.21355	-	38.4801	-	1.00788	0.373808	-	-	0.0460049	0	9.38365	-	2.46846	0.0198247	0	1.67002	3.10942	0.363675	0	5.30508	0.0448916	0	-	-	3.30787	0	0	0.216107	0.630056	0	-	0	0.693074	0.0114871	6.98771	8.73898	10.0049	-	0	0.0962103	0.0252012
T019	A	chr2	157130000	157136911	6912	3.05	-	-	-	-	-	-	-	-	-	-	-	-	-	-	-	-	-	-	-	-	-	-	-	-	-	-	-	-	-	-	-	-	-	-	-	0.153	-	-	-	-	-	-	-
T019	B	chr2	157136911	157137101	191	35.89	-	-	-	-	-	-	-	-	-	-	-	-	-	-	-	-	-	-	-	-	-	-	-	-	-	-	-	-	-	-	-	-	-	-	-	-	-	-	-	-	-	-	-
T019	C	chr2	157137101	157137102	2	21.16	-	-	-	-	-	-	-	-	-	-	-	-	-	-	-	-	-	-	-	-	-	-	-	-	-	-	-	-	-	-	-	-	-	-	-	-	-	-	-	-	-	-	-
T019	D	chr2	157137102	157137327	226	52.21	-	-	-	-	-	-	-	-	-	-	-	-	-	-	-	-	-	-	-	-	-	-	-	-	-	-	-	-	-	-	-	-	-	-	-	-	-	-	-	-	-	-	-
T019	E	chr2	157137327	157152104	14778	2.42	-	-	-	-	-	-	-	-	-	-	-	-	-	-	-	-	-	-	-	-	-	-	-	-	-	-	-	-	-	-	-	-	-	-	-	-	-	-	-	-	-	-	-
T019	F	chr2	157152104	157169152	17049	4	-	-	-	-	-	-	-	-	-	-	-	0	-	-	-	-	-	-	-	-	-	-	-	0	-	-	-	-	-	-	0.728709	0	-	-	-	-	-	-	-	-	-	0.0457662	0.0959034
T019	G	chr2	157169152	157174830	5679	27.05	-	-	-	-	-	-	-	-	-	-	-	-	-	-	-	-	-	-	-	-	-	-	-	-	-	-	-	-	-	-	-	-	-	-	-	-	-	-	-	-	-	-	-
T019	H	chr2	157174830	157181909	7080	166.42	-	-	-	-	-	-	-	-	-	-	0.204251	-	-	-	4.28696	27.6121	-	-	3.89901	-	0	19.3663	-	-	-	-	21.982	-	-	-	-	-	1.54425	-	-	-	-	-	-	-	-	-	-
T019	I	chr2	157181909	157188503	6595	161.16	-	-	-	-	-	-	-	-	-	-	-	-	-	-	-	-	-	-	-	-	-	19.3663	-	-	-	-	-	-	-	-	-	-	-	-	-	-	-	-	-	-	-	-	-
T019	J	chr2	157188503	157188504	2	70.32	-	-	-	-	-	-	-	-	-	-	-	-	-	-	-	-	-	-	-	-	-	-	-	-	-	-	-	-	-	-	-	-	-	-	-	-	-	-	-	-	-	-	-
T019	K	chr2	157188504	157198763	10260	168.95	-	-	1.54547	-	-	-	-	0.597463	-	-	0.204251	0	6.20754	-	4.28696	27.6121	0	4.31711	-	3.38303	0	19.3663	0.233256	0	-	-	-	0	-	-	0.728709	-	1.54425	0	-	0.153	-	6.92224	10.3258	-	0	-	-
T019	L	chr2	157198763	157211176	12414	26.32	-	-	-	-	-	-	-	-	-	-	-	-	-	-	-	-	-	-	-	-	-	-	-	-	-	-	-	-	-	-	0.728709	-	-	-	-	-	-	6.92224	-	-	-	-	-
T019	M	chr2	157211176	157215752	4577	24.11	-	-	-	-	-	-	-	-	-	-	-	0	-	-	-	-	-	-	-	-	-	-	-	-	-	-	-	-	-	-	-	-	-	-	-	-	-	-	-	-	-	-	-
T019	N	chr2	157215752	157220000	4249	2.95	-	-	-	-	-	-	-	-	-	-	-	-	-	-	-	-	-	-	-	-	-	-	-	-	-	-	-	-	-	-	-	-	-	-	-	-	-	-	-	-	-	-	-
[truncated: 65 more columns]
