# Supplementary material for: Human papillomavirus integration perspective in small cell cervical carcinoma
Source: Nat Commun. 2022 Oct 10;13:5968. doi: 10.1038/s41467-022-33359-w (PMC9550834; doi:10.1038/s41467-022-33359-w)
Supplement: Supplementary file 17 — Supplementary Data 14 [file 41467_2022_33359_MOESM17_ESM.xlsx]

## Sheet: Supplementary Data 14
Supplementary Data 14. Details of HPV-human fusion genes.
Sample	Inner	Category	Virus	Human	Detected	5' end (upstream)				Splicing	3' end (downstream)				Splicing	inner	Junction	Validation (PCR+Sange)
ID	NO.		Region	Region	Integration?	Chr	CytoBand	Strand	Breakpoint	5' bases	Chr	CytoBand	Strand	Breakpoint	3' bases	insertion	Reads	Left primer	Right primer	cDNA	DNA
T001	1	first	a_R	B_R	Y	HPV18	NA	+	2675	GT	chr12	q21.1	-	72608574	AG	NONE	51	AGGTGGCCATGTTAGATGAT	ACCTAGTGCTAAATACACGGA	Y	-
T001	2	second	a_M	B_M	N	HPV18	NA	+	929	GT	chr12	q21.1	-	72603760	AG	NONE	39	TTCTGAACACCCTGTCCTTT	GATTAAATCCTTCATGCTGC	Y	-
T002	1	second	a_M	B_M	N	HPV18	NA	+	929	GT	chr4	q31.21	-	142950067	AG	NONE	92	TTCTGAACACCCTGTCCTTT	AGCTTTTCCATAAGTCCCCT	Y	-
T002	2	second	a_M	B_M	N	HPV18	NA	+	1357	GT	chr4	q31.21	-	142950067	AG	NONE	40	GCTGGAGGTGGATACAGAGT	AGCTTTTCCATAAGTCCCCT	Y	-
T002	3	second	a_M	B_M	N	HPV18	NA	+	233	GT	chr4	q31.21	-	142950067	AG	NONE	27	CGGAACTGAACACTTCACTG	AGCTTTTCCATAAGTCCCCT	Y	-
T002	4	second	a_M	B_M	N	HPV18	NA	+	929	GT	chr4	q31.21	-	142951455	AG	NONE	13	TTTCTGAACACCCTGTCCTT	CAAGGCGACAGGATAGAAGT	Y	-
T002	5	first	a_R	E_R	Y	HPV18	NA	+	2453	AT	chr4	q31.21	-	142974402	TC	NONE	6	TTGTGGACCAGCAAATACAG	CGTGTGAAAAGGACAGTGAC	Y	-
T002	6	first	c_L	C_L	Y	chr4	q31.21	-	142957323	AA	HPV18	NA	+	3782	TG	NONE	4	TTTCTGCAGATAACCTTCACC	cattgtcatgtatcccacca	Y	-
T003	1	first	b_R	E_R	Y	HPV16	NA	+	7743	TG	chr4	p16.3	-	1798238	CT	NONE	21	CAAATCCCTGTTTTCCTGAC	CAATACCTCCTGTACCCCAG	Y	-
T003	2	first	b_L	G_L	Y	chr4	p16.3	-	1798257	GG	HPV16	NA	+	7128	AC	t	6	GAGCCTTGCTCCATCATAAG	CACAAGCAGTGAAAAACACA	Y	-
T004	1	first	i_L	B_L	Y	chr8	q24.21	-	128277178	GG	HPV18	NA	+	6502	TG	NONE	89	GGAAACAGCAGTAATGGCTT	ATTGTTATGACCCTGTGCCT	Y	-
T004	2	first	f_R	H_R	Y	HPV18	NA	+	2311	TT	chr8	q24.21	-	128295512	TC	NONE	47	CAAAAATAGATGAAGGGGGA	GATACGTTTAGAAGGCATTGG	Y	-
T004	3	second	b_M	E_M	N	HPV18	NA	+	929	GT	chr8	q24.21	-	128284768	AG	NONE	22	TTTCTGAACACCCTGTCCTT	GTTGATGGAATGGAAGTCGT	Y	-
T004	4	second	d_M	I_M	N	HPV18	NA	+	1357	GT	chr8	q24.21	-	128302305	AG	NONE	19	GCTGGAGGTGGATACAGAGT	TTGGTAGGCTAGTTCTGGCT	Y	-
T004	5	first	e_R	B_R	Y	HPV18	NA	+	1829	AC	chr8	q24.21	-	128278754	AC	NONE	15	AACCCAACAATAGCAGAAGG	GAGAAAAATGCAGGGACAAT	Y	-
T004	6	second	b_M	B_M	N	HPV18	NA	+	929	GT	chr8	q24.21	-	128277506	AG	NONE	10	TTCTGAACACCCTGTCCTTT	TGATAGACCCTAGAGCCCAA	Y	-
T004	7	second	d_M	K_M	N	HPV18	NA	+	1357	GT	chr8	q24.21	-	128335399	AG	NONE	8	AAAGGCGGCTGTTTACAAT	GTTCCAGCCTCACTCAAAAG	Y	-
T004	8	second	b_M	K_M	N	HPV18	NA	+	929	GT	chr8	q24.21	-	128335399	AG	NONE	7	TTTCTGAACACCCTGTCCTT	ACAGCCTTAGGACACTGCTC	Y	-
T004	10	first	b_R	E_R	Y	HPV18	NA	+	1180	GC	chr8	q24.21	-	128284866	TT	t	3	GCAGAGCTAGAGACAGCACA	CCTCAGGCTGATTCAAACTT	Y	-
T005	1	first	d_L	C_L	Y	chr16	q22.3	-	74035944	AG	HPV16	NA	+	3547	AG	t	52	GCAGGCCTGAAATTTTCTTA	CAATGCCATGTAGACGACAC	Y	-
T005	2	second	a_M	F_M	N	HPV16	NA	+	880	GT	chr16	q22.3,q23.1	-	74088504	AG	NONE	26	GAAGACCTGTTAATGGGCAC	GACCTCAGGGTCCTTTTCTT	Y	-
T005	3	second	a_M	E_M	N	HPV16	NA	+	880	GT	chr16	q22.3	-	74053922	AG	NONE	13	AGTTATGCACAGAGCTGCAA	CCTGGTCTGGGGCTTTAATA	Y	-
T005	5	first	b_R	G_R	Y	HPV16	NA	+	2345	GT	chr16	q22.3,q23.1	-	74098694	CT	NONE	2	GGTGATTGGAAGCAAATTGT	GGGATAAAACACGATGGAAC	Y	-
T006	1	first	a_R	C_L	Y	HPV18	NA	+	1783	GG	chr3	q11.2	+	94808600	GC	NONE	445	AACCCAACAATAGCAGAAGG	ATCCAGCAATCCATTTTCTC	Y	-
T006	2	second	a_M	C_M	N	HPV18	NA	+	1357	GT	chr3	q11.2	+	94809219	AG	NONE	52	AAACGAAAGTTTGCAGAAGG	CATAAACTTGGCTTCTTGGG	Y	-
T006	3	second	a_M	E_RO	N	HPV18	NA	+	929	GT	chr3	q11.2	+	94857030	AG	NONE	36	TTCTGAACACCCTGTCCTTT	TGTATGTGAGAGGATGCTGG	Y	-
T006	4	first	c_L	C_R	Y	chr3	q11.2	+	94834590	AT	HPV18	NA	+	3810	AT	NONE	28	TCATCTGGATCCTGCACTAA	ACATGGCAGCACACATACAT	Y	-
T006	5	second	a_M	C_M	N	HPV18	NA	+	929	GT	chr3	q11.2	+	94809219	AG	NONE	25	TTTCTGAACACCCTGTCCTT	CATAAACTTGGCTTCTTGGG	Y	-
T006	6	second	a_M	E_RO	N	HPV18	NA	+	1357	GT	chr3	q11.2	+	94857030	AG	NONE	24	AAACGAAAGTTTGCAGAAGG	TGTATGTGAGAGGATGCTGG	Y	-
T006	7	second	a_M	E_RO	N	HPV18	NA	+	233	GT	chr3	q11.2	+	94857030	AG	NONE	20	CGGAACTGAACACTTCACTG	TGTATGTGAGAGGATGCTGG	Y	-
T006	8	second	a_M	C_M	N	HPV18	NA	+	1357	GT	chr3	q11.2	+	94816435	AG	NONE	12	GCTGGAGGTGGATACAGAGT	AAAGTTGTTTCTGGCACTCC	Y	-
T006	9	second	a_M	C_M	N	HPV18	NA	+	929	GT	chr3	q11.2	+	94816435	AG	NONE	10	CGGAACTGAACACTTCACTG	AAAGTTGTTTCTGGCACTCC	N	-
T006	10	second	a_M	C_M	N	HPV18	NA	+	1357	GT	chr3	q11.2	+	94809216	AG	NONE	9	AAACGAAAGTTTGCAGAAGG	CATAAACTTGGCTTCTTGGG	Y	-
T008	1	second	a_M	J_M	N	HPV18	NA	+	929	GT	chr2	p24.3	+	16225411	AG	NONE	44	TTCTGAACACCCTGTCCTTT	TACACCTTTTCCTTTCCCTG	Y	-
T008	2	first	a_R	E_L	Y	HPV18	NA	+	1307	TA	chr2	p24.3	+	16133498	TA	NONE	20	GCAGAGCTAGAGACAGCACA	ATTGGCAGATTGTCGGTTAC	Y	-
T008	3	second	a_M	F_M	N	HPV18	NA	+	929	GT	chr2	p24.3	+	16151295	AG	NONE	19	TTCTGAACACCCTGTCCTTT	TAGACTGGTGGCTTCAACAA	Y	-
T010	1	first	b_R	B_R	Y	HPV18	NA	+	2718	TA	chr18	p11.22	-	9125743	AC	ctgta	152	ACCACGTGTTGGACATACTTT	CCGTTTTCATTCAAGATACC	Y	-
T010	2	first	e_L	B_L	Y	chr18	p11.22	-	9120580	GA	HPV18	NA	+	3781	TG	NONE	88	AACCACCTATGTTTACTCAGGA	CATTGTCATGTATCCCACCA	Y	-
T010	3	first	c_R	E_R	Y	HPV18	NA	+	3757	GA	chr18	p11.22	-	9221853	TA	c	46	CACCTACAGGCAACAACAAA	ATCAAGAGAATGGGTGCAGT	Y	-
T010	4	second	a_M	B_M	N	HPV18	NA	+	929	GT	chr18	p11.22	-	9121454	AG	NONE	14	TTTCTGAACACCCTGTCCTT	CAGAGCCTCATTCCAGATTT	Y	-
T010	5	first	a_R	C_R	Y	HPV18	NA	+	1451	TA	chr18	p11.22	-	9156960	GG	NONE	11	CTGAAGTGGAAGCAACACAG	TGGCTGTGTAGAGAGCATTG	Y	-
T010	6	third	c_M	E_M	P	HPV18	NA	+	3627	AC	chr18	p11.22	-	9216900	TT	NONE	7	TAAACAGCTACAGCACACCC	GAAGCTTGCAATGTTGGATA	N	N
T011	1	second	a_M	F_M	N	HPV18	NA	+	929	GT	chr8	q24.21	+	128746172	AG	NONE	1140	TTCTGAACACCCTGTCCTTT	TAAGTGTGCCCTCTACTGGC	Y	-
T011	2	first	a_R	E_L	Y	HPV18	NA	+	1762	GC	chr8	q24.21	+	128743581	AT	NONE	943	AACCCAACAATAGCAGAAGG	CTAAGAACAGGCAGGTCTCC	Y	-
T011	3	second	a_M	F_M	N	HPV18	NA	+	929	GT	chr8	q24.21	+	128746201	AG	NONE	565	TTCTGAACACCCTGTCCTTT	TAAGTGTGCCCTCTACTGGC	Y	-
T011	4	first	d_R	I_L	Y	HPV18	NA	+	3994	CC	chr8	q24.21	+	128757489	TC	NONE	317	TGGTGGGATACATGACAATG	TCAGCCTAAGCTGGGACTAC	Y	-
T011	5	first	f_L	E_R	Y	chr8	q24.21	+	128744026	GC	HPV18	NA	+	5734	AG	NONE	207	TGAAAGACCAAAGATGTCCC	GGTCAGGTAACTGCACCCTA	Y	-
T011	6	third	b_M	C_M	P	HPV18	NA	+	2602	CT	chr8	q24.21	+	128738860	CC	agata	119	AGGTGGCCATGTTAGATGAT	ATTGTGTCACTGTGCTCCAG	Y	N
T011	7	second	b_M	I_M	N	HPV18	NA	+	3695	GT	chr8	q24.21	+	128758486	AG	NONE	71	GACCTGTCAACCCACTTCTC	AAGCTGCGTTCATGTGATTA	Y	-
T011	8	first	c_L	C_R	Y	chr8	q24.21	+	128743575	CG	HPV18	NA	+	3768	AT	NONE	65	CGGAACTGAACACTTCACTG	AAGCTGCGTTCATGTGATTA	N	-
T011	9	second	a_M	F_M	N	HPV18	NA	+	233	GT	chr8	q24.21	+	128746172	AG	NONE	61	GTCAGGCTGGTCTTGAACTC	ACATGGCAGCACACATACAT	N	-
T011	10	second	a_M	F_M	N	HPV18	NA	+	233	GT	chr8	q24.21	+	128746201	AG	NONE	17	CGGAACTGAACACTTCACTG	TAAGTGTGCCCTCTACTGGC	N	-
T011	11	third	f_M	H_M	P	HPV18	NA	+	7025	AG	chr8	q24.21	+	128749407	TC	NONE	11	TACCTGTCAAAAGGATGCTG	AACACCACGTCCTAACACCT	Y	N
T011	12	third	b_M	H_M	P	chr8	q24.21	+	128752912	CA	HPV18	NA	+	3532	AC	NONE	8	GACTATCCTGCTGCCAAGAG	TTTCGCAATCTGTACCGTAA	Y	N
T011	40	first	d_L	G_R	Y	chr8	q24.21	+	128748036	AG	HPV18	NA	+	3926	GT	NONE	1	atacccttctttccCTCCAC	gacatTGGCAGCACACATAC	Y	-
T013	1	second	N/A	N/A	N/A	HPV18	NA	+	929	GT	chr8	q24.21	-	128302305	AG	NONE	397	TTCTGAACACCCTGTCCTTT	TTGGTAGGCTAGTTCTGGCT	Y	-
T014	1	first	a_R	C_R	Y	HPV18	NA	+	782	GT	chr8	q24.21	-	128365881	GT	NONE	159	TTCCGGTTGACCTTCTATGT	GAATTTCTCCTGGTCCACAG	Y	-
T014	2	second	b_M	A_M	N	HPV18	NA	+	929	GT	chr8	q24.21	-	128302305	AG	NONE	82	TTCTGAACACCCTGTCCTTT	TTGGTAGGCTAGTTCTGGCT	Y	-
T015	1	second	N/A	N/A	N/A	HPV18	NA	+	929	GT	chr2	q36.3	-	227040160	AG	NONE	1013	TTCTGAACACCCTGTCCTTT	TCTCTCTTGCTTCTCCCCTA	Y	-
T015	2	third	N/A	N/A	P	HPV18	NA	+	2065	GA	chr2	q36.3	-	227040759	CT	NONE	818	ATTGCGAAGTAGTGTTGCAG	CTAAGCTTGCAAATGAGGGT	Y	Y
T015	3	second	N/A	N/A	N/A	HPV18	NA	+	1357	GT	chr2	q36.3	-	227040160	AG	NONE	250	GCTGGAGGTGGATACAGAGT	CCAAAGCCATGAGAATAAGC	Y	-
T015	4	second	N/A	N/A	N/A	HPV18	NA	+	929	GT	chr2	q36.3	-	227040157	AG	NONE	14	GAACCACAACGTCACACAAT	CCAAAGCCATGAGAATAAGC	Y	-
T015	5	third	N/A	N/A	P	chr2	q36.3	-	226933600	AT	HPV18	NA	+	5440	GT	NONE	13	CTTGGTATCTTGCTATGCCA	ATACTGTGTAGAGGCAGGGG	Y	Y
T016	1	third	N/A	N/A	P	HPV18	NA	+	1133	AG	chr14	q32.11	+	91796563	GG	NONE	449	TATCAGATGACGAGGACGAA	ACTCTCTCTTCCGACTCTGC	Y	Y
T016	2	third	N/A	N/A	P	chr14	q32.11	+	91798499	CT	HPV18	NA	+	2899	AA	NONE	209	GCTGCCTAGAGAGCCATAAA	TCCAATCCTCGGTTTTGTAT	Y	Y
T016	3	third	N/A	N/A	P	HPV18	NA	+	662	TT	chr14	q32.2	+	99564299	TC	NONE	82	CGATTTCACAACATAGCTGG	GGGATCAATGGACTAAATGG	Y	Y
T016	4	third	N/A	N/A	P	chr14	q32.11	+	91798835	TT	HPV18	NA	+	5158	TG	aca	42	TTTACAAAGGGAAGTCAGGG	CGTGGCAGATACTAAAGGCT	Y	Y
T016	5	third	N/A	N/A	P	HPV18	NA	+	588	TA	chr14	q32.2	+	99565896	GG	NONE	8	GTGCCAGAAACCGTTGAATCC	GATGTTCTGCTGTTCCTCCT	N	N
T017	1	first	e_L	C_L	Y	chr8	q24.21	-	128497596	TG	HPV18	NA	+	5284	TG	NONE	242	ATCCCCTTGAACATTCACAC	GCAGAAGATATAGTGGGCGA	Y	-
T017	2	first	a_R	D_R	Y	HPV18	NA	+	2022	GG	chr8	q24.21	-	128503066	TG	NONE	209	GGAGACACACCTGAGTGGAT	TCAGAAAAGAGCTTTGGCTT	Y	-
T017	3	second	a_M	H_M	N	HPV18	NA	+	929	GT	chr8	q24.21	-	128523222	AG	NONE	191	TTCTGAACACCCTGTCCTTT	GCAATGGTTGTGTTATGGAA	Y	-
T017	4	second	a_M	H_M	N	HPV18	NA	+	929	GT	chr8	q24.21	-	128529624	AG	NONE	142	TTCTGAACACCCTGTCCTTT	GTTCCAGTATGACCGAGCTT	Y	-
T017	5	second	a_M	D_M	N	HPV18	NA	+	929	GT	chr8	q24.21	-	128501734	AG	NONE	58	TTTCTGAACACCCTGTCCTT	GAACCTGGGAGGTAGAGGTT	Y	-
T017	6	second	a_M	F_M	N	HPV18	NA	+	929	GT	chr8	q24.21	-	128509487	AG	NONE	20	TTCTGAACACCCTGTCCTTT	CCACTCTTCAACAACAGCAG	Y	-
T017	7	second	a_M	D_M	N	HPV18	NA	+	929	GT	chr8	q24.21	-	128501271	AG	NONE	11	TTCTGAACACCCTGTCCTTT	GTCCTCTGGCTGTAAGCAAT	Y	-
T017	21	first	c_R	A_R	Y	HPV18	NA	+	5159	TA	chr8	q24.21	-	128494669	CT	NONE	1	CATAGGCCTGCTTTAACATC	GATCAGAAGATCCCAAAAGG	Y	-
T018	1	second	b_M	B_M	N	HPV18	NA	+	929	GT	chr8	q24.21	-	128302305	AG	NONE	30	TTCTGAACACCCTGTCCTTT	TTGGTAGGCTAGTTCTGGCT	Y	-
T018	2	first	b_L	C_L	Y	chr8	q24.21	-	128373344	GT	HPV18	NA	+	767	AC	aaacat	19	GATCACAGTAGTGGTTGCCA	AAGGACAGGGTGTTCAGAAA	Y	-
T018	3	first	b_R	C_R	Y	HPV18	NA	+	2206	TG	chr8	q24.21	-	128381896	TT	NONE	8	ATTAGCAGACAGCAACAGCA	GAAAGACAGAGAGACTGGGC	Y	-
T018	4	second	b_M	C_M	N	HPV18	NA	+	929	GT	chr8	q24.21	-	128380329	AG	NONE	4	TTCTGAACACCCTGTCCTTT	ccttcccaaatttacctgtg	N	-
T019	1	first	a_R	K_L	Y	HPV16	NA	+	1255	CA	chr2	q24.1	+	157188504	CA	NONE	520	TTACTGCACAGGAAGCAAAA	ACAAACTGACAGGGAGAGGA	Y	-
T019	2	first	c_L	I_R	Y	chr2	q24.1	+	157188503	CC	HPV16	NA	+	2523	CA	NONE	289	TTCTCGCTCTGATACATTCG	ACCACGTCCTTGAGAAAAAG	Y	-
T019	3	first	d_L	H_R	Y	chr2	q24.1	+	157181909	CA	HPV16	NA	+	3622	TA	NONE	7	ACCCACGCAACATTTAGTTT	ATTATGTCCTGTCCAATGCC	Y	-
