# Supplementary material for: Human papillomavirus integration perspective in small cell cervical carcinoma
Source: Nat Commun. 2022 Oct 10;13:5968. doi: 10.1038/s41467-022-33359-w (PMC9550834; doi:10.1038/s41467-022-33359-w)
Supplement: Supplementary file 23 — Supplementary Data 20 [file 41467_2022_33359_MOESM23_ESM.xlsx]

## Sheet: Supplementary Data 20
Supplementary Data 20. Details of CNV segment from WGS analysis.
Sample ID	chrom	loc.start	loc.end	num.mark	seg.mean
T001	1	19801	120201	11	-0.1309
T001	1	130401	460791	24	0.3251
T001	1	470791	2573586	206	0.5474
T001	1	2583586	2693786	7	0.8302
T001	1	2703786	16830166	1378	0.5369
T001	1	16840166	17310361	43	0.4122
T001	1	17320361	66662556	4918	0.523
T001	1	66672556	72754956	609	0.4458
T001	1	72764956	72804956	5	0.6938
T001	1	72814956	121473946	4838	0.4562
T001	1	142545541	142625541	9	-0.0871
T001	1	142635541	142725541	10	-0.3063
T001	1	142785736	142965736	19	0.0556
T001	1	143125931	143285931	17	0.3723
T001	1	143346126	143526726	19	0.0374
T001	1	143536726	180255271	3557	0.475
T001	1	180265271	180805671	55	0.588
T001	1	180815671	185865871	506	0.497
T001	1	185875871	199238271	1336	0.4063
T001	1	199248271	210132261	1059	0.4873
T001	1	210142261	210352261	22	0.6483
T001	1	210362261	223716661	1336	0.4729
T001	1	223726661	223817256	5	0.2001
T001	1	223827256	248731051	2485	0.4789
T001	1	248741051	248791051	6	0.0735
T001	1	248801051	249221451	28	0.5956
T001	2	20201	450601	44	0.1431
T001	2	460601	87560221	8682	0.0014
T001	2	87570221	87650221	9	0.2738
T001	2	87660221	90483011	253	0.0133
T001	2	96809801	133753196	3677	0.0051
T001	2	133763196	133843196	9	-0.7193
T001	2	133853196	242593776	10847	-0.0004
T001	2	242603776	243177571	53	0.1866
T001	3	69801	459801	40	-0.3589
T001	3	469801	60370401	5988	-0.5891
T001	3	60380401	60600401	23	-2.3454
T001	3	60610401	75680401	1496	-0.581
T001	3	75690401	75750401	7	-0.2771
T001	3	75760401	75800401	5	-0.8966
T001	3	75810401	87880801	1207	-0.6158
T001	3	93909996	163631996	6958	0.0849
T001	3	163641996	164842996	121	0.5259
T001	3	164852996	164942996	10	0.0959
T001	3	164952996	174566996	962	0.5353
T001	3	174576996	175016996	45	0.0845
T001	3	175026996	192609796	1758	0.5327
T001	3	192619796	197712481	508	0.6235
T001	3	197722481	197942481	23	0.4216
T001	4	20201	60201	5	0.2599
T001	4	70201	490201	43	-0.4369
T001	4	500201	3548296	300	-0.6117
T001	4	3558296	3628296	8	-0.3452
T001	4	3638296	48181071	4435	-0.6651
T001	4	52709861	190531951	13753	-0.6749
T001	4	190541951	190681951	15	-0.098
T001	4	190691951	190912151	23	-0.5363
T001	4	190922151	191032951	12	0.1584
T001	5	20201	270201	26	0.302
T001	5	280201	1341601	107	0.0981
T001	5	1351601	46080196	4465	-0.0058
T001	5	50709991	125821386	7500	-0.0053
T001	5	125831386	126141586	32	0.1385
T001	5	126151586	140436781	1424	0.0289
T001	5	140446781	140696781	26	0.1276
T001	5	140706781	180670376	3990	0.0057
T001	5	180680376	180890376	22	0.288
T001	6	69801	272201	21	0.2554
T001	6	282201	31352001	3094	0.0066
T001	6	31364801	31445801	8	-0.3876
T001	6	31460201	57363201	2582	0.011
T001	6	57373201	57594001	23	-0.1237
T001	6	57604001	58685596	104	0.0096
T001	6	63309986	170350966	10656	-0.0148
T001	6	170360966	170781166	43	0.0839
T001	6	170791166	171041566	26	0.2608
T001	7	19801	781196	72	0.2093
T001	7	791196	6815196	603	0.0885
T001	7	6825196	38287396	3145	-0.001
T001	7	38297396	38387396	10	0.4446
T001	7	38397396	57989791	1954	-0.0036
T001	7	61737181	61807181	8	0.2452
T001	7	61817181	98052571	3610	0.0224
T001	7	98062571	98722571	67	0.1051
T001	7	98732571	142265756	4328	-0.0066
T001	7	142275756	142487151	17	0.3559
T001	7	142497151	158638541	1598	0.01
T001	7	158648541	159118541	48	0.2467
T001	8	19801	90001	8	0.3135
T001	8	100001	674801	58	0.0776
T001	8	684801	12064396	1127	-0.0317
T001	8	12074396	12164591	5	0.1766
T001	8	12174791	43082791	3088	-0.0213
T001	8	48109986	54467281	636	-0.0281
T001	8	54477281	55028881	56	0.0563
T001	8	55038881	104519076	4931	-0.035
T001	8	104529076	104809076	29	0.1039
T001	8	104819076	126141476	2132	-0.0428
T001	8	126151476	126561476	42	0.0322
T001	8	126571476	139808476	1324	-0.0508
T001	8	139818476	145773871	580	0.0411
T001	8	145783871	146283871	51	0.1304
T001	9	19801	409801	40	0.1613
T001	9	419801	12196801	1178	-0.0163
T001	9	12206801	17168401	497	0.0721
T001	9	17178401	17288401	12	0.1746
T001	9	17298401	47285926	2891	0.0077
T001	9	65477721	137346656	7009	0.0312
T001	9	137356656	138937856	159	0.1248
T001	9	138947856	140571051	158	0.057
T001	9	140581051	141141251	57	0.2608
T001	10	69801	840601	78	0.1805
T001	10	850601	12001801	1115	-0.0247
T001	10	12011801	12291801	29	0.114
T001	10	12301801	37983401	2562	-0.0016
T001	10	42365001	42395001	4	0.5288
T001	10	42405001	135074151	9176	0.0098
T001	10	135084151	135505751	43	0.2219
T001	11	69801	189801	13	-0.0187
T001	11	199801	13276996	1303	-0.7122
T001	11	13286996	13386996	11	-0.8272
T001	11	13396996	34707796	2131	-0.7279
T001	11	34717796	35007796	30	-0.6222
T001	11	35017796	51581791	1625	-0.7297
T001	11	55709991	134352376	7831	-0.7318
T001	11	134362376	134932976	58	-0.5021
T001	12	69801	490196	38	0.251
T001	12	500196	33283591	3270	0.0041
T001	12	38209986	72576186	3436	0.0165
T001	12	72586186	72626186	5	0.5587
T001	12	72636186	133622666	6075	0.022
T001	12	133632866	133822866	20	0.2368
T001	13	19509801	84067001	6449	-0.0034
T001	13	84077001	84117001	5	-0.4348
T001	13	84127001	98366596	1409	-0.0251
T001	13	98376596	99358396	99	0.0576
T001	13	99368396	112607391	1309	-0.0278
T001	13	112617391	114988381	218	0.0669
T001	13	114998381	115098381	11	0.2119
T001	14	19109801	22354001	325	0.041
T001	14	22364001	22574001	22	0.434
T001	14	22584001	22714001	14	0.6608
T001	14	22724001	22974801	26	0.7606
T001	14	22984801	105961801	8293	0.0301
T001	14	105971801	107272601	130	0.2207
T001	15	20709801	26762606	538	0.0189
T001	15	26772606	28584406	182	0.1273
T001	15	28594406	102161796	7339	0.038
T001	15	102171796	102431796	27	0.2205
T001	15	102441796	102501796	7	0.0042
T001	16	69801	239801	18	0.2415
T001	16	249801	6612201	637	0.0723
T001	16	6622201	6723401	11	0.5376
T001	16	6733401	33846396	2704	0.055
T001	16	33856396	33896396	5	0.3896
T001	16	33906396	34196596	15	0.1541
T001	16	34206596	34586596	39	0.0155
T001	16	46395991	46455991	7	0.3414
T001	16	46465991	89986986	4345	0.0445
T001	16	89996986	90277386	29	0.219
T001	17	9801	280001	28	0.2487
T001	17	290001	720196	34	0.131
T001	17	730996	22181991	2135	0.0441
T001	17	25809986	57910381	3204	0.0384
T001	17	57920381	58020381	11	0.5656
T001	17	58030381	81182971	2300	0.0623
T001	18	20001	210001	20	0.2789
T001	18	220001	15386401	1517	0.0433
T001	18	19009996	34043196	1503	-0.0197
T001	18	34053196	34283196	24	-0.7396
T001	18	34293196	77629586	4306	-0.0172
T001	18	77639586	77999586	37	0.1955
T001	19	70001	230601	17	0.3278
T001	19	240601	551001	32	-0.4903
T001	19	561001	7291201	673	-0.6821
T001	19	7301201	7341201	5	-0.0674
T001	19	7401596	24388991	1688	-0.6996
T001	19	28609986	31732186	313	0.4803
T001	19	31742186	31782186	5	0.0982
T001	19	31792186	31922186	14	0.4669
T001	19	31932186	59101186	2714	0.5422
T001	20	69801	499801	44	0.1918
T001	20	509801	25582601	2507	0.0314
T001	20	29429596	62702581	3296	0.0539
T001	20	62712581	62952981	25	0.2499
T001	21	9420991	10742771	98	0.0563
T001	21	10752771	10882771	14	0.2133
T001	21	14348166	47829391	3336	0.0117
T001	21	47839391	48109391	28	0.1821
T001	22	17909801	50761391	3262	0.063
T001	22	50771391	51231591	47	0.1901
T001	X	70801	426391	26	0.365
T001	X	436391	2401771	175	0.1637
T001	X	2411771	58080141	5532	0.0449
T001	X	63009936	104610331	4153	0.0309
T001	X	104620331	114952526	1028	0.3011
T001	X	114962526	115002526	5	0.0659
T001	X	115012526	154520106	3917	0.2968
T001	X	154530106	155246706	72	0.5068
T002	1	19801	460791	35	-0.1186
T002	1	470791	701186	19	-0.3739
T002	1	711186	841186	14	-0.5905
T002	1	851186	1583786	74	-0.3926
T002	1	1593786	2574586	99	-0.468
T002	1	2584586	2695186	7	-0.1831
T002	1	2705186	6027781	318	-0.5815
T002	1	6037781	6627781	60	-0.4669
T002	1	6637781	6777781	15	-0.5662
T002	1	6787781	6957981	18	-0.7302
T002	1	6967981	7447981	49	-0.6313
T002	1	7457981	7757981	31	-0.5033
T002	1	7768181	7918181	16	-0.6884
T002	1	7928181	8478381	56	-0.5761
T002	1	8488381	8678381	20	-0.7627
T002	1	8688381	8888381	21	-0.0568
T002	1	8898381	10149381	126	0.1246
T002	1	10159381	10709981	56	0.0301
T002	1	10719981	11189981	48	0.1194
T002	1	11199981	11309981	12	-0.0123
T002	1	11319981	12299981	99	0.1466
T002	1	12309981	12529981	23	-0.0624
T002	1	12539981	13942766	121	0.0617
T002	1	13952766	14984566	104	-0.024
T002	1	14994566	16184966	120	0.0927
T002	1	16194966	16244966	6	-0.0831
T002	1	16254966	16524966	28	0.1446
T002	1	16534966	17685161	111	0.0683
T002	1	17695161	18035161	35	0.1599
T002	1	18045161	19455161	142	0.038
T002	1	19465161	19545161	9	-0.0815
T002	1	19555161	20165161	62	0.1082
T002	1	20175161	20815161	65	0.0196
T002	1	20825161	21055561	24	0.142
T002	1	21065561	21395561	34	-0.0474
T002	1	21405561	28319561	692	0.0781
T002	1	28329561	28409561	9	-0.0949
T002	1	28419561	29249561	84	0.0971
T002	1	29259561	29399561	15	-0.0656
T002	1	29409561	33831956	428	0.0737
T002	1	33841956	36541956	271	0.0001
T002	1	36551956	36862156	32	0.1463
T002	1	36872156	38663156	180	0.0706
T002	1	38673156	39323156	66	-0.0267
T002	1	39333156	39603156	28	0.0768
T002	1	39613156	39943156	34	-0.0338
T002	1	39953156	41513156	157	0.0525
T002	1	41523156	41703156	19	-0.0906
T002	1	41713156	42223156	52	0.0821
T002	1	42233156	43123356	90	-0.039
T002	1	43133356	46605556	348	0.0399
T002	1	46615556	47115556	51	0.1084
T002	1	47125556	47615956	50	-0.0123
T002	1	47625956	48545956	93	0.0921
T002	1	48555956	50687356	214	-0.0221
T002	1	50697356	50877356	19	0.1067
T002	1	50887356	53037356	216	-0.003
T002	1	53047356	55537956	250	0.0747
T002	1	55547956	61534156	599	-0.0082
T002	1	61544156	61804156	27	-0.0871
T002	1	61814156	62584356	78	0.0114
T002	1	62594356	62824356	24	0.1377
T002	1	62834356	62944356	12	0.0045
T002	1	62954356	63144356	20	-0.1035
T002	1	63154356	65935156	279	0.0145
T002	1	65945156	67595556	166	-0.042
T002	1	67605556	68936356	134	0.029
T002	1	68946356	70796956	186	-0.0732
T002	1	70806956	70947156	15	0.0585
T002	1	70957156	94121356	2312	-0.0469
T002	1	94131356	95971556	185	0.035
T002	1	95981556	109562351	1353	-0.0661
T002	1	109572351	111184751	161	0.0708
T002	1	111194751	113216151	203	0.0083
T002	1	113226151	113416151	20	0.1805
T002	1	113426151	113806551	39	0.0504
T002	1	113816551	114516751	71	-0.055
T002	1	114526751	114886751	37	0.0586
T002	1	114896751	115356751	47	-0.0335
T002	1	115366751	115496751	14	-0.1428
T002	1	115506751	121309546	561	-0.0043
T002	1	121319546	121474346	16	0.1258
T002	1	142545541	142725541	19	0.0337
T002	1	142785736	142965736	19	-0.1543
T002	1	143125931	151029271	675	0.0142
T002	1	151039271	151589471	56	0.558
T002	1	151599471	153490871	187	0.4218
T002	1	153500871	154561071	107	0.5598
T002	1	154571071	154761071	20	0.4509
T002	1	154771071	155311071	55	0.6013
T002	1	155321071	155901471	59	0.5042
T002	1	155911471	156941471	104	0.5854
T002	1	156951471	157431671	49	0.4708
T002	1	157441671	157911671	48	0.3833
T002	1	157921671	158101671	19	0.514
T002	1	158111671	159694871	159	0.3846
T002	1	159704871	160834871	114	0.4767
T002	1	160844871	161645671	81	0.5493
T002	1	161655671	161965671	32	0.4191
T002	1	161975671	162085671	12	0.5854
T002	1	162095671	162956271	87	0.4535
T002	1	162966271	164406471	145	0.3824
T002	1	164416471	166468071	206	0.4766
T002	1	166478071	166708071	24	0.3443
T002	1	166718271	167858271	115	0.4716
T002	1	167868271	168038271	18	0.3574
T002	1	168048271	185745471	1770	0.4519
T002	1	185755471	196775871	1102	0.3453
T002	1	196785871	196905871	13	0.6738
T002	1	196915871	197746471	84	0.3462
T002	1	197756471	198046871	30	0.4519
T002	1	198056871	199837471	179	0.3575
T002	1	199847471	199987471	15	0.5608
T002	1	199997471	200817471	83	0.4752
T002	1	200827471	202318271	150	0.5568
T002	1	202328271	202538471	22	0.3713
T002	1	202548471	212791261	995	0.4855
T002	1	212801261	213371261	58	-0.5886
T002	1	213381261	214901261	153	0.4773
T002	1	214911261	218523261	362	0.3974
T002	1	218533261	218693261	17	0.5255
T002	1	218703261	223184661	449	0.4289
T002	1	223194661	223394661	21	0.5493
T002	1	223404661	225825456	238	0.4731
T002	1	225835456	227185656	136	0.559
T002	1	227195656	227495656	31	0.3472
T002	1	227505656	228065856	57	0.4731
T002	1	228075856	228696056	63	0.5511
T002	1	228706056	228796056	10	0.7466
T002	1	228806056	235491651	664	0.4841
T002	1	235501651	235771651	28	0.5787
T002	1	235781651	236031651	26	0.4076
T002	1	236041651	236682451	65	0.5594
T002	1	236692451	238633051	195	0.4166
T002	1	238643051	239264451	63	0.3183
T002	1	239274451	242045251	278	0.4283
T002	1	242055251	242195251	15	0.581
T002	1	242205251	244295651	210	0.4361
T002	1	244305651	244555651	26	0.5622
T002	1	244565651	244855851	30	0.432
T002	1	244865851	245896051	104	0.5539
T002	1	245906051	246606251	71	0.4512
T002	1	246616251	247696651	109	0.5211
T002	1	247706651	248726851	103	0.4058
T002	1	248736851	248796851	7	-0.0642
T002	1	248806851	249227051	28	0.4712
T002	2	20201	1360601	135	-0.0141
T002	2	1370601	1860801	50	0.1093
T002	2	1870801	3981796	207	0.0519
T002	2	3991796	7085991	300	-0.0385
T002	2	7095991	7445991	36	-0.6319
T002	2	7455991	8126391	68	-0.0164
T002	2	8136391	8256591	13	-0.5973
T002	2	8266591	8866591	61	0.0471
T002	2	8876591	9176791	31	-0.037
T002	2	9186791	10136791	96	0.0625
T002	2	10146991	10626991	49	0.1428
T002	2	10636991	10706991	8	0.0808
T002	2	10716991	10817191	11	-0.0447
T002	2	10827191	11318591	50	0.0902
T002	2	11328591	11468591	15	-0.0794
T002	2	11478591	12068791	60	0.082
T002	2	12078791	13048991	98	-0.0246
T002	2	13058991	14402991	135	-0.1072
T002	2	14413191	15793791	139	-0.0198
T002	2	15803791	16263791	47	0.0918
T002	2	16273791	17574186	126	-0.0116
T002	2	17584186	17724186	15	-0.1561
T002	2	17734186	20256986	253	-0.0168
T002	2	20266986	20436986	18	0.1125
T002	2	20446986	20546986	11	-0.0357
T002	2	20556986	20886986	34	0.0773
T002	2	20896986	21066986	18	-0.0819
T002	2	21076986	21292181	20	0.0591
T002	2	21302181	23182381	189	-0.06
T002	2	23192381	23522381	34	0.0126
T002	2	23532381	23942381	42	0.1037
T002	2	23952381	24132781	19	-0.0771
T002	2	24142781	24753181	62	0.0454
T002	2	24763181	24973181	22	-0.0947
T002	2	24983181	25573581	60	0.1282
T002	2	25583581	26093581	52	-0.0034
T002	2	26103581	26263981	17	0.117
T002	2	26273981	26654381	39	0.0141
T002	2	26664381	27744381	109	0.1094
T002	2	27754381	28114381	37	0.0313
T002	2	28124381	28394581	28	-0.0905
T002	2	28404581	29284581	89	0.0645
T002	2	29294581	30314981	103	-0.0082
T002	2	30324981	30684981	37	0.0736
T002	2	30694981	30874981	19	-0.0839
T002	2	30884981	31564981	69	0.0509
T002	2	31575181	32217031	65	-0.0345
T002	2	32227031	32607431	39	0.0481
T002	2	32617431	34453421	184	-0.0224
T002	2	34463421	36227421	177	-0.0938
T002	2	36237421	38588421	236	-0.0147
T002	2	38598421	39068421	48	0.0857
T002	2	39078421	40739021	167	-0.0221
T002	2	40749021	41749021	101	-0.1028
T002	2	41759021	42039021	29	-0.0305
T002	2	42049021	42389021	35	0.0761
T002	2	42399021	42679021	29	-0.0086
T002	2	42689021	42869421	19	0.1123
T002	2	42879421	43149421	28	0.0279
T002	2	43159421	43529421	38	0.1334
T002	2	43539421	44210421	68	-0.0294
T002	2	44220421	44380621	17	0.1032
T002	2	44390621	44530621	15	0.0111
T002	2	44540621	44800821	27	-0.0857
T002	2	44810821	45120821	32	0.0048
T002	2	45130821	45310821	19	0.1376
T002	2	45320821	45590821	28	0.037
T002	2	45600821	45810821	22	-0.1075
T002	2	45821021	47081021	127	0.0222
T002	2	47091021	47351021	27	0.1308
T002	2	47361021	47481021	13	-0.0029
T002	2	47491421	48021421	54	0.1138
T002	2	48031421	49251421	123	0.0062
T002	2	49261421	53674421	439	-0.0767
T002	2	53684421	56894821	322	-0.0023
T002	2	56904821	58477621	158	-0.0858
T002	2	58487621	60599821	212	-0.0286
T002	2	60609821	61099821	50	0.0593
T002	2	61109821	61639821	54	-0.0271
T002	2	61649821	62880021	124	0.0583
T002	2	62890021	68672621	579	-0.0213
T002	2	68685021	68806821	13	-0.1361
T002	2	68816821	70176821	137	-0.0065
T002	2	70186821	70586821	41	0.0824
T002	2	70596821	72426821	184	0.0049
T002	2	72436821	73107021	68	-0.0825
T002	2	73117021	73547021	44	0.0812
T002	2	73557021	73837021	29	-0.0301
T002	2	73847021	75217221	138	0.0618
T002	2	75227221	76068021	85	-0.0035
T002	2	76078021	84971421	889	-0.0933
T002	2	84981421	86273221	130	0.1022
T002	2	86283221	87194421	92	0.0141
T002	2	87204421	87414421	22	-0.0787
T002	2	87424421	88114816	65	0.0136
T002	2	88124816	88264816	15	-0.2131
T002	2	88274816	88854816	59	0.0582
T002	2	88864816	89625616	77	-0.0533
T002	2	89835811	89875811	5	0.407
T002	2	89885811	90486611	56	0.0039
T002	2	96809801	97659801	86	0.1492
T002	2	97669801	102900801	524	0.0136
T002	2	102910801	105104001	220	-0.0879
T002	2	105114001	113269796	802	0.0161
T002	2	113279796	113459796	19	0.1663
T002	2	113469796	114969996	151	0.016
T002	2	114979996	119727996	475	-0.0656
T002	2	119737996	120508396	78	0.0528
T002	2	120518396	120918396	41	-0.032
T002	2	120928396	122109396	119	0.1185
T002	2	122119396	122399396	29	-0.0061
T002	2	122409396	123150596	75	0.0865
T002	2	123160596	124802596	165	-0.0657
T002	2	124812596	125652996	85	0.0002
T002	2	125662996	127375396	171	-0.0728
T002	2	127385396	129297796	192	0.0591
T002	2	129307796	130857796	156	-0.0192
T002	2	130867796	132308596	145	0.0772
T002	2	132318596	132939196	63	-0.0653
T002	2	132949196	137481796	454	0.0204
T002	2	137491796	149269396	1177	-0.0636
T002	2	149279396	150029591	66	0.0648
T002	2	150039591	153681591	365	-0.0068
T002	2	153691591	153751591	7	0.1363
T002	2	153761591	158634791	488	-0.063
T002	2	158644791	158884791	25	0.0832
T002	2	158894791	159514791	63	-0.0045
T002	2	159524791	160096391	58	0.0713
T002	2	160106391	170936791	1083	-0.0367
T002	2	170946791	171857591	92	0.0479
T002	2	171867591	171957591	10	-0.1054
T002	2	171967591	173587791	163	0.0302
T002	2	173597791	173977791	39	-0.6399
T002	2	173987791	192831591	1884	-0.0305
T002	2	192841591	195903591	306	-0.1095
T002	2	195913591	198134591	223	-0.013
T002	2	198144591	198514591	38	0.117
T002	2	198524591	217083591	1856	-0.0132
T002	2	217093591	217803591	72	0.1021
T002	2	217813591	219094191	129	0.0382
T002	2	219104191	219304191	21	0.1832
T002	2	219314191	220204391	90	0.0844
T002	2	220214391	220524391	32	0.1973
T002	2	220534391	228460591	793	-0.0071
T002	2	228470591	228840591	38	0.052
T002	2	228850591	231402591	256	-0.0389
T002	2	231412591	231912991	51	0.0852
T002	2	231922991	232022991	11	-0.0645
T002	2	232032991	232812991	79	0.1376
T002	2	232822991	233142991	33	-0.0377
T002	2	233152991	233592991	45	0.1099
T002	2	233602991	233692991	10	-0.0718
T002	2	233703191	240913576	711	0.0427
T002	2	240923576	241023576	11	-0.1037
T002	2	241033576	241263576	24	0.0383
T002	2	241273576	242987776	172	0.1202
T002	2	242997776	243177971	14	-0.0653
T002	3	69801	4982601	492	-0.0326
T002	3	4992601	5162601	18	0.0996
T002	3	5172601	8364001	320	-0.0372
T002	3	8374001	9074401	71	0.0313
T002	3	9084401	9354401	28	0.1034
T002	3	9364401	9564401	21	-0.0166
T002	3	9574401	9994401	43	0.1603
T002	3	10004401	10194401	20	0.0577
T002	3	10204401	10304401	11	0.1923
T002	3	10314401	12035001	173	0.0434
T002	3	12045001	12435001	40	-0.0484
T002	3	12445001	12695001	26	0.0392
T002	3	12705001	13735001	104	0.1422
T002	3	13745001	14045001	31	0.0406
T002	3	14055001	14145001	10	-0.0964
T002	3	14155001	14225001	8	0.0309
T002	3	14235001	14685001	46	0.1324
T002	3	14695001	16846601	216	0.0419
T002	3	16856601	17096601	25	-0.0334
T002	3	17106601	17256601	16	0.0761
T002	3	17266601	23580201	632	-0.0498
T002	3	23590201	24300201	72	0.0467
T002	3	24310201	27511201	321	-0.036
T002	3	27521201	27721201	21	0.0847
T002	3	27731201	31722601	400	-0.05
T002	3	31732601	33544201	182	0.0752
T002	3	33554201	33904801	36	-0.0711
T002	3	33914801	34485001	58	0.003
T002	3	34495001	36397401	191	-0.0694
T002	3	36407401	44241801	784	0.0064
T002	3	44251801	44401801	16	-0.0983
T002	3	44411801	48484801	408	0.0435
T002	3	48494801	50707201	222	0.1464
T002	3	50717201	51208401	50	-0.0401
T002	3	51218401	51478401	27	0.0385
T002	3	51488401	51748401	27	0.1168
T002	3	51758401	51978401	23	-0.0153
T002	3	51988401	52548401	57	0.1294
T002	3	52558401	53168401	62	0.0262
T002	3	53178401	53308401	14	0.1534
T002	3	53318401	55899001	259	0.0124
T002	3	55909001	56189001	29	-0.0761
T002	3	56199001	57050201	86	0.015
T002	3	57060201	57160201	11	0.1746
T002	3	57170201	57911001	75	-0.0053
T002	3	57921001	58701001	79	0.093
T002	3	58711001	69890201	1107	0.0022
T002	3	69900201	70700601	81	-0.0666
T002	3	70710601	71910601	121	0.001
T002	3	71920601	72431801	52	0.0921
T002	3	72441801	72481801	5	-0.0951
T002	3	72491801	73781801	130	0.0752
T002	3	73791801	75361801	158	-0.0407
T002	3	75371801	75912801	55	0.117
T002	3	75922801	87883201	1196	-0.0765
T002	3	93909996	99827996	592	-0.064
T002	3	99837996	100257996	43	0.0469
T002	3	100267996	101217996	96	-0.0401
T002	3	101227996	101728596	51	0.08
T002	3	101738596	109002596	727	-0.043
T002	3	109012596	109142596	14	0.1748
T002	3	109152596	114275396	513	-0.0159
T002	3	114285396	114895396	62	-0.1134
T002	3	114905396	124938796	1004	0.0082
T002	3	124948796	125058796	12	-0.1035
T002	3	125068796	128029596	297	0.0537
T002	3	128039596	129359596	133	0.1364
T002	3	129369596	129619596	26	0.0297
T002	3	129629596	129879396	23	0.1523
T002	3	129889396	138491596	861	0.0189
T002	3	138501596	138681596	19	0.163
T002	3	138691596	141664396	298	0.0354
T002	3	141674396	141745396	8	0.665
T002	3	141755396	162506196	2075	0.4188
T002	3	162516196	162616396	11	0.6945
T002	3	162626396	167207596	458	0.3566
T002	3	167217596	168097796	89	0.4407
T002	3	168107796	169197796	110	0.3726
T002	3	169207796	172470396	327	0.4787
T002	3	172480396	174620596	215	0.3834
T002	3	174630596	176092996	147	-0.0499
T002	3	176102996	176382996	29	-0.6933
T002	3	176392996	176923396	54	-1.8074
T002	3	176933396	177323796	40	-0.5511
T002	3	177333796	177703796	38	-0.6653
T002	3	177713796	177753796	5	-0.0326
T002	3	177763796	178975596	122	0.436
T002	3	178985596	179475596	50	0.5456
T002	3	179485596	181436996	196	0.4133
T002	3	181446996	187971396	653	0.5031
T002	3	187981396	192103596	413	0.3874
T002	3	192113596	193723396	161	0.4556
T002	3	193733396	194981081	125	0.5554
T002	3	194991081	195201281	22	0.4271
T002	3	195212281	196743481	154	0.5908
T002	3	196753481	197013481	27	0.3337
T002	3	197023481	197773681	76	0.5038
T002	3	197783681	197943681	17	0.3282
T002	4	20001	540201	53	-0.0501
T002	4	550201	1060601	52	0.2037
T002	4	1070601	1220601	16	0.0643
T002	4	1230601	1876696	60	0.1801
T002	4	1886696	2256896	38	0.0418
T002	4	2266896	2566896	31	0.1637
T002	4	2576896	3407496	84	0.0642
T002	4	3417496	4117696	71	0.1474
T002	4	4128896	5668096	153	0.0338
T002	4	5678096	10333086	453	0.1071
T002	4	10343086	12828086	249	-0.0166
T002	4	12838086	13048086	22	0.4295
T002	4	13058086	14899886	185	-0.0042
T002	4	14909886	15101886	20	-0.1198
T002	4	15111886	17352286	225	-0.0036
T002	4	17362286	17792286	44	0.1027
T002	4	17802286	24026486	623	-0.0382
T002	4	24036486	24836486	81	0.0378
T002	4	24846486	26236686	140	0.1018
T002	4	26246686	26550686	31	0.0423
T002	4	26560686	27040686	49	-0.0295
T002	4	27050686	27560686	52	0.031
T002	4	27570686	37305776	971	-0.0828
T002	4	37315776	39926576	262	0.0453
T002	4	39936576	40927471	100	0.1151
T002	4	40937471	41247471	32	0.0133
T002	4	41257471	41387471	14	0.1386
T002	4	41397471	42398071	101	0.0204
T002	4	42408071	48186471	578	-0.0545
T002	4	52709861	57551061	485	0.0347
T002	4	57561061	57841061	29	0.1714
T002	4	57851061	58491261	65	0.038
T002	4	58501261	71512656	1295	-0.0603
T002	4	71522656	72082656	57	0.0828
T002	4	72092656	75711751	360	-0.0399
T002	4	75721751	78612151	290	0.0522
T002	4	78622151	81925551	331	-0.0394
T002	4	81935551	84477151	255	0.0529
T002	4	84487151	113194951	2870	-0.0257
T002	4	113204951	113805151	61	0.0577
T002	4	113815151	119258351	545	-0.0651
T002	4	119268351	119598351	34	0.0904
T002	4	119608351	128780151	918	-0.0197
T002	4	128790151	129060151	28	0.1073
T002	4	129070151	129240151	18	-0.0255
T002	4	129250151	129810151	57	0.1013
T002	4	129820151	138936751	912	-0.0712
T002	4	138946751	142907151	397	0.0303
T002	4	142917151	142957151	5	0.4702
T002	4	142967151	151072751	811	-0.016
T002	4	151082751	151193151	12	0.1237
T002	4	151203151	151885351	69	-0.0668
T002	4	151895351	153215751	133	0.0626
T002	4	153225751	165743351	1252	-0.0319
T002	4	165753351	166445351	70	0.0671
T002	4	166455351	169511351	306	-0.07
T002	4	169521351	171162151	165	0.0397
T002	4	171172151	173701351	253	-0.0692
T002	4	173711351	174181351	48	0.0356
T002	4	174191351	181928551	774	-0.0644
T002	4	181938551	181988551	6	-0.7052
T002	4	181998551	182309151	32	-1.8608
T002	4	182319151	183069551	76	-0.6473
T002	4	183079551	188852751	578	0.0399
T002	4	188862751	189143351	29	0.1281
T002	4	189153351	190954351	181	0.0111
T002	4	190964351	191024551	7	0.205
T002	5	20201	1001801	99	0.1042
T002	5	1011801	1332801	33	0.2319
T002	5	1342801	1973201	64	0.0993
T002	5	1983201	10452201	847	-0.0156
T002	5	10462201	10762401	31	0.0839
T002	5	10772401	13954601	319	-0.0703
T002	5	13964601	15104601	115	0.0496
T002	5	15114601	16564801	146	-0.0249
T002	5	16574801	17645196	103	0.0676
T002	5	17655196	31569196	1391	-0.0785
T002	5	31579196	32809596	124	0.0829
T002	5	32819596	34149796	134	-0.0359
T002	5	34159796	34519796	37	-0.6107
T002	5	34529796	34779996	26	0.0501
T002	5	34789996	43042996	826	-0.0416
T002	5	43053396	43483396	44	0.0604
T002	5	43493396	45816596	233	-0.078
T002	5	45826596	46086596	27	0.0117
T002	5	50709991	52220991	152	-0.093
T002	5	52230991	65115591	1288	-0.0108
T002	5	65125591	65235591	12	0.1118
T002	5	65245591	90513791	2525	-0.0101
T002	5	90523791	90643791	13	0.1563
T002	5	90653791	125771786	3505	-0.0416
T002	5	125781786	126221986	45	0.1186
T002	5	126231986	130203586	398	-0.0488
T002	5	130213586	133724786	352	0.0484
T002	5	133734786	133984786	26	0.171
T002	5	133994786	137547386	356	0.0198
T002	5	137557386	139257581	166	0.1176
T002	5	139267581	141027581	177	0.0118
T002	5	141037581	141819381	79	0.135
T002	5	141829381	148264381	644	-0.0077
T002	5	148274381	150066381	180	0.0969
T002	5	150076381	150359381	27	-0.0582
T002	5	150369381	151259781	90	0.0819
T002	5	151269781	153701981	244	0.0006
T002	5	153711981	154252381	55	0.1467
T002	5	154262381	159544576	524	0.0161
T002	5	159554576	159784576	24	0.2092
T002	5	159794576	160525776	74	0.0171
T002	5	160535776	167191176	666	-0.073
T002	5	167201176	170332176	314	0.0476
T002	5	170342176	170742376	41	-0.0694
T002	5	170752376	170952376	21	0.1805
T002	5	170962376	171442376	49	0.0598
T002	5	171452376	172452776	101	0.1343
T002	5	172462776	175723376	327	0.0507
T002	5	175733376	177013776	129	0.159
T002	5	177023776	177366576	35	0.0523
T002	5	177376576	177826776	46	0.1684
T002	5	177836776	180697976	287	0.0672
T002	5	180707976	180887976	19	-0.0771
T002	6	69801	1802601	174	0.0063
T002	6	1812601	2232601	43	-0.0892
T002	6	2242601	8383801	615	0.0242
T002	6	8393801	10144401	176	-0.0789
T002	6	10154401	18347201	820	0.0163
T002	6	18357201	19818001	147	-0.0591
T002	6	19828001	20578001	76	0.0432
T002	6	20588001	21158001	58	-0.0491
T002	6	21168001	22201201	104	0.0498
T002	6	22211201	30456001	812	-0.0423
T002	6	30466001	32260401	173	0.0485
T002	6	32270401	33186601	83	-0.1428
T002	6	33196801	34579001	139	0.1041
T002	6	34589001	35289001	71	0.0211
T002	6	35299001	35509001	22	0.1236
T002	6	35519001	36491801	98	0.0225
T002	6	36501801	37792201	130	0.095
T002	6	37802201	38972201	118	-0.0552
T002	6	38982201	39082201	11	0.007
T002	6	39092201	39322201	24	0.1011
T002	6	39332201	39472201	15	-0.0058
T002	6	39482201	39782201	31	-0.0813
T002	6	39792201	41322601	154	0.0186
T002	6	41332601	42282601	96	0.1053
T002	6	42292601	42673001	39	-0.0137
T002	6	42683001	44733601	206	0.1042
T002	6	44743601	45443601	71	-0.0863
T002	6	45453601	47524801	208	-0.0017
T002	6	47534801	51929401	440	-0.0741
T002	6	51939401	53650001	172	0.039
T002	6	53660001	58680996	497	-0.061
T002	6	63309986	63741186	44	-0.1024
T002	6	63751186	64311186	57	0.0082
T002	6	64321186	71246186	693	-0.0863
T002	6	71256186	71686186	44	0.0538
T002	6	71696186	73886986	220	-0.056
T002	6	73896986	74447186	56	0.115
T002	6	74457186	89646586	1519	-0.0311
T002	6	89656586	90726586	108	0.0743
T002	6	90736586	107137181	1625	-0.0481
T002	6	107147181	107557181	42	0.1547
T002	6	107567181	111638581	408	0.0413
T002	6	111648581	111688581	5	-0.1651
T002	6	111698581	111798581	11	-0.3419
T002	6	111808581	112358981	56	-0.626
T002	6	112368981	148474581	3610	-0.0256
T002	6	148484581	152036581	356	0.0578
T002	6	152046581	154489781	245	-0.0401
T002	6	154499781	155593581	110	0.0674
T002	6	155603581	156655181	106	-0.0303
T002	6	156665181	157635376	93	-0.6248
T002	6	157695576	162401376	471	0.0417
T002	6	162411376	163402976	100	-0.0767
T002	6	163412976	166777176	337	-0.0001
T002	6	166787176	168208371	133	0.0973
T002	6	168218371	168368371	16	-0.0545
T002	6	168378371	169118571	75	0.1031
T002	6	169128571	170258571	114	0.0276
T002	6	170268571	170818766	51	0.127
T002	6	170828766	171038766	22	-0.0813
T002	7	19801	149801	14	0.0016
T002	7	159801	1291796	109	0.1501
T002	7	1301796	1651796	36	0.2325
T002	7	1661796	2242196	59	0.1286
T002	7	2252196	2752196	51	0.2155
T002	7	2762196	3332596	58	0.1176
T002	7	3342596	3992596	66	-0.0592
T002	7	4002596	5344196	135	0.1185
T002	7	5354196	5654196	31	0.2401
T002	7	5664196	6364396	71	0.115
T002	7	6374396	6694396	33	0.2163
T002	7	6704396	7064396	37	0.1352
T002	7	7074396	22365196	1529	-0.0609
T002	7	22375196	26698596	433	0.004
T002	7	26708596	26918596	22	-0.1012
T002	7	26928596	30689396	377	-0.0049
T002	7	30699396	31159396	47	0.0828
T002	7	31169396	35942996	478	-0.0212
T002	7	35952996	36362996	42	0.0815
T002	7	36372996	43774996	741	-0.0297
T002	7	43784996	44314996	54	0.1238
T002	7	44324996	44554996	24	0.0301
T002	7	44564996	45234996	68	0.1242
T002	7	45244996	45935596	70	0.0142
T002	7	45945596	47195796	126	-0.0676
T002	7	47205796	47505796	31	0.0426
T002	7	47515796	47865796	36	0.1358
T002	7	47875796	48145796	28	0.0082
T002	7	48155796	50178396	203	-0.0805
T002	7	50188396	51758591	154	0.0156
T002	7	51768591	54701391	294	-0.093
T002	7	54711391	54911391	21	-0.0031
T002	7	54921391	55101391	19	-0.0897
T002	7	55111391	55491791	39	0.0212
T002	7	55501791	56523391	103	0.0894
T002	7	56533391	56763391	24	-0.0421
T002	7	56773391	56873391	11	0.0804
T002	7	56883391	57074591	20	0.1806
T002	7	57084591	57474591	40	0.0568
T002	7	57484591	57826391	35	-0.0601
T002	7	57836391	57986391	16	0.0645
T002	7	61737181	61797181	7	0.248
T002	7	61807181	62997976	115	0.0137
T002	7	63007976	63298776	30	0.1495
T002	7	63308776	65101776	180	-0.0001
T002	7	65111776	69055776	395	0.1062
T002	7	69065776	69907376	85	-0.0358
T002	7	69917376	72384976	247	0.0649
T002	7	72394976	76281171	384	0.1878
T002	7	76291171	76561571	28	-0.0959
T002	7	76571571	76681971	12	0.2018
T002	7	76691971	97515171	2082	-0.0468
T002	7	97525171	99125571	161	0.1509
T002	7	99135571	99555571	43	-0.0007
T002	7	99565571	101407366	180	0.1861
T002	7	101417366	101767366	36	0.0663
T002	7	101777366	102307766	54	0.1826
T002	7	102317766	104949766	264	-0.0268
T002	7	104959766	105939766	99	0.0995
T002	7	105949766	127575366	2162	-0.0505
T002	7	127585366	129695366	212	0.0983
T002	7	129705966	131016561	122	0.0242
T002	7	131026561	131146561	13	-0.1159
T002	7	131156561	132476561	133	0.0634
T002	7	132486561	135318161	284	-0.013
T002	7	135328161	135618761	30	0.0915
T002	7	135628761	137560161	194	-0.0377
T002	7	137570161	138360561	80	0.0593
T002	7	138370561	138440761	8	0.2693
T002	7	138450761	139945956	148	0.0768
T002	7	139955956	140416156	47	0.1684
T002	7	140426156	140606156	19	-0.0285
T002	7	140616156	141286156	68	0.0774
T002	7	141296156	147929146	648	-0.0435
T002	7	147939146	148660546	73	0.0589
T002	7	148670546	148940546	28	0.1945
T002	7	148950546	149800546	86	0.0631
T002	7	149810546	149990546	19	-0.0496
T002	7	150000546	151761146	177	0.1086
T002	7	151771146	152081146	32	-0.0499
T002	7	152091146	159002941	681	0.064
T002	7	159012941	159112941	11	-0.0768
T002	8	19801	180401	17	-0.0664
T002	8	190401	2353401	216	0.0458
T002	8	2363401	5886601	353	-0.0708
T002	8	5896601	13318391	731	0.0296
T002	8	13328391	17160191	384	-0.0833
T002	8	17170191	21903191	474	0.0178
T002	8	21913191	22113191	21	0.1831
T002	8	22123191	23833791	172	0.0487
T002	8	23843791	24814591	98	-0.062
T002	8	24824591	26139391	132	0.0126
T002	8	26149391	26269391	13	-0.113
T002	8	26279391	26639991	37	0.0263
T002	8	26649991	27149991	51	-0.064
T002	8	27159991	27519991	37	0.0776
T002	8	27529991	27699991	18	-0.0568
T002	8	27709991	28690391	99	0.0448
T002	8	28700391	28900391	21	-0.069
T002	8	28910391	30681591	178	0.0448
T002	8	30691591	33193591	250	-0.0403
T002	8	33203591	33653791	46	0.0791
T002	8	33663791	36916391	326	-0.0578
T002	8	36926391	37626791	71	0.0266
T002	8	37636791	37916791	29	0.1521
T002	8	37926791	38138791	22	0.0617
T002	8	38148791	38238791	10	-0.0957
T002	8	38248791	38829191	59	0.0925
T002	8	38839191	39069191	24	-0.0158
T002	8	39079191	39759991	69	-0.1085
T002	8	39769991	43087991	332	0.0482
T002	8	48109986	54909081	680	-0.0302
T002	8	54919081	55199081	29	0.0776
T002	8	55209081	56469281	127	-0.0274
T002	8	56479281	57029681	56	0.0799
T002	8	57039681	70727681	1369	-0.0331
T002	8	70737681	71017681	29	0.1592
T002	8	71027681	73969481	295	-0.0098
T002	8	73979481	74379481	41	0.0821
T002	8	74389481	74649681	27	-0.0302
T002	8	74659681	75219681	57	0.0616
T002	8	75229681	80552681	533	-0.0811
T002	8	80562681	81032681	48	0.0227
T002	8	81042681	81392681	36	0.131
T002	8	81402681	98382876	1683	-0.0388
T002	8	98392876	99102876	72	0.1109
T002	8	99112876	99453076	35	0.0204
T002	8	99463076	99613076	16	-0.1016
T002	8	99623076	100103076	49	0.0151
T002	8	100113076	100823276	72	-0.0822
T002	8	100833276	103404276	258	0.0323
T002	8	103414276	103794476	39	0.1348
T002	8	103804476	104324476	53	0.0361
T002	8	104334476	120892076	1656	-0.0595
T002	8	120902076	121082076	19	0.1501
T002	8	121092076	123443876	236	-0.0401
T002	8	123453876	129355876	591	0.0424
T002	8	129365876	130940676	158	-0.0321
T002	8	130950676	131180676	24	0.1238
T002	8	131190676	131320676	14	-0.054
T002	8	131330676	131881076	56	0.0736
T002	8	131891076	133032276	115	-0.0401
T002	8	133042276	133532276	50	0.0466
T002	8	133542276	133902276	37	-0.0477
T002	8	133912276	136502476	260	0.0581
T002	8	136512476	139165876	266	-0.0377
T002	8	139175876	141375876	221	0.0695
T002	8	141385876	141726076	35	0.155
T002	8	141736076	141956076	23	-0.061
T002	8	141966076	146158471	405	0.1663
T002	8	146168471	146288671	13	-0.0257
T002	9	19801	679801	67	-0.0245
T002	9	689801	899801	22	0.0892
T002	9	909801	3031201	213	-0.009
T002	9	3041801	3513601	48	-0.0865
T002	9	3523601	6635601	312	0.0055
T002	9	6645601	6805601	17	0.1682
T002	9	6815601	8755801	195	-0.0029
T002	9	8765801	8805801	5	-0.5152
T002	9	8815801	9215801	41	-0.0384
T002	9	9225801	9455801	24	-0.7272
T002	9	9465801	10736601	128	-0.1045
T002	9	10746601	10986601	25	-0.0194
T002	9	10996601	12857001	187	-0.1104
T002	9	12867001	13047201	19	-0.0157
T002	9	13057201	13247201	20	-0.1135
T002	9	13257201	15278001	203	-0.0186
T002	9	15288001	15408001	13	0.1397
T002	9	15418001	15668001	26	0.0178
T002	9	15678001	16038001	37	-0.0647
T002	9	16048001	16378001	34	0.0716
T002	9	16388001	18820001	244	-0.0229
T002	9	18830001	19270001	45	0.0962
T002	9	19280001	28383601	911	-0.0577
T002	9	28393601	28473601	9	-0.7076
T002	9	28483601	32618201	414	-0.0952
T002	9	32628201	33198201	58	0.0229
T002	9	33208201	33488401	29	0.0979
T002	9	33498401	34019401	53	0.0033
T002	9	34029401	34219401	20	0.1573
T002	9	34229401	34509401	29	0.0539
T002	9	34519401	34679401	17	0.1602
T002	9	34689401	35500001	82	-0.0071
T002	9	35510001	35850001	35	0.08
T002	9	35860001	36090001	24	-0.025
T002	9	36100001	37130201	104	0.0711
T002	9	37140201	37360201	23	-0.0776
T002	9	37370201	38980601	162	0.0622
T002	9	38990601	42012166	267	-0.0184
T002	9	42022166	42374566	36	-0.1594
T002	9	42384566	43625561	107	-0.0455
T002	9	43637761	43708561	6	-0.2539
T002	9	43719361	44633156	87	-0.052
T002	9	44643356	45354341	52	0.0565
T002	9	45364341	45664741	31	-0.153
T002	9	45674741	45804741	14	0.0465
T002	9	45814741	46104936	25	-0.1523
T002	9	46114936	46395536	24	0.082
T002	9	46405536	46675731	18	-0.1394
T002	9	46685731	47287126	51	-0.0246
T002	9	65477721	71613671	484	-0.019
T002	9	71623671	72124071	51	0.1026
T002	9	72134071	72874071	75	0.0145
T002	9	72884071	72974071	10	-0.1225
T002	9	72984071	73244071	27	0.0567
T002	9	73254071	74114071	87	-0.0579
T002	9	74124071	75254671	114	0.0261
T002	9	75264671	78815871	356	-0.0595
T002	9	78825871	79807471	99	0.0703
T002	9	79817471	79997471	19	-0.1022
T002	9	80007471	86851471	685	-0.0095
T002	9	86861471	87151471	30	0.1019
T002	9	87161471	88631871	148	-0.0206
T002	9	88641871	88802271	17	0.1488
T002	9	88812271	91944271	314	0.0078
T002	9	91954271	92754661	56	0.1012
T002	9	92764661	95714861	296	0.0223
T002	9	95724861	96024861	31	0.1593
T002	9	96034861	98608261	258	0.0332
T002	9	98618261	98728261	12	-0.1386
T002	9	98738261	101721861	299	0.0575
T002	9	101731861	105663061	394	-0.0348
T002	9	105673061	105795461	13	-0.1922
T002	9	105805661	107525861	173	-0.0652
T002	9	107535861	108045861	52	0.087
T002	9	108055861	110096261	205	-0.0215
T002	9	110106261	110536261	44	0.1351
T002	9	110546261	113206861	267	0.0307
T002	9	113216861	114229661	102	-0.0724
T002	9	114239661	114429661	20	0.0712
T002	9	114439661	114569661	14	-0.1019
T002	9	114579661	120412461	584	0.0315
T002	9	120422461	121682861	127	-0.0574
T002	9	121692861	126023861	434	0.0295
T002	9	126033861	126153861	13	0.1812
T002	9	126163861	126683861	53	-0.0237
T002	9	126693861	127273861	59	0.1342
T002	9	127283861	128294061	102	0.0588
T002	9	128304061	128714261	42	-0.0584
T002	9	128724261	129224261	51	0.0264
T002	9	129234261	129724461	50	0.1054
T002	9	129734461	130154661	43	-0.0012
T002	9	130164661	133597061	329	0.1569
T002	9	133607061	133737061	14	-0.0117
T002	9	133747061	134797061	106	0.1368
T002	9	134807061	134957061	16	-0.0279
T002	9	134967061	135467061	51	0.1144
T002	9	135477061	135817261	35	-0.0051
T002	9	135827261	138840256	297	0.1136
T002	9	138850256	140513451	162	0.2057
T002	9	140523451	141133851	62	0.0654
T002	10	69801	339801	28	-0.0513
T002	10	349801	1740401	140	0.0766
T002	10	1750401	2911801	117	-0.0338
T002	10	2921801	3091801	18	0.0419
T002	10	3101801	3171801	8	0.1488
T002	10	3181801	4323401	115	0.0152
T002	10	4333401	4825401	50	-0.1058
T002	10	4835401	5255801	43	-0.0376
T002	10	5265801	6395801	114	0.0548
T002	10	6405801	8680401	228	-0.0008
T002	10	8690401	10562001	188	-0.1079
T002	10	10572001	11652201	109	-0.0163
T002	10	11662201	15485001	383	0.068
T002	10	15495001	19029201	349	-0.0159
T002	10	19039201	20563001	153	-0.0896
T002	10	20573001	20973001	41	-0.0118
T002	10	20983001	21143001	17	-0.1048
T002	10	21153001	21433001	29	-0.0038
T002	10	21443001	21763801	33	0.1038
T002	10	21773801	22173801	41	-0.0039
T002	10	22183801	22274001	10	-0.143
T002	10	22284001	31498601	922	0.0046
T002	10	31508601	31798601	30	-0.102
T002	10	31808601	32089001	29	0.0345
T002	10	32099001	32159001	7	-0.1654
T002	10	32169001	32339001	18	0.0111
T002	10	32349001	32549201	21	0.11
T002	10	32559201	34949601	240	-0.0175
T002	10	34959601	36300601	135	0.0457
T002	10	36310601	37370601	107	-0.0383
T002	10	37380601	37660801	29	-0.1088
T002	10	37670801	37980801	32	-0.0028
T002	10	42365001	42405001	5	0.4612
T002	10	42415001	43445796	99	0.0317
T002	10	43455796	44035996	59	0.1327
T002	10	44045996	52539371	799	0.0083
T002	10	52549371	68252371	1570	-0.0679
T002	10	68262371	68302371	5	-0.7049
T002	10	68312371	69494571	119	-0.069
T002	10	69504571	69644971	15	0.08
T002	10	69654971	69945371	30	-0.0354
T002	10	69955371	74136771	419	0.0915
T002	10	74146771	75346771	121	-0.0051
T002	10	75356771	75776771	43	0.1038
T002	10	75786771	76426771	65	-0.0508
T002	10	76436771	76576771	15	0.1062
T002	10	76586771	80642371	406	0.0298
T002	10	80652371	81302371	66	0.1337
T002	10	81312371	81714371	40	-0.0612
T002	10	81724371	82624571	91	0.0695
T002	10	82634571	85525771	290	-0.0911
T002	10	85535771	98760171	1323	0.0028
T002	10	98770171	99880171	112	0.1167
T002	10	99890171	101610371	173	-0.0087
T002	10	101620371	101890371	28	0.0947
T002	10	101900371	101980371	9	-0.0997
T002	10	101990371	103110571	113	0.1063
T002	10	103120571	103300771	19	-0.0383
T002	10	103310771	104621971	132	0.0977
T002	10	104631971	104952171	33	0.0076
T002	10	104962171	105642371	69	0.1205
T002	10	105652371	115981771	1033	-0.028
T002	10	115991771	116171771	19	0.1436
T002	10	116181771	116841771	67	0.0043
T002	10	116851771	117522171	68	-0.1317
T002	10	117532171	118882771	136	-0.0027
T002	10	118892771	119022771	14	0.1276
T002	10	119032771	119712971	69	0.0154
T002	10	119722971	120323571	61	-0.0742
T002	10	120333571	120823571	50	0.0402
T002	10	120833571	121463971	64	0.1394
T002	10	121473971	123676771	221	-0.0039
T002	10	123686771	124006771	33	0.1402
T002	10	124016771	133962151	965	0.0118
T002	10	133972151	135223151	126	0.1772
T002	10	135233151	135514151	29	0.0468
T002	11	69801	269801	21	0.0025
T002	11	279801	931801	66	0.2253
T002	11	941801	1442196	46	0.1616
T002	11	1452196	2562196	112	0.0987
T002	11	2572196	2812196	25	-0.0169
T002	11	2822196	3953396	114	0.0933
T002	11	3963396	4703396	75	-0.0047
T002	11	4713396	5343396	64	-0.0877
T002	11	5353396	5713596	37	-0.016
T002	11	5723796	5915796	20	-0.1546
T002	11	5925796	6165796	25	-0.0541
T002	11	6175796	13688396	752	0.0103
T002	11	13698396	13758396	7	-0.1774
T002	11	13768396	15949196	219	-0.0082
T002	11	15959196	16739396	79	-0.085
T002	11	16749396	20210596	347	0.0486
T002	11	20220596	20530596	32	-0.0663
T002	11	20540596	20880796	35	0.0465
T002	11	20890796	31817396	1093	-0.0706
T002	11	31827396	33909996	209	0.0153
T002	11	33919996	34369996	46	0.1041
T002	11	34379996	36461396	209	0.0154
T002	11	36471396	43915996	745	-0.0801
T002	11	43925996	44265996	35	0.0114
T002	11	44275996	45976196	171	0.0848
T002	11	45986196	46296196	32	-0.0234
T002	11	46306196	46436196	14	0.2191
T002	11	46446196	47136396	70	0.0352
T002	11	47146396	48307196	117	0.1223
T002	11	48317196	48657196	35	-0.0526
T002	11	48667196	48967596	31	0.0891
T002	11	48977596	50037796	107	-0.0993
T002	11	50047796	50639996	60	0.0117
T002	11	50649996	50779996	14	0.1873
T002	11	51097191	51577391	49	0.001
T002	11	55709991	56910191	121	-0.0778
T002	11	56920191	57080191	17	0.0817
T002	11	57090191	57400191	32	0.1811
T002	11	57410191	57860191	46	0.0674
T002	11	57870191	59250391	139	-0.0562
T002	11	59260391	59630391	38	0.0421
T002	11	59640391	60471191	84	-0.0452
T002	11	60481191	61841191	137	0.1436
T002	11	61851191	62161791	32	0.0275
T002	11	62171791	62771991	61	0.1327
T002	11	62781991	63321991	55	0.003
T002	11	63331991	65862191	254	0.1425
T002	11	65872191	65972191	11	-0.0511
T002	11	65982191	68252791	228	0.1168
T002	11	68262791	68382791	13	-0.0467
T002	11	68392791	71243786	276	0.0993
T002	11	71253786	72294186	105	0.0227
T002	11	72304186	72544186	25	0.1711
T002	11	72554186	74826186	228	0.0244
T002	11	74836186	75266186	44	0.1403
T002	11	75276186	75606186	34	0.044
T002	11	75616186	75816186	21	-0.1005
T002	11	75826186	76046386	23	0.1275
T002	11	76056386	76766386	72	0.0201
T002	11	76776386	76906386	14	0.1484
T002	11	76916386	77706386	80	0.0211
T002	11	77716386	77896386	19	0.1716
T002	11	77906386	78596386	70	0.0438
T002	11	78606386	78706386	11	-0.6161
T002	11	78716386	85441586	673	-0.0387
T002	11	85451586	87422986	198	0.0275
T002	11	87432986	91640381	416	-0.0804
T002	11	91650381	95191781	355	0.0089
T002	11	95201781	107443776	1209	-0.0757
T002	11	107453776	114205376	676	0.0132
T002	11	114215376	114627976	42	-0.086
T002	11	114637976	118680176	405	0.0423
T002	11	118690176	118950376	27	0.1893
T002	11	118960376	120120376	117	0.0875
T002	11	120130376	120370376	25	-0.0445
T002	11	120380376	120830376	46	0.0789
T002	11	120840376	121190376	36	-0.0466
T002	11	121200376	121590376	40	0.0402
T002	11	121600376	122441776	85	-0.0435
T002	11	122451776	123591976	115	0.0838
T002	11	123601976	124492176	90	-0.0699
T002	11	124502176	125922776	143	0.0266
T002	11	125932776	126452776	53	0.1341
T002	11	126462776	128834176	238	-0.0117
T002	11	128844176	129174376	34	-0.0759
T002	11	129184376	133766776	459	0.0248
T002	11	133776776	133906776	14	0.1404
T002	11	133916776	134246776	34	0.02
T002	11	134256776	134436976	19	0.1146
T002	11	134446976	134927976	49	-0.0001
T002	12	69801	189996	8	-0.0644
T002	12	199996	349996	16	0.1
T002	12	359996	469996	12	-0.0681
T002	12	479996	819996	35	0.088
T002	12	829996	1563196	74	-0.0477
T002	12	1573196	2903196	134	0.0484
T002	12	2913196	3413196	51	0.1302
T002	12	3423196	3803596	39	0.0657
T002	12	3813596	6124396	232	-0.0016
T002	12	6134396	7305191	113	0.1115
T002	12	7315191	7676591	37	-0.0642
T002	12	7686591	7836591	16	0.0324
T002	12	7846591	8157191	32	0.1331
T002	12	8167191	8367191	21	-0.0042
T002	12	8377191	8547191	18	0.0913
T002	12	8557191	11376391	275	-0.0534
T002	12	11386391	14507191	313	0.0167
T002	12	14517191	19459391	495	-0.0673
T002	12	19469391	19619391	16	0.0641
T002	12	19629391	22602391	298	-0.0659
T002	12	22612391	22672391	7	-0.2063
T002	12	22682391	23673391	100	-0.039
T002	12	23683391	24835191	116	-0.0998
T002	12	24845191	28265991	343	-0.025
T002	12	28275991	28896991	63	-0.1458
T002	12	28906991	30947991	205	-0.0385
T002	12	30957991	31247991	30	0.0784
T002	12	31257991	31477991	23	-0.026
T002	12	31487991	32297991	82	0.0785
T002	12	32307991	33288591	99	-0.0018
T002	12	38209986	38589986	39	0.0733
T002	12	38599986	48083386	949	-0.0428
T002	12	48093386	48433586	35	0.0951
T002	12	48443586	49005186	57	-0.0185
T002	12	49015186	55046386	604	0.0893
T002	12	55056386	55896586	85	-0.0692
T002	12	55906586	57476986	158	0.0975
T002	12	57486986	57626986	15	0.2233
T002	12	57636986	58477586	85	0.0833
T002	12	58487586	79873186	2138	-0.0373
T002	12	79883186	79953186	8	0.136
T002	12	79963186	89733586	977	-0.0683
T002	12	89743586	89963586	23	0.0532
T002	12	89973586	92066386	210	-0.0782
T002	12	92076386	93127586	106	0.0035
T002	12	93137586	93277586	15	-0.0997
T002	12	93287586	98741586	546	0.0282
T002	12	98751586	98991586	25	0.1248
T002	12	99001586	99551586	56	0.0266
T002	12	99561586	100241986	69	-0.075
T002	12	100251986	101721986	148	0.0066
T002	12	101731986	101961986	24	0.1323
T002	12	101971986	102201986	24	-0.0359
T002	12	102211986	116397386	1414	0.052
T002	12	116407386	116707386	31	-0.105
T002	12	116717386	120287986	358	0.0816
T002	12	120297986	120417986	13	0.1786
T002	12	120427986	120527986	11	0.0087
T002	12	120537986	121168186	64	0.1441
T002	12	121178186	121318786	15	-0.0363
T002	12	121328786	121890586	57	0.116
T002	12	121900586	122350981	46	0.2413
T002	12	122360981	124662471	226	0.1076
T002	12	124672471	125692471	103	0.1922
T002	12	125702471	126032671	34	0.0568
T002	12	126042671	128587271	255	-0.0166
T002	12	128597471	132289471	370	0.0753
T002	12	132299471	132399471	11	0.2511
T002	12	132409471	132629671	23	0.0891
T002	12	132639871	133471466	74	0.2235
T002	12	133481466	133821666	35	0.0487
T002	13	19509801	42196801	2268	0.0191
T002	13	42206801	42376801	18	-0.072
T002	13	42386801	45017201	264	0.0032
T002	13	45027201	45147201	13	-0.1072
T002	13	45157201	54064001	891	0.0234
T002	13	54074001	94377596	4013	-0.0615
T002	13	94387596	94507596	13	-0.6669
T002	13	94517596	95847996	134	0.0218
T002	13	95857996	96067996	22	0.1901
T002	13	96077996	111109196	1503	0.0008
T002	13	111119196	111279196	17	0.172
T002	13	111289196	113270191	184	0.0549
T002	13	113280191	114930981	146	0.1441
T002	13	114940981	115090981	16	0.0294
T002	14	19109801	19189801	9	-0.1043
T002	14	19199801	19329801	14	0.1305
T002	14	19339801	22664201	333	-0.008
T002	14	22674201	24084801	142	0.0887
T002	14	24094801	24364801	28	-0.026
T002	14	24374801	25094801	73	0.0937
T002	14	25104801	27657201	256	-0.0618
T002	14	27667201	28217201	56	-0.1506
T002	14	28227201	34229001	601	-0.0295
T002	14	34239001	34881801	65	0.059
T002	14	34891801	35181801	30	0.188
T002	14	35191801	35962201	78	0.0763
T002	14	35972201	49710001	1374	-0.0692
T002	14	49720001	50300201	59	0.0296
T002	14	50310201	50600201	30	0.1295
T002	14	50610201	63957801	1335	-0.0024
T002	14	63967801	64348001	39	0.0891
T002	14	64358001	64668001	32	-0.0178
T002	14	64678001	65858201	119	0.0992
T002	14	65868201	67618401	176	-0.0256
T002	14	67628401	68248401	63	0.0433
T002	14	68258401	68899001	65	-0.0585
T002	14	68909001	69949001	105	0.0597
T002	14	69959001	70089001	14	0.1725
T002	14	70099001	76871601	678	0.0427
T002	14	76881601	78501601	163	0.126
T002	14	78511601	79201601	70	0.0344
T002	14	79211601	81752001	255	-0.0404
T002	14	81762001	81912201	16	0.0902
T002	14	81922201	88577601	666	-0.0773
T002	14	88587601	88827601	25	0.0579
T002	14	88837601	89318401	49	-0.0509
T002	14	89328601	90199201	88	0.0723
T002	14	90209201	90519201	32	-0.0247
T002	14	90529201	91349601	83	0.1104
T002	14	91359601	91489601	14	-0.0909
T002	14	91499601	92110001	62	0.0878
T002	14	92120001	92310001	20	-0.0854
T002	14	92320001	92980001	67	0.0491
T002	14	92990001	93661601	68	0.1351
T002	14	93671601	94161601	50	-0.0078
T002	14	94171601	94471601	31	0.1095
T002	14	94481601	94641601	17	0.0072
T002	14	94651601	94741601	10	-0.1739
T002	14	94751601	95151601	41	0.0176
T002	14	95161601	95361601	21	0.1343
T002	14	95371601	95451601	9	0.0116
T002	14	95461601	95621601	17	-0.0545
T002	14	95631601	96721801	110	0.0739
T002	14	96731801	96851801	13	-0.0402
T002	14	96861801	96971801	12	0.1092
T002	14	96981801	101952801	498	0.0193
T002	14	101962801	102062801	11	0.143
T002	14	102072801	102353201	29	-0.0013
T002	14	102363201	105604201	325	0.115
T002	14	105614201	106205401	60	0.2447
T002	14	106215401	107274801	106	-0.0388
T002	15	20709801	22727811	140	-0.0275
T002	15	22737811	23087811	36	0.1293
T002	15	23097811	40312201	1711	-0.0186
T002	15	40322201	41902801	159	0.1023
T002	15	41912801	52226801	1032	-0.0018
T002	15	52236801	52396801	17	0.1278
T002	15	52406801	65941801	1354	0.0002
T002	15	65951801	66081801	14	-0.1104
T002	15	66091801	67503001	142	0.0757
T002	15	67513001	68063001	56	-0.0529
T002	15	68073001	70914801	285	0.045
T002	15	70924801	71034801	12	-0.1187
T002	15	71044801	71154801	12	0.0485
T002	15	71164801	71354801	20	-0.0968
T002	15	71364801	72145001	79	0.0152
T002	15	72155001	72365001	22	-0.0991
T002	15	72375001	72715001	35	0.0685
T002	15	72725201	73965601	125	-0.0313
T002	15	73975601	76068801	210	0.118
T002	15	76078801	76358801	29	-0.0706
T002	15	76368801	76508801	15	0.1457
T002	15	76518801	76758801	25	0.0115
T002	15	76768801	77098801	34	-0.1098
T002	15	77108801	77248801	15	-0.0246
T002	15	77258801	77398801	15	0.0815
T002	15	77408801	77798801	40	-0.0883
T002	15	77808801	79499001	170	0.1035
T002	15	79509001	85134196	553	-0.0036
T002	15	85144196	85464196	33	0.105
T002	15	85474196	88475596	301	-0.0293
T002	15	88485596	90487396	201	0.0557
T002	15	90497396	90787396	30	0.1902
T002	15	90797396	91337396	55	0.0515
T002	15	91347396	91567396	23	0.1757
T002	15	91577396	102503796	1093	-0.0158
T002	16	69801	139801	8	-0.0022
T002	16	149801	1610801	147	0.2107
T002	16	1620801	1940801	33	0.0968
T002	16	1950801	2351001	41	0.2211
T002	16	2361001	2951601	60	0.0996
T002	16	2961601	3191601	24	0.1883
T002	16	3201601	4252001	106	0.0691
T002	16	4262001	5262001	101	0.161
T002	16	5272001	6062001	80	0.0441
T002	16	6072001	8425801	236	-0.0211
T002	16	8435801	9406396	93	0.0846
T002	16	9416396	10609396	120	-0.0024
T002	16	10619396	11249396	64	0.0639
T002	16	11259396	11739596	49	0.1505
T002	16	11749596	20496796	875	0.0453
T002	16	20506796	20908996	41	-0.0513
T002	16	20918996	28212196	730	0.0319
T002	16	28222196	29083796	87	0.1625
T002	16	29093796	29633996	55	0.0616
T002	16	29643996	30275196	64	0.1545
T002	16	30285196	30325196	5	-0.0442
T002	16	30335196	31465196	114	0.147
T002	16	31475196	31595196	13	0.0376
T002	16	31605196	33845996	225	-0.0355
T002	16	33855996	34196196	20	0.2036
T002	16	34206196	34586196	39	-0.04
T002	16	46395991	46455991	7	0.5517
T002	16	46465991	46655991	20	-0.044
T002	16	46665991	47145991	49	0.099
T002	16	47155991	47715991	57	-0.0706
T002	16	47725991	54118191	640	0.016
T002	16	54128191	54488991	37	0.0986
T002	16	54498991	56890591	240	-0.003
T002	16	56900591	57190591	30	0.1351
T002	16	57200591	57280591	9	-0.0451
T002	16	57290591	58911191	163	0.0943
T002	16	58921191	65756791	684	-0.0931
T002	16	65766791	66856791	110	0.0592
T002	16	66866791	68056791	120	0.1548
T002	16	68066791	69607191	155	0.0752
T002	16	69617191	69727191	12	-0.1183
T002	16	69737191	71037591	131	0.1041
T002	16	71047591	71227791	19	-0.0923
T002	16	71237791	72327791	110	0.0484
T002	16	72337791	72757791	43	-0.0659
T002	16	72767791	73547791	79	0.0599
T002	16	73557791	74299391	75	-0.0229
T002	16	74309391	75339591	104	0.0989
T002	16	75349591	75660191	32	-0.2446
T002	16	75670191	75770191	11	-0.32
T002	16	75780191	77045591	127	-0.4447
T002	16	77055591	78806791	176	-0.3208
T002	16	78816791	78956791	15	-0.6406
T002	16	78966791	81127791	217	-0.3556
T002	16	81137791	81937791	81	-0.2321
T002	16	81947791	83809791	187	-0.3485
T002	16	83819791	85909991	210	-0.2026
T002	16	85919991	87522191	161	-0.3085
T002	16	87532391	87982791	46	-0.1845
T002	16	87992791	88242791	26	-0.2846
T002	16	88252791	90183386	189	-0.1652
T002	16	90193386	90283386	10	-0.0405
T002	17	9801	930796	83	0.0832
T002	17	940796	1210796	28	0.2461
T002	17	1220796	1991196	78	0.1445
T002	17	2001196	2581196	59	0.041
T002	17	2591196	2871196	29	0.1469
T002	17	2881196	3411396	54	-0.0413
T002	17	3421396	3882196	47	0.1377
T002	17	3892196	4262196	38	0.0178
T002	17	4272196	5182396	92	0.1193
T002	17	5192396	6953196	177	0.0092
T002	17	6963196	8313196	136	0.0971
T002	17	8323196	8553196	24	-0.0455
T002	17	8563196	10174596	162	0.0417
T002	17	10184596	16120196	594	-0.0457
T002	17	16130196	16420196	30	0.0898
T002	17	16430196	16710196	29	-0.0467
T002	17	16720196	17000196	29	0.0464
T002	17	17010196	18290196	129	0.1324
T002	17	18300196	18751396	46	-0.0343
T002	17	18761396	19661596	91	0.0895
T002	17	19671596	20841996	118	-0.0048
T002	17	20851996	21391996	55	0.0907
T002	17	21401996	21812191	32	-0.0743
T002	17	21822191	22012191	20	0.0595
T002	17	22022191	22182391	17	-0.111
T002	17	25809986	26399986	60	0.0568
T002	17	26409986	26509986	11	-0.1633
T002	17	26519986	27750186	124	0.0888
T002	17	27760186	27880186	13	-0.0229
T002	17	27890186	27960186	8	0.1439
T002	17	27970186	28850786	89	-0.0314
T002	17	28860786	29410786	56	0.0881
T002	17	29420786	29750786	34	-0.0765
T002	17	29760786	36401781	660	0.0083
T002	17	36411781	38693781	229	0.0944
T002	17	38703781	39541581	84	0.2137
T002	17	39551581	42462381	292	0.3984
T002	17	42472381	42802381	34	0.3129
T002	17	42812381	43582381	78	0.4229
T002	17	43592381	44372981	79	0.3329
T002	17	44382981	44822981	45	0.1012
T002	17	44832981	45072981	25	0.3899
T002	17	45082981	45743181	67	0.2644
T002	17	45753181	46253181	51	0.3869
T002	17	46263181	46493181	24	0.1768
T002	17	46503181	49944981	345	0.3516
T002	17	49954981	53285981	334	0.1866
T002	17	53295981	53646781	36	0.3512
T002	17	53656781	54636781	99	0.2488
T002	17	54646781	57597181	296	0.3362
T002	17	57607181	57857381	26	0.2288
T002	17	57867381	58267381	41	0.3504
T002	17	58277381	58447381	18	0.2213
T002	17	58457381	58797381	35	0.3411
T002	17	58807381	59297581	50	0.2296
T002	17	59307581	59597581	30	0.3423
T002	17	59607581	60138381	54	0.2227
T002	17	60148381	60298381	16	0.3948
T002	17	60308381	60478381	18	0.2448
T002	17	60488381	61048381	57	0.3769
T002	17	61058381	61458381	41	0.1995
T002	17	61468381	63738981	223	0.3502
T002	17	63748981	64168981	43	0.1896
T002	17	64178981	64659181	49	0.3276
T002	17	64669181	65059181	40	0.4152
T002	17	65069181	65219181	16	0.1936
T002	17	65229181	66781181	156	0.3537
T002	17	66791181	70025981	324	0.2153
T002	17	70035981	76628381	660	0.4051
T002	17	76638381	76768781	14	0.2869
T002	17	76778781	81150971	428	0.4291
T002	17	81160971	81181371	3	-0.0454
T002	18	19801	1050001	104	0.0255
T002	18	1060001	2831001	178	-0.0577
T002	18	2841001	3951201	112	0.039
T002	18	3961201	7043201	309	-0.057
T002	18	7053201	7513201	47	0.0422
T002	18	7523201	8344001	83	-0.0529
T002	18	8354001	9084001	74	0.0548
T002	18	9094001	9364001	28	-0.0627
T002	18	9374001	11916201	255	-0.0068
T002	18	11926201	12026201	11	0.1534
T002	18	12036201	12256201	23	-0.0162
T002	18	12266201	12426601	17	0.1514
T002	18	12436601	14016601	159	0.0284
T002	18	14026601	15387001	137	-0.0642
T002	18	19009996	19969996	97	0.0418
T002	18	19979996	20610596	64	-0.053
T002	18	20620596	21300796	69	0.1108
T002	18	21310796	24152596	285	-0.0066
T002	18	24162596	24312596	16	0.1145
T002	18	24322596	26023996	171	-0.0275
T002	18	26033996	29058196	303	-0.1213
T002	18	29068196	34819596	576	-0.0161
T002	18	34829596	35189596	37	0.1086
T002	18	35199596	42862196	766	-0.0474
T002	18	42872196	45352996	249	0.0553
T002	18	45362996	45453596	10	-0.1644
T002	18	45463596	46614196	116	0.09
T002	18	46624196	46975196	36	-0.0472
T002	18	46985196	48835596	186	0.0565
T002	18	48845596	54689791	570	-0.0421
T002	18	54699791	57642191	295	0.0672
T002	18	57652191	59162791	152	-0.0681
T002	18	59172791	59622791	46	0.0407
T002	18	59632791	59984791	36	-0.1014
T002	18	59994791	61295391	131	0.042
T002	18	61305391	68010191	671	-0.0824
T002	18	68020191	68120191	11	0.1308
T002	18	68130191	75024786	685	-0.0258
T002	18	75034786	75084786	6	0.3246
T002	18	75094786	76137986	100	-0.0198
T002	18	76147986	76847986	71	0.0899
T002	18	76857986	77107986	26	-0.0306
T002	18	77117986	77718186	61	0.1394
T002	18	77728186	77998186	28	0.0111
T002	19	69801	420601	36	0.1151
T002	19	430601	2831401	241	0.2182
T002	19	2841401	2991401	16	0.0445
T002	19	3001401	6913801	392	0.1562
T002	19	6923801	7118601	20	-0.0246
T002	19	7128601	8800391	158	0.1498
T002	19	8810391	9221791	42	0.0649
T002	19	9231791	9581991	36	-0.0227
T002	19	9591991	9931991	35	0.0588
T002	19	9941991	11702391	177	0.1843
T002	19	11712391	12722391	102	0.0361
T002	19	12732391	13372391	65	0.1775
T002	19	13382391	13682391	31	0.0669
T002	19	13692391	14726191	104	0.1697
T002	19	14736591	15267191	54	0.0324
T002	19	15277191	15687391	42	0.1261
T002	19	15697391	16147391	46	-0.0003
T002	19	16157391	19849791	370	0.1764
T002	19	19859791	21041591	114	-0.0269
T002	19	21051591	21091591	5	0.3465
T002	19	21101591	24384191	329	-0.0131
T002	19	28609986	30411586	181	0.0333
T002	19	30421586	30521586	11	-0.1295
T002	19	30531586	32985386	246	-0.0093
T002	19	32995986	34296986	131	0.1054
T002	19	34306986	35447586	115	0.0053
T002	19	35457586	36807786	136	0.1389
T002	19	36817786	38317786	151	-0.0115
T002	19	38327786	38577786	26	0.126
T002	19	38587786	38777786	20	0.2409
T002	19	38787786	40038186	126	0.1391
T002	19	40048186	40318186	28	-0.0138
T002	19	40328186	40488186	17	0.1134
T002	19	40498186	40648186	16	-0.0807
T002	19	40658186	41948186	130	0.1303
T002	19	41958186	42288186	34	-0.0433
T002	19	42298186	42988186	70	0.1392
T002	19	42998186	43841186	81	-0.0568
T002	19	43851186	44321986	48	0.1297
T002	19	44331986	45072386	75	-0.0235
T002	19	45082386	46535186	146	0.1775
T002	19	46545186	46675186	14	-0.0508
T002	19	46685186	51506186	483	0.1529
T002	19	51516186	51996386	49	0.0635
T002	19	52006386	52806386	81	-0.0185
T002	19	52816386	55398986	259	0.0748
T002	19	55408986	56189386	79	0.2021
T002	19	56199386	58120786	193	0.0277
T002	19	58130786	59100986	98	0.1261
T002	20	69801	249801	19	-0.0398
T002	20	259801	729801	48	0.1122
T002	20	739801	2997201	224	0.0122
T002	20	3007201	3267201	27	0.1235
T002	20	3277201	3657401	39	-0.0115
T002	20	3667401	3857401	20	0.1487
T002	20	3867401	5597601	174	0.027
T002	20	5607601	5797601	20	0.1612
T002	20	5807601	6157601	36	0.0148
T002	20	6167601	17323201	1116	-0.0443
T002	20	17333201	20414001	309	0.0247
T002	20	20424001	20614001	20	-0.0907
T002	20	20624001	24729201	411	-0.0048
T002	20	24739201	25589401	86	0.058
T002	20	29429596	29639596	22	-0.0442
T002	20	29649596	31060391	127	0.0991
T002	20	31070391	31350391	29	0.212
T002	20	31360391	32120391	77	0.1121
T002	20	32130391	32210391	9	-0.0518
T002	20	32220391	37902991	564	0.0751
T002	20	37912991	39283791	138	-0.0855
T002	20	39293791	41834991	255	-0.0035
T002	20	41844991	43408391	157	0.0793
T002	20	43418391	44398391	99	-0.022
T002	20	44408391	45048591	65	0.1248
T002	20	45058591	45178591	13	-0.0949
T002	20	45188591	48529591	335	0.0701
T002	20	48539591	49489991	96	0.1603
T002	20	49499991	50200791	71	0.0474
T002	20	50210791	50600991	40	0.1402
T002	20	50610991	52543791	194	0.0192
T002	20	52553791	54867391	232	-0.0665
T002	20	54877391	58407991	354	0.0211
T002	20	58417991	58497991	9	-0.1854
T002	20	58507991	59787991	129	0.0019
T002	20	59797991	61919981	203	0.1307
T002	20	61929981	62760581	84	0.2261
T002	20	62770581	62950581	19	0.0699
T002	21	9420991	9771786	31	-0.0552
T002	21	9831981	9992181	17	0.1889
T002	21	10002181	10642576	45	-0.0771
T002	21	10702771	10762771	7	0.1826
T002	21	10772771	10882771	12	0.2921
T002	21	14348166	14418166	8	0.0846
T002	21	14428166	18597766	417	-0.0721
T002	21	18607766	19397766	80	0.0146
T002	21	19407766	32308766	1290	-0.0725
T002	21	32318766	32779166	47	0.0235
T002	21	32789166	33019166	24	0.1646
T002	21	33029166	33979791	96	0.0491
T002	21	33989791	34149791	17	-0.0915
T002	21	34159791	42735596	858	0.0194
T002	21	42745596	44949991	211	0.1026
T002	21	44959991	45041791	9	-0.054
T002	21	45051791	45511991	47	0.1099
T002	21	45521991	45841991	33	0.1927
T002	21	45851991	46491991	65	0.093
T002	21	46502191	46652191	16	-0.0407
T002	21	46662191	47062191	41	0.1183
T002	21	47072191	47202191	14	-0.042
T002	21	47212191	47883791	68	0.0979
T002	21	47893791	48103791	22	-0.0409
T002	22	17909801	21724596	370	0.0902
T002	22	21734796	22104996	38	0.2147
T002	22	22114996	22364996	26	0.0969
T002	22	22374996	23384996	102	-0.009
T002	22	23394996	24643396	121	0.1117
T002	22	24653396	24823396	18	-0.0217
T002	22	24833396	25954596	113	0.0923
T002	22	25964596	26104596	15	-0.0747
T002	22	26114596	28234596	213	0.0575
T002	22	28244596	29004596	77	-0.0719
T002	22	29014596	30274796	127	0.1002
T002	22	30284796	30584796	31	-0.0787
T002	22	30594796	34396796	381	0.069
T002	22	34406796	35308196	91	-0.0435
T002	22	35318196	36038196	73	0.1037
T002	22	36048196	36408196	37	-0.0842
T002	22	36418196	37772796	136	0.0734
T002	22	37782796	38732796	96	0.1847
T002	22	38742996	39423196	69	0.0784
T002	22	39433196	40123196	70	0.1595
T002	22	40133196	40423196	30	-0.0425
T002	22	40433196	40893396	47	-0.6383
T002	22	40903396	41573596	68	0.0341
T002	22	41583596	41963596	39	0.1993
T002	22	41973596	42723596	76	0.1042
T002	22	42733596	43203796	48	0.1929
T002	22	43213796	43373796	17	0.001
T002	22	43383796	43623796	25	0.1943
T002	22	43633796	43933796	31	0.0844
T002	22	43943796	44213996	28	-0.0583
T002	22	44223996	44984396	77	0.0958
T002	22	44994396	45194396	21	0.2214
T002	22	45204396	46034396	84	0.0926
T002	22	46044396	46234396	20	-0.0598
T002	22	46244396	47264596	103	0.1467
T002	22	47274596	49896196	263	0.0188
T002	22	49906196	51227191	128	0.1457
T002	X	70801	2867771	247	-0.4831
T002	X	2877771	9225766	628	-0.6538
T002	X	9235766	10255766	103	-0.5316
T002	X	10265766	21360961	1105	-0.6301
T002	X	21370961	21690961	33	-0.7366
T002	X	21700961	22700961	101	-0.6319
T002	X	22710961	23252161	55	-0.7125
T002	X	23262161	23652161	40	-0.5999
T002	X	23662161	23872361	22	-0.4725
T002	X	23882361	25412561	154	-0.5917
T002	X	25422561	38307156	1283	-0.6999
T002	X	38317156	39227556	92	-0.6221
T002	X	39237556	40437756	121	-0.499
T002	X	40447756	41398956	96	-0.5928
T002	X	41408956	44098956	270	-0.6817
T002	X	44108956	44728956	63	-0.5893
T002	X	44738956	46050356	132	-0.6892
T002	X	46060356	46951956	90	-0.5991
T002	X	46961956	47532156	58	-0.5021
T002	X	47542156	47852156	32	-0.623
T002	X	47862156	48282156	43	-0.5308
T002	X	48292156	49462751	113	-0.4485
T002	X	49472751	52585141	302	-0.649
T002	X	52595141	54607741	202	-0.5511
T002	X	54617741	58083941	347	-0.6308
T002	X	63009936	64742536	174	-0.6358
T002	X	64752536	64912536	17	-0.5111
T002	X	64922536	70147336	523	-0.6304
T002	X	70157336	71608136	146	-0.5256
T002	X	71618136	100199931	2852	-0.6853
T002	X	100209931	100589931	39	-0.5126
T002	X	100599931	106665331	607	-0.6491
T002	X	106675331	107235531	57	-0.5561
T002	X	107245531	107676131	44	-0.6645
T002	X	107686131	108139331	46	-0.7642
T002	X	108149331	114903726	671	-0.6645
T002	X	114913726	115024926	12	-0.4315
T002	X	115034926	117526326	245	-0.6849
T002	X	117536326	118487326	96	-0.5965
T002	X	118497326	119097326	61	-0.4864
T002	X	119107326	122831326	368	-0.6735
T002	X	122841326	123081526	25	-0.4588
T002	X	123091526	128738526	564	-0.6863
T002	X	128748526	129358526	62	-0.4739
T002	X	129368526	143160926	1379	-0.6528
T002	X	143170926	143291326	13	-0.5411
T002	X	143301726	152674506	917	-0.6658
T002	X	152684506	153414706	74	-0.449
T002	X	153424706	153514706	10	-0.2532
T002	X	153524906	153894906	38	-0.4315
T002	X	153904906	155248906	134	-0.6728
T003	1	19801	160201	15	0.0846
T003	1	170201	260396	5	-0.3218
T003	1	320791	1021786	66	0.0651
T003	1	1031786	1863186	84	0.1456
T003	1	1873186	2553386	69	0.0721
T003	1	2563386	2633386	8	-0.1556
T003	1	2693586	3373586	69	-0.0471
T003	1	3383586	4344581	82	0.0652
T003	1	4354581	5975381	163	0.0084
T003	1	5985381	12797981	682	0.0939
T003	1	12807981	15421366	242	0.0001
T003	1	15431366	17431561	196	0.1022
T003	1	17441561	19291561	186	0.0382
T003	1	19301561	20251561	96	0.1058
T003	1	20261561	21051961	80	0.037
T003	1	21061961	30387956	918	0.1031
T003	1	30397956	31367956	98	0.0035
T003	1	31377956	44181156	1281	0.086
T003	1	44191156	44291156	11	0.1781
T003	1	44301156	60159956	1586	0.0855
T003	1	60169956	60339956	18	0.2005
T003	1	60349956	60700756	36	0.1048
T003	1	60710756	60760756	6	-0.0079
T003	1	60770756	61520756	76	0.1211
T003	1	61530756	61730756	21	0.2185
T003	1	61740756	93496756	3171	0.0725
T003	1	93506756	95786756	229	0.1483
T003	1	95796756	97977756	219	0.0679
T003	1	97987756	98687756	71	0.1763
T003	1	98697756	121340146	2238	0.0757
T003	1	121350146	121470146	13	-0.1803
T003	1	142545541	142725541	19	-0.3707
T003	1	142785736	143656726	58	-0.0994
T003	1	143666726	148857071	429	0.0593
T003	1	148867071	149417471	51	-0.054
T003	1	149427471	172038471	2253	0.0771
T003	1	172048471	172488471	45	0.181
T003	1	172498471	209109061	3630	0.0711
T003	1	209119061	209699461	59	0.183
T003	1	209709461	249225851	3925	0.0715
T003	2	20001	1210401	120	0.0315
T003	2	1221001	1594401	38	-0.0515
T003	2	1604401	1734601	14	0.0656
T003	2	1744601	3354601	162	-0.0416
T003	2	3364601	3744796	34	0.0614
T003	2	3754796	8769591	492	-0.0167
T003	2	8779591	45580021	3669	0.0759
T003	2	45590021	45730021	15	0.2295
T003	2	45740021	48740821	301	0.0904
T003	2	48750821	53786421	501	0.0058
T003	2	53796421	57047021	326	0.1218
T003	2	57057021	60732021	368	0.0131
T003	2	60742021	66303621	557	0.0962
T003	2	66313621	68314421	201	0.1623
T003	2	68324421	71668821	335	0.0876
T003	2	71678821	72318821	65	0.0067
T003	2	72328821	75989421	367	0.0932
T003	2	75999421	84130221	813	-0.0193
T003	2	84140221	87463221	333	0.0999
T003	2	87473221	89564216	205	0.0085
T003	2	89574616	90486011	67	-0.1163
T003	2	96809801	102750201	595	0.0958
T003	2	102760201	105423201	267	-0.0027
T003	2	105433201	109044601	362	0.094
T003	2	109054601	109515201	47	0.1773
T003	2	109525201	114718396	506	0.1013
T003	2	114728396	118554596	383	-0.0464
T003	2	118564596	182279791	6355	0.0819
T003	2	182289791	183020191	74	0.2039
T003	2	183030191	184311391	129	0.0992
T003	2	184321391	186631591	232	0.0183
T003	2	186641591	187941591	131	0.1067
T003	2	187951591	188591791	65	0.1851
T003	2	188601791	239410386	5074	0.0784
T003	2	239420386	241346576	188	-0.008
T003	2	241356576	243170771	177	0.0915
T003	3	69801	4235001	417	-0.0232
T003	3	4245001	33724201	2947	0.0718
T003	3	33734201	34614401	89	0.1681
T003	3	34624401	35996801	138	0.0709
T003	3	36006801	36937001	94	-0.0148
T003	3	36947001	74025801	3696	0.082
T003	3	74035801	76596201	257	-0.003
T003	3	76606201	78496801	190	0.0649
T003	3	78506801	79316801	82	0.1737
T003	3	79326801	85544001	622	0.038
T003	3	85554001	85934801	39	0.1105
T003	3	85944801	87886401	195	0.0217
T003	3	93909996	98484596	458	0.0241
T003	3	98494596	102065196	358	0.1274
T003	3	102075196	104175396	211	0.0335
T003	3	104185396	108350796	417	0.1421
T003	3	108360996	108810996	46	0.0479
T003	3	108820996	109961396	115	-0.0302
T003	3	109971396	125287396	1532	0.0717
T003	3	125297396	125567396	28	-0.0091
T003	3	125577396	150925396	2534	0.0827
T003	3	150935396	151815596	89	0.1704
T003	3	151825596	197943281	4596	0.0733
T003	4	20401	70401	6	-0.1956
T003	4	80401	1727496	160	-0.8483
T003	4	1737496	1807496	8	1.9107
T003	4	1817496	3568896	176	-0.8294
T003	4	3578896	3638896	7	-0.4746
T003	4	3648896	9153491	549	-0.8836
T003	4	9163491	9203491	5	-3.71
T003	4	9213491	9483686	23	-1.2924
T003	4	9493686	35906576	2635	-0.8937
T003	4	35916576	41469471	556	-0.8227
T003	4	41479471	48184871	670	-0.9105
T003	4	52709861	69322456	1656	-0.8698
T003	4	69332456	69372456	5	-1.4521
T003	4	69382456	69482656	11	-3.743
T003	4	69492656	70122656	64	-0.8864
T003	4	70132656	70222856	10	0.0836
T003	4	70232856	95147751	2488	-0.8518
T003	4	95157751	96778551	163	-0.7496
T003	4	96788551	99509151	273	-0.8656
T003	4	99519151	99729151	22	-1.3474
T003	4	99739151	114860151	1512	-0.858
T003	4	114870151	115268151	40	-0.7342
T003	4	115278151	123853151	858	-0.8648
T003	4	123863151	125763551	191	-0.7532
T003	4	125773551	144912751	1913	-0.8842
T003	4	144922751	145052751	14	-0.6115
T003	4	145062751	188605951	4350	-0.88
T003	4	188615951	190528751	192	-0.9852
T003	4	190538751	190678751	15	-0.3072
T003	4	190688751	190908751	23	-0.9136
T003	4	190918751	191029151	12	-0.2539
T003	5	20201	390201	38	0.0516
T003	5	400201	1723001	133	-0.0318
T003	5	1733001	4406401	268	-0.1042
T003	5	4416401	5306601	90	-0.0299
T003	5	5316601	7198001	189	0.0538
T003	5	7208001	13854801	665	-0.0232
T003	5	13864801	16945201	309	0.0922
T003	5	16955201	30289996	1328	-0.03
T003	5	30299996	31870596	158	0.0616
T003	5	31880596	32610596	74	0.1504
T003	5	32620596	40683396	807	0.0639
T003	5	40693396	41603396	92	0.1349
T003	5	41613396	44705396	310	0.0712
T003	5	44715396	45898796	119	-0.0225
T003	5	45908796	46088796	19	-0.1096
T003	5	50709991	101884986	5108	0.0943
T003	5	101894986	102254986	37	0.2183
T003	5	102264986	180885576	7848	0.0857
T003	6	69801	12819601	1275	0.0272
T003	6	12829601	14199601	138	0.0962
T003	6	14209601	18170601	397	0.0098
T003	6	18180601	24496001	632	0.1001
T003	6	24506001	25616201	112	0.17
T003	6	25626201	26646201	103	0.0863
T003	6	26656201	33220001	616	0.0187
T003	6	33230601	38783001	556	0.0964
T003	6	38793001	40783401	200	0.0086
T003	6	40793401	56324401	1553	0.0879
T003	6	56334401	57054401	73	0.1708
T003	6	57064401	57344401	29	0.0684
T003	6	57354401	58686796	129	-0.0032
T003	6	63309986	70246986	694	-0.0331
T003	6	70256986	77188186	694	0.0625
T003	6	77198186	79520786	233	-0.0202
T003	6	79530786	144881781	6518	0.087
T003	6	144891781	145141781	26	0.206
T003	6	145151781	153704981	856	0.1017
T003	6	153714981	154755581	105	0.0215
T003	6	154765581	160294576	543	0.0849
T003	6	160304576	160805376	51	-0.9212
T003	6	160815376	171044966	1008	-0.0062
T003	7	19801	3743396	368	0.0489
T003	7	3753396	4584396	84	-0.0179
T003	7	4594396	22148196	1755	0.0863
T003	7	22158196	22478196	33	0.1615
T003	7	22488196	25660996	318	0.0563
T003	7	25670996	33382596	772	0.1194
T003	7	33392596	33752996	37	0.1925
T003	7	33762996	38285396	453	0.0888
T003	7	38295396	38345396	6	0.3447
T003	7	38355396	39986796	164	0.0373
T003	7	39996796	41266796	128	0.1273
T003	7	41276796	48407996	714	0.0569
T003	7	48417996	50500791	205	-0.0135
T003	7	50510791	51270791	77	0.0423
T003	7	51280791	54633791	336	-0.0511
T003	7	54643791	55343791	71	0.011
T003	7	55353791	56183991	84	0.0787
T003	7	56193991	56756191	57	-0.0043
T003	7	56766191	57988791	123	-0.1097
T003	7	61737181	64129176	235	-0.0965
T003	7	64139176	67814176	368	0.0829
T003	7	67824176	68936776	112	-0.0077
T003	7	68946776	70278176	134	0.1026
T003	7	70288176	72015176	173	-0.0482
T003	7	72025176	90666371	1858	0.0944
T003	7	90676371	91718571	105	0.1669
T003	7	91728571	93568571	185	0.0696
T003	7	93578571	94379771	81	0.1832
T003	7	94389771	106374366	1194	0.102
T003	7	106384566	106604966	23	-0.0256
T003	7	106614966	121896966	1528	0.0634
T003	7	121906966	122597966	70	0.1693
T003	7	122607966	125209966	261	0.0587
T003	7	125219966	126590166	138	-0.0289
T003	7	126600166	129662566	307	0.0804
T003	7	129672566	130353361	59	0.1713
T003	7	130363361	138948361	859	0.0541
T003	7	138958361	139168361	22	0.1399
T003	7	139178361	140413956	122	0.0473
T003	7	140423956	140604156	19	0.1526
T003	7	140614156	142028756	142	0.0327
T003	7	142038756	142259156	18	0.1223
T003	7	142269156	142490551	18	0.293
T003	7	142500551	144031546	149	0.0506
T003	7	144041546	146996546	296	-0.0369
T003	7	147006546	153093946	609	0.0605
T003	7	153103946	155745141	255	-0.0655
T003	7	155755141	156335141	59	0.0186
T003	7	156345141	157165341	83	0.1109
T003	7	157175341	159117541	195	0.0096
T003	8	19801	200401	19	0.0442
T003	8	210401	1635001	143	-0.0677
T003	8	1645001	1935601	30	0.0464
T003	8	1945601	6152401	421	-0.0549
T003	8	6162401	8191396	198	0.0274
T003	8	8201396	9022196	83	0.1036
T003	8	9032196	10022396	100	0.0374
T003	8	10032396	11873196	185	-0.0319
T003	8	11883196	14756791	283	0.0378
T003	8	14766791	16068591	131	-0.046
T003	8	16078591	19690391	362	0.0768
T003	8	19700391	21721591	203	-0.0149
T003	8	21731591	23652191	193	0.0622
T003	8	23662191	26668591	301	0.1197
T003	8	26678591	28219191	155	0.0313
T003	8	28229191	29319391	110	0.1136
T003	8	29329391	29960391	64	0.1739
T003	8	29970391	39697991	972	0.0709
T003	8	39707991	39867991	17	-0.0439
T003	8	39877991	43082991	321	0.057
T003	8	48109986	61373881	1326	0.0604
T003	8	61383881	62673881	130	0.1838
T003	8	62683881	66427281	375	0.0446
T003	8	66437281	68017281	159	0.1212
T003	8	68027281	71048081	303	0.0399
T003	8	71058081	72868881	182	0.1557
[truncated: 11,975 more rows]
