# Supplementary material for: Human papillomavirus integration perspective in small cell cervical carcinoma
Source: Nat Commun. 2022 Oct 10;13:5968. doi: 10.1038/s41467-022-33359-w (PMC9550834; doi:10.1038/s41467-022-33359-w)
Supplement: Supplementary file 24 — Supplementary Data 21 [file 41467_2022_33359_MOESM24_ESM.xlsx]

## Sheet: Supplementary Data 21
Supplementary Data 21. Details of CNV segment from OncoScan array.
Sample ID	Sample Type	chrom	loc.start	loc.end	num.mark	seg.mean
T001	FF tissue	chr1	754192	72758707	5994	0.383
T001	FF tissue	chr1	72773429	72798594	2	2.0679
T001	FF tissue	chr1	72814783	152906956	4275	0.4335
T001	FF tissue	chr1	152922896	152923848	2	-1.0515
T001	FF tissue	chr1	152944594	249212878	7545	0.3823
T001	FF tissue	chr2	21494	243052331	18106	-0.0048
T001	FF tissue	chr3	63411	60357822	4780	-0.5706
T001	FF tissue	chr3	60380259	60592348	34	-2.424
T001	FF tissue	chr3	60607896	89505734	2540	-0.5359
T001	FF tissue	chr3	89534377	89536546	2	-3.9301
T001	FF tissue	chr3	89557065	162540700	5067	0.0726
T001	FF tissue	chr3	162546597	162602984	5	-1.3866
T001	FF tissue	chr3	162619270	197852564	2773	0.4441
T001	FF tissue	chr4	69404	166223079	11726	-0.5868
T001	FF tissue	chr4	166237389	166248202	2	-3.804
T001	FF tissue	chr4	166257718	190915650	1720	-0.5856
T001	FF tissue	chr5	38139	180698312	12360	-0.0092
T001	FF tissue	chr6	204909	170913051	12723	0.0208
T001	FF tissue	chr7	41421	159118443	11975	-0.0143
T001	FF tissue	chr8	172417	146292734	11958	-0.0277
T001	FF tissue	chr9	204738	120504614	6845	0.022
T001	FF tissue	chr9	120512540	120519965	3	1.5591
T001	FF tissue	chr9	120526167	141054761	1690	0.0169
T001	FF tissue	chr10	126070	135434303	9695	-0.0001
T001	FF tissue	chr11	192764	134938847	9947	-0.7021
T001	FF tissue	chr12	189400	133818115	10358	0.0076
T001	FF tissue	chr13	19084823	115103150	7934	0.0173
T001	FF tissue	chr14	20219083	106370370	6585	0.034
T001	FF tissue	chr14	106375143	106379476	2	-2.5115
T001	FF tissue	chr14	106388981	107282024	169	-0.0825
T001	FF tissue	chr15	20161372	102397317	6012	0.0093
T001	FF tissue	chr16	83887	90158005	5841	0.0188
T001	FF tissue	chr17	400959	80263427	6424	0.0038
T001	FF tissue	chr18	12842	22196679	1317	0.003
T001	FF tissue	chr18	22216376	22227008	2	1.8428
T001	FF tissue	chr18	22236311	78007784	4276	-0.0109
T001	FF tissue	chr19	247232	59093239	4838	-0.0853
T001	FF tissue	chr20	69094	62912463	5117	-0.0081
T001	FF tissue	chr21	9648315	48097610	2349	0.0359
T001	FF tissue	chr22	16054713	24341388	700	-0.0343
T001	FF tissue	chr22	24346428	24390318	20	-2.1158
T001	FF tissue	chr22	24394088	42518382	1437	-0.0242
T001	FF tissue	chr22	42524538	42525328	2	-2.006
T001	FF tissue	chr22	42529407	51213826	637	0.0101
T001	FF tissue	chrX	177942	155219364	11208	0.0367
T001	FFPE tissue	chr1	754192	110222219	8816	0.3015
T001	FFPE tissue	chr1	110231909	110240929	7	1.684
T001	FFPE tissue	chr1	110246359	249212878	8995	0.2841
T001	FFPE tissue	chr2	21494	243052331	18106	-0.0161
T001	FFPE tissue	chr3	63411	60352975	4779	-0.5986
T001	FFPE tissue	chr3	60357822	60588095	34	-2.2234
T001	FFPE tissue	chr3	60592348	162500864	7608	-0.1047
T001	FFPE tissue	chr3	162513291	162602984	7	-1.156
T001	FFPE tissue	chr3	162619270	197852564	2773	0.373
T001	FFPE tissue	chr4	69404	166223079	11726	-0.4778
T001	FFPE tissue	chr4	166237389	166248202	2	-2.7915
T001	FFPE tissue	chr4	166257718	190915650	1720	-0.5158
T001	FFPE tissue	chr5	38139	180698312	12360	-0.0103
T001	FFPE tissue	chr6	204909	133745147	9777	0.0005
T001	FFPE tissue	chr6	133756500	133768804	2	-2.2167
T001	FFPE tissue	chr6	133796444	170913051	2944	-0.0685
T001	FFPE tissue	chr7	41421	159118443	11975	-0.0141
T001	FFPE tissue	chr8	172417	146292734	11958	0.0157
T001	FFPE tissue	chr9	204738	141054761	8538	0.0316
T001	FFPE tissue	chr10	126070	135434303	9695	-0.0331
T001	FFPE tissue	chr11	192764	134938847	9947	-0.5549
T001	FFPE tissue	chr12	189400	133818115	10358	0.0315
T001	FFPE tissue	chr13	19084823	115103150	7934	-0.0407
T001	FFPE tissue	chr14	20219083	106370370	6585	0.157
T001	FFPE tissue	chr14	106375143	106379476	2	-2.8254
T001	FFPE tissue	chr14	106388981	107282024	169	0.2197
T001	FFPE tissue	chr15	20161372	102397317	6012	-0.0121
T001	FFPE tissue	chr16	83887	90158005	5841	-0.0284
T001	FFPE tissue	chr17	400959	80263427	6424	-0.0085
T001	FFPE tissue	chr18	12842	78007784	5595	-0.0013
T001	FFPE tissue	chr19	247232	59093239	4838	-0.1055
T001	FFPE tissue	chr20	69094	62912463	5117	0.0033
T001	FFPE tissue	chr21	9648315	48097610	2349	-0.0129
T001	FFPE tissue	chr22	16054713	24341388	700	-0.0531
T001	FFPE tissue	chr22	24346428	24385458	18	-1.5377
T001	FFPE tissue	chr22	24388238	51213826	2078	-0.0392
T001	FFPE tissue	chrX	177942	155219364	11208	-0.0329
T002	FF tissue	chr1	754192	110222219	8816	-0.0448
T002	FF tissue	chr1	110231909	110240929	7	-1.9563
T002	FF tissue	chr1	110246359	249212878	8995	0.2726
T002	FF tissue	chr2	21494	243052331	18106	-0.0138
T002	FF tissue	chr3	63411	1804778	153	-0.0698
T002	FF tissue	chr3	1826067	1887768	6	-0.9542
T002	FF tissue	chr3	1909331	176391592	13250	0.0456
T002	FF tissue	chr3	176410684	176923441	35	-1.5381
T002	FF tissue	chr3	176940408	177707049	53	-0.544
T002	FF tissue	chr3	177729343	197852564	1704	0.3147
T002	FF tissue	chr4	69404	181941642	12801	0.0139
T002	FF tissue	chr4	181957456	182342069	26	-1.3976
T002	FF tissue	chr4	182347670	190915650	621	-0.0175
T002	FF tissue	chr5	38139	180698312	12360	-0.0219
T002	FF tissue	chr6	204909	170913051	12723	0.0011
T002	FF tissue	chr7	41421	159118443	11975	-0.0199
T002	FF tissue	chr8	172417	146292734	11958	-0.0067
T002	FF tissue	chr9	204738	141054761	8538	-0.0114
T002	FF tissue	chr10	126070	135434303	9695	0.005
T002	FF tissue	chr11	192764	78963697	5614	-0.0384
T002	FF tissue	chr11	78985538	79027129	4	1.3015
T002	FF tissue	chr11	79040248	134938847	4329	-0.0297
T002	FF tissue	chr12	189400	9623841	863	-0.0421
T002	FF tissue	chr12	9633703	9635612	2	-3.1611
T002	FF tissue	chr12	9668380	133818115	9493	-0.0028
T002	FF tissue	chr13	19084823	115103150	7934	-0.003
T002	FF tissue	chr14	20219083	47092923	2020	0.0135
T002	FF tissue	chr14	47106487	47113894	2	2.2166
T002	FF tissue	chr14	47131031	106370370	4563	-0.0155
T002	FF tissue	chr14	106375143	106379476	2	-2.435
T002	FF tissue	chr14	106388981	107282024	169	-0.085
T002	FF tissue	chr15	20161372	102397317	6012	-0.016
T002	FF tissue	chr16	83887	90158005	5841	-0.0571
T002	FF tissue	chr17	400959	80263427	6424	0.0984
T002	FF tissue	chr18	12842	78007784	5595	-0.0074
T002	FF tissue	chr19	247232	41349314	3263	-0.0193
T002	FF tissue	chr19	41350996	41381214	13	-0.8971
T002	FF tissue	chr19	41382714	59093239	1562	-0.0326
T002	FF tissue	chr20	69094	62912463	5117	-0.0124
T002	FF tissue	chr21	9648315	48097610	2349	0.0112
T002	FF tissue	chr22	16054713	24341388	700	-0.0241
T002	FF tissue	chr22	24346428	24390318	20	-2.1656
T002	FF tissue	chr22	24394088	51213826	2076	-0.032
T002	FF tissue	chrX	177942	155219364	11208	-0.5107
T003	FF tissue	chr1	754192	249212878	17818	-0.0035
T003	FF tissue	chr2	21494	243052331	18106	0.0036
T003	FF tissue	chr3	63411	98697729	7759	0.0098
T003	FF tissue	chr3	98710002	98730871	2	1.4823
T003	FF tissue	chr3	98731668	162500864	4660	0.0205
T003	FF tissue	chr3	162513291	162602984	7	-1.8438
T003	FF tissue	chr3	162619270	197852564	2773	0.0049
T003	FF tissue	chr4	69404	1701317	107	-0.747
T003	FF tissue	chr4	1741325	1805568	21	1.0661
T003	FF tissue	chr4	1809787	122271282	8292	-0.724
T003	FF tissue	chr4	122282972	122288144	2	-3.116
T003	FF tissue	chr4	122299078	190915650	5026	-0.7285
T003	FF tissue	chr5	38139	164673402	11160	-0.0049
T003	FF tissue	chr5	164693245	164712787	2	1.0592
T003	FF tissue	chr5	164720970	180432024	1178	-0.0428
T003	FF tissue	chr5	180449895	180488260	3	-0.8495
T003	FF tissue	chr5	180500046	180698312	17	0.0801
T003	FF tissue	chr6	204909	5238036	381	-0.0203
T003	FF tissue	chr6	5245070	5269826	3	-1.0912
T003	FF tissue	chr6	5282950	160293151	11402	0.036
T003	FF tissue	chr6	160311545	160807432	35	-0.9522
T003	FF tissue	chr6	160827835	170913051	902	-0.0394
T003	FF tissue	chr7	41421	159118443	11975	-0.0145
T003	FF tissue	chr8	172417	39254374	3509	-0.0166
T003	FF tissue	chr8	39274995	39383000	8	-1.0195
T003	FF tissue	chr8	39397015	146292734	8441	0.022
T003	FF tissue	chr9	204738	141054761	8538	0.0017
T003	FF tissue	chr10	126070	135434303	9695	0.0054
T003	FF tissue	chr11	192764	134938847	9947	-0.0396
T003	FF tissue	chr12	189400	9623841	863	-0.0503
T003	FF tissue	chr12	9633703	9668380	3	-2.7485
T003	FF tissue	chr12	9703054	133818115	9492	-0.1052
T003	FF tissue	chr13	19084823	43782144	2021	0.0099
T003	FF tissue	chr13	43796169	43831365	3	1.7748
T003	FF tissue	chr13	43840982	115103150	5910	-0.1702
T003	FF tissue	chr14	20219083	106370370	6585	0.0218
T003	FF tissue	chr14	106375143	106379476	2	-2.191
T003	FF tissue	chr14	106388981	107282024	169	-0.1346
T003	FF tissue	chr15	20161372	58801234	2577	0.0057
T003	FF tissue	chr15	58815062	58829894	2	1.8661
T003	FF tissue	chr15	58838010	102397317	3433	-0.007
T003	FF tissue	chr16	83887	28243289	2151	-0.0023
T003	FF tissue	chr16	28266608	28274804	2	2.0566
T003	FF tissue	chr16	28289243	90158005	3688	0.0108
T003	FF tissue	chr17	400959	80263427	6424	0.0003
T003	FF tissue	chr18	12842	44279663	2920	-0.0001
T003	FF tissue	chr18	44293623	44344852	4	-0.9062
T003	FF tissue	chr18	44352258	78007784	2671	-0.0134
T003	FF tissue	chr19	247232	59093239	4838	-0.0513
T003	FF tissue	chr20	69094	18776786	2121	-0.7963
T003	FF tissue	chr20	18798399	62912463	2996	0.2907
T003	FF tissue	chr21	9648315	48097610	2349	0.0149
T003	FF tissue	chr22	16054713	51213826	2796	-0.0316
T003	FF tissue	chrX	177942	155219364	11208	-0.0412
T004	FF tissue	chr1	754192	249212878	17818	0.5838
T004	FF tissue	chr2	21494	3514549	234	0.3624
T004	FF tissue	chr2	3586529	5625500	130	-0.6721
T004	FF tissue	chr2	5645201	89890129	6407	0.4049
T004	FF tissue	chr2	90076823	90245035	9	-0.9301
T004	FF tissue	chr2	91866487	243052331	11326	0.4414
T004	FF tissue	chr3	63411	127041422	9817	0.4113
T004	FF tissue	chr3	127080468	127097896	2	2.271
T004	FF tissue	chr3	127124699	162500864	2602	0.7031
T004	FF tissue	chr3	162513291	162602984	7	-1.5392
T004	FF tissue	chr3	162619270	197852564	2773	0.7179
T004	FF tissue	chr4	69404	190915650	13448	0.0337
T004	FF tissue	chr5	38139	180698312	12360	0.343
T004	FF tissue	chr6	204909	103728158	7475	0.4067
T004	FF tissue	chr6	103737920	103753794	2	-2.5037
T004	FF tissue	chr6	103766477	170913051	5246	0.4104
T004	FF tissue	chr7	41421	50697051	3816	0.7021
T004	FF tissue	chr7	50697569	50700298	3	-0.4863
T004	FF tissue	chr7	50701753	159118443	8156	0.6863
T004	FF tissue	chr8	172417	50024944	4150	0.6151
T004	FF tissue	chr8	50042557	50080612	3	2.2848
T004	FF tissue	chr8	50084887	146292734	7805	0.7512
T004	FF tissue	chr9	204738	141054761	8538	0.4286
T004	FF tissue	chr10	126070	135434303	9695	-0.0298
T004	FF tissue	chr11	192764	55357876	3701	0.3758
T004	FF tissue	chr11	55381588	55430698	4	-3.2213
T004	FF tissue	chr11	55444868	125088270	5444	-0.062
T004	FF tissue	chr11	125103869	125172674	5	-1.4103
T004	FF tissue	chr11	125183431	134938847	793	-0.0404
T004	FF tissue	chr12	189400	133818115	10358	0.4309
T004	FF tissue	chr13	19084823	115103150	7934	0.4324
T004	FF tissue	chr14	20219083	107282024	6756	0.7427
T004	FF tissue	chr15	20161372	34671061	743	0.3661
T004	FF tissue	chr15	34729987	34808773	6	-0.7
T004	FF tissue	chr15	34870223	102397317	5263	0.3697
T004	FF tissue	chr16	83887	90158005	5841	0.7128
T004	FF tissue	chr17	400959	80263427	6424	0.2698
T004	FF tissue	chr18	12842	78007784	5595	0.3929
T004	FF tissue	chr19	247232	59093239	4838	0.58
T004	FF tissue	chr20	69094	62912463	5117	0.7122
T004	FF tissue	chr21	9648315	48097610	2349	-0.0066
T004	FF tissue	chr22	16054713	24341388	700	0.3645
T004	FF tissue	chr22	24346428	24390318	20	1.4698
T004	FF tissue	chr22	24394088	51213826	2076	0.3605
T004	FF tissue	chrX	177942	99092637	7029	0.115
T004	FF tissue	chrX	99106423	99117793	2	3.1142
T004	FF tissue	chrX	99142360	155219364	4177	0.0052
T004	FFPE tissue	chr1	754192	110222219	8816	0.1546
T004	FFPE tissue	chr1	110231909	110240929	7	1.1177
T004	FFPE tissue	chr1	110246359	249212878	8995	0.1545
T004	FFPE tissue	chr2	21494	89890129	6771	-0.0106
T004	FFPE tissue	chr2	90076823	90245035	9	-1.0182
T004	FFPE tissue	chr2	91866487	243052331	11326	0.0097
T004	FFPE tissue	chr3	63411	98749944	7763	-0.0505
T004	FFPE tissue	chr3	98761234	98788651	2	-1.6721
T004	FFPE tissue	chr3	98803513	162500864	4656	0.1426
T004	FFPE tissue	chr3	162513291	162602984	7	-1.514
T004	FFPE tissue	chr3	162619270	197852564	2773	0.2739
T004	FFPE tissue	chr4	69404	190915650	13448	-0.1998
T004	FFPE tissue	chr5	38139	180698312	12360	-0.0262
T004	FFPE tissue	chr6	204909	103728158	7475	-0.0192
T004	FFPE tissue	chr6	103737920	103753794	2	-3.424
T004	FFPE tissue	chr6	103766477	170913051	5246	-0.0209
T004	FFPE tissue	chr7	41421	159118443	11975	0.1753
T004	FFPE tissue	chr8	172417	146292734	11958	0.1611
T004	FFPE tissue	chr9	204738	141054761	8538	-0.0001
T004	FFPE tissue	chr10	126070	135434303	9695	-0.4229
T004	FFPE tissue	chr11	192764	55357876	3701	-0.0023
T004	FFPE tissue	chr11	55381588	55430698	4	-1.2084
T004	FFPE tissue	chr11	55444868	134938847	6242	-0.2126
T004	FFPE tissue	chr12	189400	133818115	10358	0.0338
T004	FFPE tissue	chr13	19084823	115103150	7934	0.0583
T004	FFPE tissue	chr14	20219083	107282024	6756	0.1836
T004	FFPE tissue	chr15	20161372	102397317	6012	-0.022
T004	FFPE tissue	chr16	83887	90158005	5841	0.1622
T004	FFPE tissue	chr17	400959	80263427	6424	-0.0664
T004	FFPE tissue	chr18	12842	78007784	5595	0.0019
T004	FFPE tissue	chr19	247232	59093239	4838	0.1021
T004	FFPE tissue	chr20	69094	62912463	5117	0.1771
T004	FFPE tissue	chr21	9648315	48097610	2349	-0.2112
T004	FFPE tissue	chr22	16054713	24341388	700	-0.0221
T004	FFPE tissue	chr22	24346428	24390318	20	1.145
T004	FFPE tissue	chr22	24394088	51213826	2076	-0.0056
T004	FFPE tissue	chrX	177942	155219364	11208	-0.0861
T005	FF tissue	chr1	754192	235499263	16713	0.3257
T005	FF tissue	chr1	235525253	235537659	2	1.6472
T005	FF tissue	chr1	235551922	249212878	1103	0.1842
T005	FF tissue	chr2	21494	243052331	18106	0.4183
T005	FF tissue	chr3	63411	197852564	15201	0.4579
T005	FF tissue	chr4	69404	8942444	594	0.1937
T005	FF tissue	chr4	9027066	9153037	8	-0.7875
T005	FF tissue	chr4	9180680	190915650	12846	0.2078
T005	FF tissue	chr5	38139	180698312	12360	0.1928
T005	FF tissue	chr6	204909	103728158	7475	0.4208
T005	FF tissue	chr6	103737920	103753794	2	-2.609
T005	FF tissue	chr6	103766477	170913051	5246	0.4406
T005	FF tissue	chr7	41421	159118443	11975	0.2008
T005	FF tissue	chr8	172417	98634789	7660	0.4239
T005	FF tissue	chr8	98644613	98702552	4	1.8595
T005	FF tissue	chr8	98713998	146292734	4294	0.4289
T005	FF tissue	chr9	204738	141054761	8538	0.4556
T005	FF tissue	chr10	126070	135434303	9695	0.1913
T005	FF tissue	chr11	192764	134938847	9947	0.3751
T005	FF tissue	chr12	189400	126535272	9910	0.4107
T005	FF tissue	chr12	126539997	126563590	2	2.5756
T005	FF tissue	chr12	126574723	133818115	446	0.4233
T005	FF tissue	chr13	19084823	115103150	7934	0.4277
T005	FF tissue	chr14	20219083	106370370	6585	0.3973
T005	FF tissue	chr14	106375143	106379476	2	-2.4237
T005	FF tissue	chr14	106388981	106779252	78	0.2422
T005	FF tissue	chr14	106789744	106806050	5	-0.9376
T005	FF tissue	chr14	106826683	107146014	62	0.3743
T005	FF tissue	chr14	107149500	107185809	5	-0.4626
T005	FF tissue	chr14	107197746	107282024	19	0.4298
T005	FF tissue	chr15	20161372	102397317	6012	0.413
T005	FF tissue	chr16	83887	74029554	4476	0.4029
T005	FF tissue	chr16	74044996	74086300	4	2.715
T005	FF tissue	chr16	74098974	90158005	1361	0.4683
T005	FF tissue	chr17	400959	80263427	6424	0.2974
T005	FF tissue	chr18	12842	78007784	5595	0.2153
T005	FF tissue	chr19	247232	20499493	1863	0.3721
T005	FF tissue	chr19	20595910	20758368	12	-0.3523
T005	FF tissue	chr19	20769956	59093239	2963	0.3848
T005	FF tissue	chr20	69094	62912463	5117	0.5471
T005	FF tissue	chr21	9648315	48097610	2349	0.2444
T005	FF tissue	chr22	16054713	51213826	2796	0.2129
T005	FF tissue	chrX	177942	155219364	11208	0.3873
T006	FF tissue	chr1	754192	110222219	8816	-0.0142
T006	FF tissue	chr1	110231909	110240929	7	-1.9825
T006	FF tissue	chr1	110246359	163858446	2427	-0.018
T006	FF tissue	chr1	163902358	164063336	14	-0.785
T006	FF tissue	chr1	164082812	249212878	6554	-0.0155
T006	FF tissue	chr2	21494	243052331	18106	-0.0002
T006	FF tissue	chr3	63411	178205810	13530	0.1717
T006	FF tissue	chr3	178231528	178243746	2	-0.917
T006	FF tissue	chr3	178261186	197852564	1669	0.3891
T006	FF tissue	chr4	69404	190915650	13448	-0.0067
T006	FF tissue	chr5	38139	718972	41	0.2716
T006	FF tissue	chr5	744275	788914	4	1.3133
T006	FF tissue	chr5	804103	119885302	7932	0.3333
T006	FF tissue	chr5	119910613	119932276	3	-0.7846
T006	FF tissue	chr5	119949186	180698312	4380	0.3674
T006	FF tissue	chr6	204909	103728158	7475	0.4332
T006	FF tissue	chr6	103737920	103753794	2	-3.3091
T006	FF tissue	chr6	103766477	170913051	5246	0.4531
T006	FF tissue	chr7	41421	159118443	11975	-0.0258
T006	FF tissue	chr8	172417	146292734	11958	-0.0038
T006	FF tissue	chr9	204738	141054761	8538	-0.013
T006	FF tissue	chr10	126070	135434303	9695	0.0071
T006	FF tissue	chr11	192764	134938847	9947	-0.0082
T006	FF tissue	chr12	189400	30616723	2563	-0.0298
T006	FF tissue	chr12	30656065	30667228	2	-2.012
T006	FF tissue	chr12	30678625	133818115	7793	-0.0123
T006	FF tissue	chr13	19084823	115103150	7934	0.4379
T006	FF tissue	chr14	20219083	106531400	6617	0.4459
T006	FF tissue	chr14	106537284	106560846	7	-0.877
T006	FF tissue	chr14	106572892	107282024	132	0.3513
T006	FF tissue	chr15	20161372	99287375	5701	-0.0087
T006	FF tissue	chr15	99288559	99293056	2	2.3259
T006	FF tissue	chr15	99293770	102397317	309	0.0858
T006	FF tissue	chr16	83887	90158005	5841	-0.0004
T006	FF tissue	chr17	400959	7585449	617	-0.8207
T006	FF tissue	chr17	7588112	7591129	4	-1.6847
T006	FF tissue	chr17	7592780	20260186	1021	-0.7753
T006	FF tissue	chr17	20301297	20653255	16	0.1846
T006	FF tissue	chr17	20676062	21516719	53	-0.7085
T006	FF tissue	chr17	21690667	21785239	6	0.5788
T006	FF tissue	chr17	21787328	22076098	19	-0.5431
T006	FF tissue	chr17	22095127	37521355	977	0.392
T006	FF tissue	chr17	37536425	37539554	2	1.7656
T006	FF tissue	chr17	37543328	80263427	3709	0.3854
T006	FF tissue	chr18	12842	78007784	5595	0.0103
T006	FF tissue	chr19	247232	59093239	4838	0.6269
T006	FF tissue	chr20	69094	14776552	1397	-0.005
T006	FF tissue	chr20	14780319	14825787	19	-0.8798
T006	FF tissue	chr20	14827680	62912463	3701	0.0237
T006	FF tissue	chr21	9648315	48097610	2349	0.0268
T006	FF tissue	chr22	16054713	24341388	700	-0.0363
T006	FF tissue	chr22	24346428	24390318	20	-2.4128
T006	FF tissue	chr22	24394088	39343292	1136	-0.0236
T006	FF tissue	chr22	39363830	39374672	2	-3.4665
T006	FF tissue	chr22	39395707	51213826	938	-0.0763
T006	FF tissue	chrX	177942	7090608	412	0.4665
T006	FF tissue	chrX	7107582	7146353	4	-0.3651
T006	FF tissue	chrX	7150088	155219364	10792	0.3843
T006	FFPE tissue	chr1	754192	110222219	8816	-0.0093
T006	FFPE tissue	chr1	110231909	110240929	7	-1.531
T006	FFPE tissue	chr1	110246359	249212878	8995	-0.0081
T006	FFPE tissue	chr2	21494	243052331	18106	-0.0101
T006	FFPE tissue	chr3	63411	94798322	7500	-0.0243
T006	FFPE tissue	chr3	94815298	94832290	2	3.0191
T006	FFPE tissue	chr3	94841926	197815437	7697	0.4008
T006	FFPE tissue	chr3	197834365	197852564	2	-0.489
T006	FFPE tissue	chr4	69404	190915650	13448	-0.0119
T006	FFPE tissue	chr5	38139	718972	41	0.3426
T006	FFPE tissue	chr5	744275	804103	5	1.4236
T006	FFPE tissue	chr5	818658	180698312	12314	0.3989
T006	FFPE tissue	chr6	204909	103728158	7475	0.4015
T006	FFPE tissue	chr6	103737920	103753794	2	-2.5858
T006	FFPE tissue	chr6	103766477	170913051	5246	0.4227
T006	FFPE tissue	chr7	41421	5144105	427	-0.0868
T006	FFPE tissue	chr7	5146319	5157434	2	-1.6376
T006	FFPE tissue	chr7	5159572	159118443	11546	-0.0139
T006	FFPE tissue	chr8	172417	146292734	11958	-0.0106
T006	FFPE tissue	chr9	204738	141054761	8538	-0.0201
T006	FFPE tissue	chr10	126070	135434303	9695	-0.009
T006	FFPE tissue	chr11	192764	134938847	9947	-0.0115
T006	FFPE tissue	chr12	189400	133818115	10358	-0.0042
T006	FFPE tissue	chr13	19084823	115103150	7934	0.4328
T006	FFPE tissue	chr14	20219083	106531400	6617	0.4237
T006	FFPE tissue	chr14	106537284	106560846	7	-0.8154
T006	FFPE tissue	chr14	106572892	107282024	132	0.3807
T006	FFPE tissue	chr15	20161372	34671061	743	0.0119
T006	FFPE tissue	chr15	34729987	34808773	6	-0.9289
T006	FFPE tissue	chr15	34870223	102397317	5263	-0.0172
T006	FFPE tissue	chr16	83887	90158005	5841	-0.0279
T006	FFPE tissue	chr17	400959	22217883	1746	-0.8275
T006	FFPE tissue	chr17	25326941	80263427	4678	0.3887
T006	FFPE tissue	chr18	12842	78007784	5595	0.095
T006	FFPE tissue	chr19	247232	59093239	4838	0.6062
T006	FFPE tissue	chr20	69094	46535946	3914	0.0756
T006	FFPE tissue	chr20	46551079	46573694	3	1.1642
T006	FFPE tissue	chr20	46592955	62912463	1200	0.0927
T006	FFPE tissue	chr21	9648315	48097610	2349	0.0052
T006	FFPE tissue	chr22	16054713	24341388	700	-0.0335
T006	FFPE tissue	chr22	24346428	24390318	20	-2.5281
T006	FFPE tissue	chr22	24394088	39343292	1136	0.0023
T006	FFPE tissue	chr22	39363830	39374672	2	-3.7402
T006	FFPE tissue	chr22	39395707	51213826	938	-0.0383
T006	FFPE tissue	chrX	177942	155219364	11208	0.3708
T007	FF tissue	chr1	754192	104043239	8319	0.0027
T007	FF tissue	chr1	104057790	104083683	3	-0.7898
T007	FF tissue	chr1	104103057	110222219	494	-0.0201
T007	FF tissue	chr1	110231909	110240929	7	-1.6781
T007	FF tissue	chr1	110246359	249212878	8995	0.3756
T007	FF tissue	chr2	21494	89890129	6771	-0.0203
T007	FF tissue	chr2	90076823	90245035	9	-0.7045
T007	FF tissue	chr2	91866487	243052331	11326	-0.015
T007	FF tissue	chr3	63411	162500864	12421	-0.0171
T007	FF tissue	chr3	162513291	162602984	7	-1.883
T007	FF tissue	chr3	162619270	197852564	2773	-0.0315
T007	FF tissue	chr4	69404	190915650	13448	-0.0186
T007	FF tissue	chr5	38139	63689812	4245	-0.0493
T007	FF tissue	chr5	63712022	63749226	4	-0.9609
T007	FF tissue	chr5	63807078	180698312	8111	-0.0203
T007	FF tissue	chr6	204909	170913051	12723	-0.0002
T007	FF tissue	chr7	41421	86102891	6128	-0.0247
T007	FF tissue	chr7	86105305	86118757	2	1.8676
T007	FF tissue	chr7	86144698	159118443	5845	-0.0199
T007	FF tissue	chr8	172417	39254374	3509	-0.0267
T007	FF tissue	chr8	39274995	39383000	8	-0.999
T007	FF tissue	chr8	39397015	146292734	8441	-0.0157
T007	FF tissue	chr9	204738	141054761	8538	-0.0011
T007	FF tissue	chr10	126070	14150676	1032	-0.0179
T007	FF tissue	chr10	14155918	14201051	4	-0.9463
T007	FF tissue	chr10	14218291	105599840	6574	-0.0014
T007	FF tissue	chr10	105610326	105621859	2	2.1005
T007	FF tissue	chr10	105640978	135434303	2083	0.0102
T007	FF tissue	chr11	192764	134938847	9947	-0.0278
T007	FF tissue	chr12	189400	133818115	10358	-0.0059
T007	FF tissue	chr13	19084823	115103150	7934	-0.0099
T007	FF tissue	chr14	20219083	107282024	6756	-0.0034
T007	FF tissue	chr15	20161372	23089578	37	-0.0194
T007	FF tissue	chr15	23096921	23097066	2	-2.824
T007	FF tissue	chr15	23180411	102397317	5973	-0.0059
T007	FF tissue	chr16	83887	28609205	2185	0.0093
T007	FF tissue	chr16	28614025	28622035	5	0.8963
T007	FF tissue	chr16	28628225	90158005	3651	0.0084
T007	FF tissue	chr17	400959	6282341	477	0.014
T007	FF tissue	chr17	6297533	6312267	2	1.1732
T007	FF tissue	chr17	6330922	80263427	5945	0.0031
T007	FF tissue	chr18	12842	78007784	5595	-0.0182
T007	FF tissue	chr19	247232	59093239	4838	-0.024
T007	FF tissue	chr20	69094	62912463	5117	-0.015
T007	FF tissue	chr21	9648315	48097610	2349	0.0076
T007	FF tissue	chr22	16054713	24341388	700	0.002
T007	FF tissue	chr22	24346428	24390318	20	-2.2935
T007	FF tissue	chr22	24394088	51213826	2076	-0.0079
T007	FF tissue	chrX	177942	155219364	11208	-0.0666
T007	FFPE tissue	chr1	754192	110222219	8816	-0.0053
T007	FFPE tissue	chr1	110231909	110240929	7	-1.5611
T007	FFPE tissue	chr1	110246359	249212878	8995	0.3533
T007	FFPE tissue	chr2	21494	89890129	6771	-0.0176
T007	FFPE tissue	chr2	90076823	90245035	9	-0.8495
T007	FFPE tissue	chr2	91866487	243052331	11326	-0.0247
T007	FFPE tissue	chr3	63411	162500864	12421	-0.0342
T007	FFPE tissue	chr3	162513291	162602984	7	-1.6656
T007	FFPE tissue	chr3	162619270	190786459	2257	-0.0535
T007	FFPE tissue	chr3	190808891	190812290	2	-0.9546
T007	FFPE tissue	chr3	190828993	197852564	514	-0.0477
T007	FFPE tissue	chr4	69404	190915650	13448	-0.0311
T007	FFPE tissue	chr5	38139	63689812	4245	-0.0419
T007	FFPE tissue	chr5	63712022	63749226	4	-1.1029
T007	FFPE tissue	chr5	63807078	180698312	8111	-0.0145
T007	FFPE tissue	chr6	204909	170913051	12723	-0.0254
T007	FFPE tissue	chr7	41421	159118443	11975	-0.0143
T007	FFPE tissue	chr8	172417	39254374	3509	-0.029
T007	FFPE tissue	chr8	39274995	39412457	10	-0.6894
T007	FFPE tissue	chr8	39419560	146292734	8439	-0.0217
T007	FFPE tissue	chr9	204738	141054761	8538	-0.0121
T007	FFPE tissue	chr10	126070	135434303	9695	-0.0184
T007	FFPE tissue	chr11	192764	134938847	9947	-0.0205
T007	FFPE tissue	chr12	189400	133818115	10358	-0.0147
T007	FFPE tissue	chr13	19084823	115103150	7934	-0.0036
T007	FFPE tissue	chr14	20219083	107282024	6756	-0.0141
T007	FFPE tissue	chr15	20161372	23089578	37	-0.0367
T007	FFPE tissue	chr15	23096921	23097066	2	-3.2758
T007	FFPE tissue	chr15	23180411	102397317	5973	-0.023
T007	FFPE tissue	chr16	83887	28609205	2185	0.017
T007	FFPE tissue	chr16	28614025	28622035	5	0.9143
T007	FFPE tissue	chr16	28628225	90158005	3651	0.0022
T007	FFPE tissue	chr17	400959	80263427	6424	0.0006
T007	FFPE tissue	chr18	12842	78007784	5595	-0.0115
T007	FFPE tissue	chr19	247232	59093239	4838	-0.0227
T007	FFPE tissue	chr20	69094	62912463	5117	-0.0264
T007	FFPE tissue	chr21	9648315	48097610	2349	-0.0067
T007	FFPE tissue	chr22	16054713	24341388	700	0.0042
T007	FFPE tissue	chr22	24346428	24390318	20	-2.6294
T007	FFPE tissue	chr22	24394088	51213826	2076	0.0013
T007	FFPE tissue	chrX	177942	155219364	11208	-0.0543
T008	FF tissue	chr1	754192	249212878	17818	0.4526
T008	FF tissue	chr2	21494	16067596	1130	0.6239
T008	FF tissue	chr2	16069060	16137237	92	1.8046
T008	FF tissue	chr2	16157271	243052331	16884	0.2071
T008	FF tissue	chr3	63411	99741032	7830	-0.0111
T008	FF tissue	chr3	99758465	99786289	3	1.2931
T008	FF tissue	chr3	99808445	162500864	4588	0.0002
T008	FF tissue	chr3	162513291	162602984	7	-1.652
T008	FF tissue	chr3	162619270	197852564	2773	0.0061
T008	FF tissue	chr4	69404	190915650	13448	0.0842
T008	FF tissue	chr5	38139	180698312	12360	0.4529
T008	FF tissue	chr6	204909	103728158	7475	0.4093
T008	FF tissue	chr6	103737920	103753794	2	-1.9406
T008	FF tissue	chr6	103766477	170913051	5246	-0.0254
T008	FF tissue	chr7	41421	62675942	4540	0.4131
T008	FF tissue	chr7	62688069	62719439	2	-3.1009
T008	FF tissue	chr7	62827491	159118443	7433	0.4297
T008	FF tissue	chr8	172417	146292734	11958	-0.0293
T008	FF tissue	chr9	204738	141054761	8538	0.461
T008	FF tissue	chr10	126070	89566366	6311	0.1106
T008	FF tissue	chr10	89571294	89571488	2	2.2089
T008	FF tissue	chr10	89572387	135434303	3382	0.3366
T008	FF tissue	chr11	192764	134938847	9947	-0.048
T008	FF tissue	chr12	189400	9623841	863	0.3803
T008	FF tissue	chr12	9633703	9668380	3	-0.7776
T008	FF tissue	chr12	9703054	133818115	9492	0.412
T008	FF tissue	chr13	19084823	115103150	7934	0.6765
T008	FF tissue	chr14	20219083	106370370	6585	0.0072
T008	FF tissue	chr14	106375143	106379476	2	-2.5867
T008	FF tissue	chr14	106388981	106779252	78	-0.1678
T008	FF tissue	chr14	106789744	106806050	5	-4.1867
T008	FF tissue	chr14	106826683	107282024	86	-0.1478
T008	FF tissue	chr15	20161372	32444995	590	0.2143
T008	FF tissue	chr15	32509892	32515100	11	-3.424
T008	FF tissue	chr15	32925226	102397317	5411	0.2449
T008	FF tissue	chr16	83887	90158005	5841	0.0137
T008	FF tissue	chr17	400959	35079681	2490	0.4147
T008	FF tissue	chr17	35088840	35168621	6	-0.4602
T008	FF tissue	chr17	35193673	80263427	3928	0.3909
T008	FF tissue	chr18	12842	14240269	1005	0.359
T008	FF tissue	chr18	14270974	14288287	4	-1.2163
T008	FF tissue	chr18	14308620	78007784	4586	0.3733
T008	FF tissue	chr19	247232	59093239	4838	0.3386
T008	FF tissue	chr20	69094	62912463	5117	0.6664
T008	FF tissue	chr21	9648315	47103145	2267	0.403
T008	FF tissue	chr21	47126358	47133022	2	-1.0034
T008	FF tissue	chr21	47155316	48097610	80	0.3848
T008	FF tissue	chr22	16054713	51213826	2796	0.2834
T008	FF tissue	chrX	177942	155219364	11208	0.6724
T008	FFPE tissue	chr1	754192	110222219	8816	0.1881
T008	FFPE tissue	chr1	110231909	110240929	7	1.5366
T008	FFPE tissue	chr1	110246359	249212878	8995	0.5414
T008	FFPE tissue	chr2	21494	16067596	1130	0.425
T008	FFPE tissue	chr2	16069060	16137237	92	2.3634
T008	FFPE tissue	chr2	16157271	243052331	16884	0.1207
T008	FFPE tissue	chr3	63411	162500864	12421	0.0912
T008	FFPE tissue	chr3	162513291	162602984	7	-1.4965
T008	FFPE tissue	chr3	162619270	197852564	2773	0.0915
T008	FFPE tissue	chr4	69404	190915650	13448	0.1412
T008	FFPE tissue	chr5	38139	180698312	12360	0.2891
T008	FFPE tissue	chr6	204909	31273395	2331	0.3628
T008	FFPE tissue	chr6	31276175	31298985	8	-0.4584
T008	FFPE tissue	chr6	31299425	57960657	2133	0.365
T008	FFPE tissue	chr6	57966738	58002128	4	-0.5989
T008	FFPE tissue	chr6	58013490	170913051	8247	0.1081
T008	FFPE tissue	chr7	41421	62675942	4540	0.4507
T008	FFPE tissue	chr7	62688069	62719439	2	-2.7671
T008	FFPE tissue	chr7	62827491	159118443	7433	0.4639
T008	FFPE tissue	chr8	172417	146292734	11958	-0.0347
T008	FFPE tissue	chr9	204738	141054761	8538	0.3864
T008	FFPE tissue	chr10	126070	135434303	9695	-0.1114
T008	FFPE tissue	chr11	192764	134938847	9947	-0.0367
T008	FFPE tissue	chr12	189400	133818115	10358	0.253
T008	FFPE tissue	chr13	19084823	115103150	7934	0.4761
T008	FFPE tissue	chr14	20219083	106370370	6585	-0.0226
T008	FFPE tissue	chr14	106375143	106379476	2	-2.7328
T008	FFPE tissue	chr14	106388981	106779252	78	-0.131
T008	FFPE tissue	chr14	106789744	106806050	5	-4.212
T008	FFPE tissue	chr14	106826683	107282024	86	-0.1015
T008	FFPE tissue	chr15	20161372	32444995	590	0.2369
T008	FFPE tissue	chr15	32509892	32515100	11	-1.9574
T008	FFPE tissue	chr15	32925226	102397317	5411	0.2266
T008	FFPE tissue	chr16	83887	90158005	5841	-0.0131
T008	FFPE tissue	chr17	400959	80263427	6424	0.2471
T008	FFPE tissue	chr18	12842	14240269	1005	0.3324
T008	FFPE tissue	chr18	14270974	14288287	4	-0.971
T008	FFPE tissue	chr18	14308620	78007784	4586	0.3398
T008	FFPE tissue	chr19	247232	59093239	4838	0.3071
T008	FFPE tissue	chr20	69094	62912463	5117	0.5397
T008	FFPE tissue	chr21	9648315	48097610	2349	0.2463
T008	FFPE tissue	chr22	16054713	51213826	2796	0.2445
T008	FFPE tissue	chrX	177942	155219364	11208	0.4467
T009	FF tissue	chr1	754192	110222219	8816	0.4041
T009	FF tissue	chr1	110231909	110240929	7	-1.724
T009	FF tissue	chr1	110246359	221083752	6779	0.3872
T009	FF tissue	chr1	221114929	221117700	2	-0.902
T009	FF tissue	chr1	221126914	237497252	1247	0.3734
T009	FF tissue	chr1	237501422	237519165	2	1.9869
T009	FF tissue	chr1	237523671	249212878	965	0.3873
T009	FF tissue	chr2	21494	243052331	18106	-0.0093
T009	FF tissue	chr3	63411	162500864	12421	0.3146
T009	FF tissue	chr3	162513291	162602984	7	-1.7317
T009	FF tissue	chr3	162619270	197852564	2773	0.347
T009	FF tissue	chr4	69404	190915650	13448	0.006
T009	FF tissue	chr5	38139	180698312	12360	0.0635
T009	FF tissue	chr6	204909	170913051	12723	-0.0175
T009	FF tissue	chr7	41421	159118443	11975	0.3589
T009	FF tissue	chr8	172417	66895269	5332	0.3778
T009	FF tissue	chr8	66917137	67041385	10	-0.6906
T009	FF tissue	chr8	67055530	146292734	6616	0.3812
T009	FF tissue	chr9	204738	141054761	8538	0.3834
T009	FF tissue	chr10	126070	135434303	9695	-0.011
T009	FF tissue	chr11	192764	134938847	9947	-0.0374
T009	FF tissue	chr12	189400	133818115	10358	0.3878
T009	FF tissue	chr13	19084823	115103150	7934	0.0762
T009	FF tissue	chr14	20219083	107282024	6756	0.3976
T009	FF tissue	chr15	20161372	102397317	6012	0.384
T009	FF tissue	chr16	83887	90158005	5841	0.0204
T009	FF tissue	chr17	400959	80263427	6424	0.0275
T009	FF tissue	chr18	12842	78007784	5595	0.3656
T009	FF tissue	chr19	247232	59093239	4838	0.354
T009	FF tissue	chr20	69094	62912463	5117	0.4006
T009	FF tissue	chr21	9648315	48097610	2349	0.398
T009	FF tissue	chr22	16054713	51213826	2796	0.0056
T009	FF tissue	chrX	177942	155219364	11208	0.3492
T010	FF tissue	chr1	754192	56613644	4725	0.0334
T010	FF tissue	chr1	56621089	56672106	4	1.0409
T010	FF tissue	chr1	56681024	249212878	13089	0.0189
T010	FF tissue	chr2	21494	243052331	18106	0.009
T010	FF tissue	chr3	63411	162500864	12421	0.0274
T010	FF tissue	chr3	162513291	162602984	7	-1.4776
T010	FF tissue	chr3	162619270	197852564	2773	0.0135
T010	FF tissue	chr4	69404	190915650	13448	-0.3546
T010	FF tissue	chr5	38139	180698312	12360	0.0015
T010	FF tissue	chr6	204909	8348906	601	-0.0438
T010	FF tissue	chr6	8349229	8357011	2	1.636
T010	FF tissue	chr6	8374636	103728158	6872	0.036
T010	FF tissue	chr6	103737920	103753794	2	-2.7731
T010	FF tissue	chr6	103766477	170913051	5246	0.0136
T010	FF tissue	chr7	41421	159118443	11975	0.0185
T010	FF tissue	chr8	172417	18051545	1805	0.0641
T010	FF tissue	chr8	18052405	18233582	39	-0.9006
T010	FF tissue	chr8	18237720	146292734	10114	0.1349
T010	FF tissue	chr9	204738	141054761	8538	0.0485
T010	FF tissue	chr10	126070	135434303	9695	-0.1206
T010	FF tissue	chr11	192764	55357876	3701	-0.091
T010	FF tissue	chr11	55381588	55452923	6	-2.0641
T010	FF tissue	chr11	55470003	134938847	6240	-0.1006
T010	FF tissue	chr12	189400	9623841	863	0.0028
T010	FF tissue	chr12	9633703	9635612	2	-3.0039
T010	FF tissue	chr12	9668380	133818115	9493	0.0103
T010	FF tissue	chr13	19084823	115103150	7934	0.0576
T010	FF tissue	chr14	20219083	107282024	6756	0.0287
T010	FF tissue	chr15	20161372	32444995	590	-0.216
T010	FF tissue	chr15	32509892	32515100	11	-3.1963
T010	FF tissue	chr15	32925226	40795198	612	-0.5892
T010	FF tissue	chr15	40817480	44236115	283	0.4238
T010	FF tissue	chr15	44250032	44648956	28	-0.5366
T010	FF tissue	chr15	44676234	47542631	204	0.3883
T010	FF tissue	chr15	47563699	50279662	181	-0.5947
T010	FF tissue	chr15	50297463	89884169	3053	0.4456
T010	FF tissue	chr15	89901868	90139262	19	-0.7745
T010	FF tissue	chr15	90147587	102397317	1031	0.1759
T010	FF tissue	chr16	83887	90158005	5841	0.0306
T010	FF tissue	chr17	400959	74360662	5802	-0.1004
T010	FF tissue	chr17	74373646	74384693	2	2.3644
T010	FF tissue	chr17	74406128	80263427	620	0.1512
T010	FF tissue	chr18	12842	9095600	677	-0.2417
T010	FF tissue	chr18	9135887	9217537	8	0.9267
T010	FF tissue	chr18	9234774	78007784	4910	-0.2314
T010	FF tissue	chr19	247232	59093239	4838	-0.2065
T010	FF tissue	chr20	69094	62912463	5117	0.3986
T010	FF tissue	chr21	9648315	48097610	2349	0.0396
T010	FF tissue	chr22	16054713	24341388	700	0.027
T010	FF tissue	chr22	24346428	24390318	20	-2.1638
T010	FF tissue	chr22	24394088	51213826	2076	0.0178
T010	FF tissue	chrX	177942	155219364	11208	0.329
T011	FF tissue	chr1	754192	110222219	8816	-0.0042
T011	FF tissue	chr1	110231909	110240929	7	-1.9883
T011	FF tissue	chr1	110246359	148544968	1151	0.0333
T011	FF tissue	chr1	149044448	149343639	14	-0.6835
T011	FF tissue	chr1	149674792	249212878	7830	0.1046
T011	FF tissue	chr2	21494	38705004	3057	-0.0338
T011	FF tissue	chr2	38723049	38733055	2	2.6994
T011	FF tissue	chr2	38745624	243052331	15047	-0.0134
T011	FF tissue	chr3	63411	105566697	8257	-0.015
T011	FF tissue	chr3	105568602	105576911	2	-1.2589
T011	FF tissue	chr3	105578155	162500864	4162	-0.0131
T011	FF tissue	chr3	162513291	162602984	7	-1.9014
T011	FF tissue	chr3	162619270	197852564	2773	-0.0116
T011	FF tissue	chr4	69404	190915650	13448	-0.0066
T011	FF tissue	chr5	38139	180698312	12360	-0.028
T011	FF tissue	chr6	204909	85117025	6155	0.0168
T011	FF tissue	chr6	85118284	85122601	3	1.671
T011	FF tissue	chr6	85139758	170913051	6565	0.0082
T011	FF tissue	chr7	41421	159118443	11975	-0.0243
T011	FF tissue	chr8	172417	116439639	9510	0.0099
T011	FF tissue	chr8	116441192	116459007	4	1.0686
T011	FF tissue	chr8	116462529	128735776	1074	0.0018
T011	FF tissue	chr8	128736699	128759251	32	1.5524
T011	FF tissue	chr8	128760515	146292734	1338	-0.0027
T011	FF tissue	chr9	204738	141054761	8538	-0.0063
T011	FF tissue	chr10	126070	135434303	9695	0.0106
T011	FF tissue	chr11	192764	12122094	930	-0.0677
T011	FF tissue	chr11	12138208	12169642	3	1.3569
T011	FF tissue	chr11	12193744	134938847	9014	-0.0346
T011	FF tissue	chr12	189400	133818115	10358	-0.0012
T011	FF tissue	chr13	19084823	115103150	7934	0.0168
T011	FF tissue	chr14	20219083	20386925	9	0.7452
T011	FF tissue	chr14	20400580	106370370	6576	-0.0033
T011	FF tissue	chr14	106375143	106379476	2	-1.8248
T011	FF tissue	chr14	106388981	106779252	78	-0.0997
T011	FF tissue	chr14	106789744	106806050	5	-1.4114
T011	FF tissue	chr14	106826683	107282024	86	-0.0504
T011	FF tissue	chr15	20161372	102397317	6012	-0.0043
T011	FF tissue	chr16	83887	32529165	2416	0.0202
T011	FF tissue	chr16	32564454	32848905	11	1.2576
T011	FF tissue	chr16	33568541	60070036	1019	0.02
T011	FF tissue	chr16	60084975	60095379	2	-1.2536
T011	FF tissue	chr16	60104100	89669714	2301	0.0133
T011	FF tissue	chr16	89675068	89703424	3	1.291
T011	FF tissue	chr16	89729574	90158005	89	0.0538
T011	FF tissue	chr17	400959	80263427	6424	-0.0059
T011	FF tissue	chr18	12842	78007784	5595	-0.0081
T011	FF tissue	chr19	247232	41349314	3263	-0.0073
T011	FF tissue	chr19	41350996	41381214	13	-0.771
T011	FF tissue	chr19	41382714	59093239	1562	-0.0282
T011	FF tissue	chr20	69094	44807986	3741	0.0269
T011	FF tissue	chr20	44815762	44860471	3	-1.0416
T011	FF tissue	chr20	44872070	62912463	1373	0.0433
T011	FF tissue	chr21	9648315	48097610	2349	0.0067
T011	FF tissue	chr22	16054713	24341388	700	-0.0234
T011	FF tissue	chr22	24346428	24390318	20	-1.902
T011	FF tissue	chr22	24394088	51213826	2076	-0.0233
T011	FF tissue	chrX	177942	155219364	11208	-0.0014
T012	FFPE tissue	chr1	754192	110222219	8816	0.3925
T012	FFPE tissue	chr1	110231909	110240929	7	-1.3197
T012	FFPE tissue	chr1	110246359	249212878	8995	0.333
T012	FFPE tissue	chr2	21494	243052331	18106	0.2043
T012	FFPE tissue	chr3	63411	162500864	12421	0.2084
T012	FFPE tissue	chr3	162513291	162602984	7	-1.2619
T012	FFPE tissue	chr3	162619270	197852564	2773	0.3043
T012	FFPE tissue	chr4	69404	189926524	13388	-0.0114
T012	FFPE tissue	chr4	189941412	189987905	4	-1.0186
T012	FFPE tissue	chr4	190007598	190915650	56	-0.1341
T012	FFPE tissue	chr5	38139	30789521	2080	0.5696
T012	FFPE tissue	chr5	30800973	41601117	836	1.9081
T012	FFPE tissue	chr5	41620261	180698312	9444	0.3347
T012	FFPE tissue	chr6	204909	103728158	7475	0.2477
T012	FFPE tissue	chr6	103737920	103753794	2	-3.3018
T012	FFPE tissue	chr6	103766477	170913051	5246	0.255
T012	FFPE tissue	chr7	41421	159118443	11975	0.2157
T012	FFPE tissue	chr8	172417	146292734	11958	0.1371
T012	FFPE tissue	chr9	204738	20368868	1721	0.2497
T012	FFPE tissue	chr9	20373652	20386383	5	-0.5907
T012	FFPE tissue	chr9	20395169	141054761	6812	0.2406
T012	FFPE tissue	chr10	126070	135434303	9695	-0.0295
T012	FFPE tissue	chr11	192764	134938847	9947	0.204
T012	FFPE tissue	chr12	189400	133818115	10358	0.2423
T012	FFPE tissue	chr13	19084823	115103150	7934	0.6621
T012	FFPE tissue	chr14	20219083	107282024	6756	0.4359
T012	FFPE tissue	chr15	20161372	102397317	6012	0.4163
T012	FFPE tissue	chr16	83887	90158005	5841	-0.0107
T012	FFPE tissue	chr17	400959	80263427	6424	0.2431
T012	FFPE tissue	chr18	12842	60737480	4362	0.4354
T012	FFPE tissue	chr18	60758286	60763112	2	-0.9958
T012	FFPE tissue	chr18	60785638	78007784	1231	0.4169
T012	FFPE tissue	chr19	247232	43287462	3541	0.4483
T012	FFPE tissue	chr19	43304559	43658826	20	-0.3805
T012	FFPE tissue	chr19	43691318	59093239	1277	0.4529
T012	FFPE tissue	chr20	69094	62912463	5117	0.3957
T012	FFPE tissue	chr21	9648315	48097610	2349	0.4149
T012	FFPE tissue	chr22	16054713	24341388	700	-0.0026
T012	FFPE tissue	chr22	24346428	24390318	20	0.9621
T012	FFPE tissue	chr22	24394088	51213826	2076	-0.0151
T012	FFPE tissue	chrX	177942	149667669	10773	0.3284
T012	FFPE tissue	chrX	149669653	149672945	2	-0.7643
T012	FFPE tissue	chrX	149674946	155219364	433	0.3164
T013	FFPE tissue	chr1	754192	110222219	8816	0.181
T013	FFPE tissue	chr1	110231909	110240929	7	1.0555
T013	FFPE tissue	chr1	110246359	146676837	1012	0.2212
T013	FFPE tissue	chr1	146690635	146694421	2	-1.1009
T013	FFPE tissue	chr1	146694981	249212878	7981	0.2461
T013	FFPE tissue	chr2	21494	144717119	10870	-0.0061
T013	FFPE tissue	chr2	144755071	144758514	2	-1.5667
T013	FFPE tissue	chr2	144773534	243052331	7234	-0.1292
T013	FFPE tissue	chr3	63411	197852564	15201	0.1112
T013	FFPE tissue	chr4	69404	9153037	602	-0.4705
T013	FFPE tissue	chr4	9180680	9187390	2	1.8159
T013	FFPE tissue	chr4	9586764	95814696	5932	-0.3728
T013	FFPE tissue	chr4	95832551	95861615	3	-2.1019
T013	FFPE tissue	chr4	95868525	190915650	6909	-0.3606
T013	FFPE tissue	chr5	38139	148332864	9995	0.2692
T013	FFPE tissue	chr5	148357632	148387612	3	1.4977
T013	FFPE tissue	chr5	148389763	180698312	2362	0.2456
T013	FFPE tissue	chr6	204909	86953342	6274	-0.0852
T013	FFPE tissue	chr6	86964947	86986916	3	-1.3895
T013	FFPE tissue	chr6	86987698	103728158	1198	-0.0762
T013	FFPE tissue	chr6	103737920	103753794	2	-2.7633
T013	FFPE tissue	chr6	103766477	170913051	5246	-0.0878
T013	FFPE tissue	chr7	41421	159118443	11975	-0.0092
T013	FFPE tissue	chr8	172417	146292734	11958	-0.0008
T013	FFPE tissue	chr9	204738	94445809	4968	0.0017
T013	FFPE tissue	chr9	94472320	98000572	298	-1.0308
T013	FFPE tissue	chr9	98006135	117219888	1344	-0.0249
T013	FFPE tissue	chr9	117237754	118719754	106	-1.1044
T013	FFPE tissue	chr9	118741214	141054761	1822	-0.0712
T013	FFPE tissue	chr10	126070	55847948	3672	-0.0151
T013	FFPE tissue	chr10	55867735	55949937	6	-0.9303
T013	FFPE tissue	chr10	55973889	135434303	6017	-0.0126
T013	FFPE tissue	chr11	192764	55357876	3701	-0.0635
T013	FFPE tissue	chr11	55381588	55430698	4	-3.997
T013	FFPE tissue	chr11	55444868	134938847	6242	-0.0708
T013	FFPE tissue	chr12	189400	9623841	863	-0.0329
T013	FFPE tissue	chr12	9633703	9668380	3	-0.9738
T013	FFPE tissue	chr12	9703054	92664512	6467	0.0191
T013	FFPE tissue	chr12	92680954	92697178	2	-1.2506
T013	FFPE tissue	chr12	92720662	133818115	3023	-0.0193
T013	FFPE tissue	chr13	19084823	115103150	7934	0.578
T013	FFPE tissue	chr14	20219083	107282024	6756	0.0956
T013	FFPE tissue	chr15	20161372	102397317	6012	0.2524
T013	FFPE tissue	chr16	83887	90158005	5841	-0.0231
T013	FFPE tissue	chr17	400959	79842909	6372	-0.0891
T013	FFPE tissue	chr17	79862630	79971290	16	-1.0273
T013	FFPE tissue	chr17	79976582	80263427	36	-0.1932
T013	FFPE tissue	chr18	12842	78007784	5595	-0.2777
T013	FFPE tissue	chr19	247232	59093239	4838	0.2094
T013	FFPE tissue	chr20	69094	62912463	5117	0.7003
T013	FFPE tissue	chr21	9648315	48097610	2349	-0.0144
T013	FFPE tissue	chr22	16054713	24341388	700	0.0102
T013	FFPE tissue	chr22	24346428	24390318	20	-2.2302
T013	FFPE tissue	chr22	24394088	51213826	2076	-0.0183
T013	FFPE tissue	chrX	177942	155219364	11208	-0.0145
T014	FF tissue	chr1	754192	8352039	651	0.0042
T014	FF tissue	chr1	8362460	8375842	2	-1.6152
T014	FF tissue	chr1	8375913	110222219	8163	0.0244
T014	FF tissue	chr1	110231909	110240929	7	-1.5993
T014	FF tissue	chr1	110246359	249212878	8995	0.02
T014	FF tissue	chr2	21494	141952305	10590	-0.0686
T014	FF tissue	chr2	141953842	141954448	2	2.1145
T014	FF tissue	chr2	141956064	144032962	230	-0.0396
T014	FF tissue	chr2	144042333	144057444	2	1.709
T014	FF tissue	chr2	144073821	243052331	7282	-0.0696
T014	FF tissue	chr3	63411	162500864	12421	0.0275
T014	FF tissue	chr3	162513291	162602984	7	-1.5855
T014	FF tissue	chr3	162619270	197852564	2773	0.0365
T014	FF tissue	chr4	69404	190915650	13448	-0.0108
T014	FF tissue	chr5	38139	112161469	7459	-0.0439
T014	FF tissue	chr5	112162854	112164561	2	1.8522
T014	FF tissue	chr5	112167651	180698312	4899	-0.0304
T014	FF tissue	chr6	204909	170913051	12723	-0.0257
T014	FF tissue	chr7	41421	6272184	529	-0.0239
T014	FF tissue	chr7	6274664	6311518	2	-1.5809
T014	FF tissue	chr7	6334747	159118443	11444	0.0374
T014	FF tissue	chr8	172417	39254374	3509	0.3452
T014	FF tissue	chr8	39274995	39383000	8	-4.2553
T014	FF tissue	chr8	39397015	53961354	897	0.3205
T014	FF tissue	chr8	53981759	53996131	2	1.8359
T014	FF tissue	chr8	54005727	55421000	107	0.3336
T014	FF tissue	chr8	55437524	55439657	2	2.3961
T014	FF tissue	chr8	55457188	146292734	7433	0.3165
T014	FF tissue	chr9	204738	20368868	1721	0.0516
T014	FF tissue	chr9	20373652	20386383	5	-1.1506
T014	FF tissue	chr9	20395169	141054761	6812	0.0098
T014	FF tissue	chr10	126070	135434303	9695	-0.0722
T014	FF tissue	chr11	192764	55357876	3701	-0.0361
T014	FF tissue	chr11	55381588	55430698	4	-4.4784
T014	FF tissue	chr11	55444868	67651734	929	-0.0529
T014	FF tissue	chr11	67652871	67656861	3	-1.8614
T014	FF tissue	chr11	67767160	134938847	5310	-0.0463
T014	FF tissue	chr12	189400	133818115	10358	0.0679
T014	FF tissue	chr13	19084823	115103150	7934	-0.0502
T014	FF tissue	chr14	20219083	107282024	6756	0.0491
T014	FF tissue	chr15	20161372	20212798	6	-0.7414
T014	FF tissue	chr15	22752399	74274294	3720	0.1227
T014	FF tissue	chr15	74276092	74286482	5	-0.8404
T014	FF tissue	chr15	74289121	102397317	2281	0.3867
T014	FF tissue	chr16	83887	90158005	5841	0.0749
T014	FF tissue	chr17	400959	80263427	6424	0.0373
T014	FF tissue	chr18	12842	78007784	5595	-0.0233
T014	FF tissue	chr19	247232	1169022	103	0.0558
T014	FF tissue	chr19	1169881	1175022	4	-0.9833
T014	FF tissue	chr19	1175396	50370106	4079	0.0506
T014	FF tissue	chr19	50372291	50381095	4	-1.2097
T014	FF tissue	chr19	50382965	59093239	648	0.1228
T014	FF tissue	chr20	69094	62912463	5117	0.2303
T014	FF tissue	chr21	9648315	48097610	2349	0.0714
T014	FF tissue	chr22	16054713	24341388	700	-0.0259
T014	FF tissue	chr22	24346428	24390318	20	-1.8569
T014	FF tissue	chr22	24394088	51213826	2076	0.0032
T014	FF tissue	chrX	177942	155219364	11208	0.0786
T015	FF tissue	chr1	754192	12833428	1084	-0.341
T015	FF tissue	chr1	12858053	12922400	9	-1.4343
T015	FF tissue	chr1	13181849	249212878	16725	-0.0056
T015	FF tissue	chr2	21494	226931562	16968	-0.0093
T015	FF tissue	chr2	226936439	227034499	6	1.0968
T015	FF tissue	chr2	227047771	243052331	1132	-0.0189
T015	FF tissue	chr3	63411	89392778	7339	-0.0126
T015	FF tissue	chr3	89407563	89415802	3	-1.0259
T015	FF tissue	chr3	89423343	162500864	5079	-0.0202
T015	FF tissue	chr3	162513291	162602984	7	-1.2095
T015	FF tissue	chr3	162619270	197852564	2773	-0.0109
T015	FF tissue	chr4	69404	190915650	13448	-0.052
T015	FF tissue	chr5	38139	180698312	12360	-0.0057
T015	FF tissue	chr6	204909	103728158	7475	-0.0068
T015	FF tissue	chr6	103737920	103753794	2	-2.7404
T015	FF tissue	chr6	103766477	170913051	5246	-0.0004
T015	FF tissue	chr7	41421	159118443	11975	-0.0086
T015	FF tissue	chr8	172417	39223656	3507	-0.0048
T015	FF tissue	chr8	39239834	39254374	2	-1.4894
T015	FF tissue	chr8	39274995	39383000	8	-3.7288
T015	FF tissue	chr8	39397015	146292734	8441	-0.0267
T015	FF tissue	chr9	204738	141054761	8538	-0.0032
T015	FF tissue	chr10	126070	135434303	9695	-0.0003
T015	FF tissue	chr11	192764	134938847	9947	-0.0099
T015	FF tissue	chr12	189400	133818115	10358	-0.0555
T015	FF tissue	chr13	19084823	57760137	3188	0.017
T015	FF tissue	chr13	57776771	57819451	4	-0.8576
T015	FF tissue	chr13	57830671	115103150	4742	0.0146
T015	FF tissue	chr14	20219083	106370370	6585	0.0043
T015	FF tissue	chr14	106375143	106379476	2	-3.1003
T015	FF tissue	chr14	106388981	107282024	169	0.0033
T015	FF tissue	chr15	20161372	90752898	5034	-0.41
T015	FF tissue	chr15	90775700	90784250	2	1.9106
T015	FF tissue	chr15	90806548	102397317	976	-0.4127
T015	FF tissue	chr16	83887	90158005	5841	-0.2352
T015	FF tissue	chr17	400959	80263427	6424	-0.0134
T015	FF tissue	chr18	12842	78007784	5595	0.0126
T015	FF tissue	chr19	247232	59093239	4838	0.1176
T015	FF tissue	chr20	69094	62912463	5117	-0.0013
T015	FF tissue	chr21	9648315	48097610	2349	-0.0045
T015	FF tissue	chr22	16054713	51213826	2796	-0.0128
T015	FF tissue	chrX	177942	155219364	11208	-0.3563
T016	FF tissue	chr1	754192	110222219	8816	0.0506
T016	FF tissue	chr1	110231909	110240929	7	-1.7228
T016	FF tissue	chr1	110246359	249212878	8995	0.4659
T016	FF tissue	chr2	21494	243052331	18106	0.2234
T016	FF tissue	chr3	63411	60492152	4789	0.3807
T016	FF tissue	chr3	60505438	60528180	16	-0.7355
T016	FF tissue	chr3	60531810	162500864	7616	0.3849
T016	FF tissue	chr3	162513291	162602984	7	-1.2889
T016	FF tissue	chr3	162619270	178875136	1164	0.4245
T016	FF tissue	chr3	178878642	178882060	3	-1.2345
T016	FF tissue	chr3	178884337	197852564	1606	0.3887
T016	FF tissue	chr4	69404	9153037	602	-0.0193
T016	FF tissue	chr4	9180680	9187390	2	1.4817
T016	FF tissue	chr4	9586764	190915650	12844	0.0034
T016	FF tissue	chr5	38139	180698312	12360	-0.1204
T016	FF tissue	chr6	204909	31276175	2332	-0.0257
T016	FF tissue	chr6	31279515	31285265	4	-3.0791
T016	FF tissue	chr6	31297365	103728158	5139	-0.0107
T016	FF tissue	chr6	103737920	103753794	2	-2.7969
T016	FF tissue	chr6	103766477	170913051	5246	-0.0197
T016	FF tissue	chr7	41421	159118443	11975	-0.0277
T016	FF tissue	chr8	172417	15969295	1571	0.1054
T016	FF tissue	chr8	15972980	15978375	2	2.9837
T016	FF tissue	chr8	15981014	39254374	1936	0.1065
T016	FF tissue	chr8	39274995	39383000	8	-1.0445
T016	FF tissue	chr8	39397015	146292734	8441	0.1187
T016	FF tissue	chr9	204738	141054761	8538	-0.0102
T016	FF tissue	chr10	126070	135434303	9695	-0.0481
T016	FF tissue	chr11	192764	55357876	3701	-0.0162
T016	FF tissue	chr11	55381588	55452923	6	-2.5402
T016	FF tissue	chr11	55470003	134938847	6240	-0.016
T016	FF tissue	chr12	189400	9610070	862	0.3413
T016	FF tissue	chr12	9623841	9635612	3	-0.7058
T016	FF tissue	chr12	9668380	133818115	9493	0.3828
T016	FF tissue	chr13	19084823	106295284	7022	0.3745
T016	FF tissue	chr13	106312096	106327353	3	1.7953
T016	FF tissue	chr13	106340137	115103150	909	0.3801
T016	FF tissue	chr14	20219083	91795030	5422	0.4274
T016	FF tissue	chr14	91816089	99545385	584	-0.7398
T016	FF tissue	chr14	99565285	106531400	611	0.3223
T016	FF tissue	chr14	106537284	106560846	7	-0.9825
T016	FF tissue	chr14	106572892	107282024	132	0.1989
T016	FF tissue	chr15	20161372	33366282	645	-0.0584
T016	FF tissue	chr15	33390190	33402167	2	1.7777
T016	FF tissue	chr15	33410129	102397317	5365	-0.0225
T016	FF tissue	chr16	83887	90158005	5841	0.3457
T016	FF tissue	chr17	400959	17129924	1398	-0.0871
T016	FF tissue	chr17	17129924	17130270	2	1.3685
T016	FF tissue	chr17	17136415	26178212	405	-0.0749
T016	FF tissue	chr17	26181865	26203119	2	-1.6551
T016	FF tissue	chr17	26216786	80263427	4617	0.1924
T016	FF tissue	chr18	12842	78007784	5595	0.3904
T016	FF tissue	chr19	247232	59093239	4838	0.2666
T016	FF tissue	chr20	69094	62912463	5117	0.5385
T016	FF tissue	chr21	9648315	14621424	10	-0.1324
T016	FF tissue	chr21	14626508	14902699	13	-2.533
T016	FF tissue	chr21	15206086	48097610	2326	0.0099
T016	FF tissue	chr22	16054713	24341388	700	-0.0746
T016	FF tissue	chr22	24346428	24390318	20	1.0678
T016	FF tissue	chr22	24394088	51213826	2076	-0.0651
T016	FF tissue	chrX	177942	155219364	11208	0.6672
T017	FF tissue	chr1	754192	110222219	8816	0.4551
T017	FF tissue	chr1	110231909	110240929	7	-1.3709
T017	FF tissue	chr1	110246359	178496241	3579	0.4333
T017	FF tissue	chr1	178514622	178531850	2	2.2056
T017	FF tissue	chr1	178532223	249212878	5414	0.43
T017	FF tissue	chr2	21494	243052331	18106	0.3822
T017	FF tissue	chr3	63411	197852564	15201	0.4342
T017	FF tissue	chr4	69404	9127544	601	-0.0511
T017	FF tissue	chr4	9153037	9180680	2	2.4155
T017	FF tissue	chr4	9187390	190915650	12845	0.4781
T017	FF tissue	chr5	38139	180698312	12360	0.4096
T017	FF tissue	chr6	204909	103728158	7475	0.459
T017	FF tissue	chr6	103737920	103753794	2	-2.5376
T017	FF tissue	chr6	103766477	170913051	5246	0.448
T017	FF tissue	chr7	41421	159118443	11975	0.4181
T017	FF tissue	chr8	172417	39223656	3507	0.4274
T017	FF tissue	chr8	39239834	39383000	10	-0.4841
T017	FF tissue	chr8	39397015	146292734	8441	0.493
T017	FF tissue	chr9	204738	141054761	8538	0.2548
T017	FF tissue	chr10	126070	135434303	9695	0.4509
T017	FF tissue	chr11	192764	134938847	9947	0.4025
T017	FF tissue	chr12	189400	11501856	984	0.4161
T017	FF tissue	chr12	11515281	11543338	5	-0.5592
T017	FF tissue	chr12	11555467	133818115	9369	0.4481
T017	FF tissue	chr13	19084823	115103150	7934	0.4244
T017	FF tissue	chr14	20219083	106370370	6585	0.4587
T017	FF tissue	chr14	106375143	106379476	2	-1.8822
T017	FF tissue	chr14	106388981	107282024	169	0.3053
T017	FF tissue	chr15	20161372	20212798	6	-0.5684
T017	FF tissue	chr15	22752399	102397317	6006	0.4674
T017	FF tissue	chr16	83887	90158005	5841	0.19
T017	FF tissue	chr17	400959	80263427	6424	0.4707
T017	FF tissue	chr18	12842	78007784	5595	0.7695
T017	FF tissue	chr19	247232	59093239	4838	0.4381
T017	FF tissue	chr20	69094	62912463	5117	0.4584
T017	FF tissue	chr21	9648315	48097610	2349	0.4413
T017	FF tissue	chr22	16054713	24341388	700	0.4641
T017	FF tissue	chr22	24346428	24390318	20	-1.6463
T017	FF tissue	chr22	24394088	39343292	1136	0.4395
T017	FF tissue	chr22	39363830	39374672	2	-2.6359
T017	FF tissue	chr22	39395707	51213826	938	0.4462
T017	FF tissue	chrX	177942	155219364	11208	-0.0836
T018	FF tissue	chr1	754192	249212878	17818	-0.0017
T018	FF tissue	chr2	21494	243052331	18106	-0.004
T018	FF tissue	chr3	63411	95150989	7523	-0.1003
T018	FF tissue	chr3	95161317	95188749	3	1.7515
T018	FF tissue	chr3	95203956	197852564	7675	0.0607
T018	FF tissue	chr4	69404	190915650	13448	0.0066
T018	FF tissue	chr5	38139	180698312	12360	-0.0232
T018	FF tissue	chr6	204909	12948388	929	-0.0358
T018	FF tissue	chr6	12961220	12961922	2	1.3011
T018	FF tissue	chr6	12982950	170913051	11792	-0.0112
T018	FF tissue	chr7	41421	159118443	11975	-0.0088
T018	FF tissue	chr8	172417	3580082	717	-0.0269
T018	FF tissue	chr8	3599536	3603635	2	-1.7203
T018	FF tissue	chr8	3604586	47392335	3188	-0.0449
T018	FF tissue	chr8	47406798	47434643	3	-2.6374
T018	FF tissue	chr8	47451829	146292734	8048	-0.0151
T018	FF tissue	chr9	204738	141054761	8538	0.01
T018	FF tissue	chr10	126070	18911846	1377	0.0155
T018	FF tissue	chr10	18935341	18940157	2	1.6212
T018	FF tissue	chr10	18957647	135434303	8316	-0.0056
T018	FF tissue	chr11	192764	134938847	9947	-0.0245
T018	FF tissue	chr12	189400	133818115	10358	0.0112
T018	FF tissue	chr13	19084823	115103150	7934	0.0113
T018	FF tissue	chr14	20219083	107282024	6756	0.0153
T018	FF tissue	chr15	20161372	102397317	6012	0.0153
T018	FF tissue	chr16	83887	6068149	508	-0.086
T018	FF tissue	chr16	6070442	6071815	2	2.0687
T018	FF tissue	chr16	6072190	90158005	5331	-0.0377
T018	FF tissue	chr17	400959	22217883	1746	-0.8542
T018	FF tissue	chr17	25326941	32288468	569	0.1744
T018	FF tissue	chr17	32310815	33739949	94	-0.856
T018	FF tissue	chr17	33756756	80263427	4015	0.7019
T018	FF tissue	chr18	12842	78007784	5595	0.0075
T018	FF tissue	chr19	247232	59093239	4838	0.1847
T018	FF tissue	chr20	69094	62912463	5117	0.0066
T018	FF tissue	chr21	9648315	48097610	2349	0.0191
T018	FF tissue	chr22	16054713	24341388	700	-0.0203
T018	FF tissue	chr22	24346428	24390318	20	-2.1445
T018	FF tissue	chr22	24394088	51213826	2076	-0.0315
T018	FF tissue	chrX	177942	12938471	831	-0.0802
T018	FF tissue	chrX	12939303	12957293	2	1.2596
T018	FF tissue	chrX	12966375	155219364	10375	-0.0675
T019	FF tissue	chr1	754192	249212878	17818	-0.0361
T019	FF tissue	chr2	21494	11483134	787	-0.0556
T019	FF tissue	chr2	11494852	11503081	2	1.7431
T019	FF tissue	chr2	11530236	157161523	10961	-0.0323
T019	FF tissue	chr2	157183635	157203260	3	1.7576
T019	FF tissue	chr2	157210045	243052331	6353	-0.0296
T019	FF tissue	chr3	63411	162500864	12421	-0.0431
T019	FF tissue	chr3	162513291	162602984	7	-2.0171
T019	FF tissue	chr3	162619270	197852564	2773	-0.0442
T019	FF tissue	chr4	69404	153265507	10819	-0.0248
T019	FF tissue	chr4	153272228	153280988	3	1.3184
T019	FF tissue	chr4	153285185	190915650	2626	-0.0267
T019	FF tissue	chr5	38139	180698312	12360	-0.0341
T019	FF tissue	chr6	204909	170913051	12723	-0.0276
T019	FF tissue	chr7	41421	159118443	11975	-0.0398
T019	FF tissue	chr8	172417	146292734	11958	-0.0262
T019	FF tissue	chr9	204738	141054761	8538	-0.0245
T019	FF tissue	chr10	126070	135434303	9695	-0.0135
T019	FF tissue	chr11	192764	134938847	9947	-0.0283
T019	FF tissue	chr12	189400	133818115	10358	-0.0305
T019	FF tissue	chr13	19084823	115103150	7934	-0.0256
T019	FF tissue	chr14	20219083	106531400	6617	-0.0273
T019	FF tissue	chr14	106537284	106545058	3	-3.9425
T019	FF tissue	chr14	106550499	106560846	4	-1.414
T019	FF tissue	chr14	106572892	107282024	132	-0.0706
T019	FF tissue	chr15	20161372	102397317	6012	-0.0219
T019	FF tissue	chr16	83887	90158005	5841	-0.0009
T019	FF tissue	chr17	400959	80263427	6424	-0.0293
T019	FF tissue	chr18	12842	78007784	5595	-0.0301
T019	FF tissue	chr19	247232	59093239	4838	-0.0391
T019	FF tissue	chr20	69094	62912463	5117	-0.0272
T019	FF tissue	chr21	9648315	48097610	2349	0.001
T019	FF tissue	chr22	16054713	51213826	2796	-0.013
T019	FF tissue	chrX	177942	155219364	11208	-0.0112
T020	FF tissue	chr1	754192	249212878	17818	0.4011
T020	FF tissue	chr2	21494	243052331	18106	0.3738
T020	FF tissue	chr3	63411	162500864	12421	0.2351
T020	FF tissue	chr3	162513291	162602984	7	-0.9425
T020	FF tissue	chr3	162619270	197852564	2773	0.2618
T020	FF tissue	chr4	69404	122271282	8420	-0.0187
T020	FF tissue	chr4	122282972	122288144	2	-1.6067
T020	FF tissue	chr4	122299078	190915650	5026	-0.0062
T020	FF tissue	chr5	38139	73218954	4808	0.2234
T020	FF tissue	chr5	73242711	73265385	3	1.4957
T020	FF tissue	chr5	73283473	180698312	7549	0.2114
T020	FF tissue	chr6	204909	103728158	7475	0.2235
T020	FF tissue	chr6	103737920	103753794	2	-2.9892
T020	FF tissue	chr6	103766477	170913051	5246	0.2397
T020	FF tissue	chr7	41421	159118443	11975	0.3998
T020	FF tissue	chr8	172417	146292734	11958	0.2296
T020	FF tissue	chr9	204738	141054761	8538	0.2052
T020	FF tissue	chr10	126070	135434303	9695	0.4274
T020	FF tissue	chr11	192764	134938847	9947	0.172
T020	FF tissue	chr12	189400	9623841	863	0.1738
T020	FF tissue	chr12	9633703	9668380	3	-2.1426
T020	FF tissue	chr12	9703054	133818115	9492	0.226
T020	FF tissue	chr13	19084823	115103150	7934	0.4309
T020	FF tissue	chr14	20219083	106370370	6585	0.2037
T020	FF tissue	chr14	106375143	106379476	2	-1.8795
T020	FF tissue	chr14	106388981	106531400	30	-0.0213
T020	FF tissue	chr14	106537284	106560846	7	-2.6916
T020	FF tissue	chr14	106572892	107282024	132	0.0473
T020	FF tissue	chr15	20161372	102397317	6012	0.4316
T020	FF tissue	chr16	83887	90158005	5841	0.6048
T020	FF tissue	chr17	400959	80263427	6424	0.1736
T020	FF tissue	chr18	12842	78007784	5595	0.5802
T020	FF tissue	chr19	247232	59093239	4838	0.3873
T020	FF tissue	chr20	69094	62912463	5117	0.6857
T020	FF tissue	chr21	9648315	48097610	2349	0.214
T020	FF tissue	chr22	16054713	51213826	2796	0.4834
T020	FF tissue	chrX	177942	2558898	102	0.3425
T020	FF tissue	chrX	2586777	2611635	2	2.5541
T020	FF tissue	chrX	2635946	155219364	11104	0.25
T021	FF tissue	chr1	754192	249212878	17818	0.3663
T021	FF tissue	chr2	21494	106012632	7675	-0.0278
T021	FF tissue	chr2	106019559	106022992	2	1.9462
T021	FF tissue	chr2	106027930	243052331	10429	-0.0034
T021	FF tissue	chr3	63411	175259933	13334	0.6387
T021	FF tissue	chr3	175287792	175640593	25	-0.6728
T021	FF tissue	chr3	175658506	197852564	1842	0.6127
T021	FF tissue	chr4	69404	190915650	13448	0.0203
T021	FF tissue	chr5	38139	180698312	12360	0.5151
T021	FF tissue	chr6	204909	168874779	12593	0.3906
T021	FF tissue	chr6	168891253	168918704	3	1.6651
T021	FF tissue	chr6	168930758	170913051	127	0.4177
T021	FF tissue	chr7	41421	159118443	11975	0.3987
T021	FF tissue	chr8	172417	146292734	11958	-0.0101
T021	FF tissue	chr9	204738	141054761	8538	-0.0809
T021	FF tissue	chr10	126070	135434303	9695	0.351
T021	FF tissue	chr11	192764	134938847	9947	-0.0114
T021	FF tissue	chr12	189400	9623841	863	0.3078
T021	FF tissue	chr12	9633703	9668380	3	-2.1124
T021	FF tissue	chr12	9703054	133818115	9492	0.3273
T021	FF tissue	chr13	19084823	115103150	7934	0.6801
T021	FF tissue	chr14	20219083	107282024	6756	0.6629
T021	FF tissue	chr15	20161372	102397317	6012	0.822
T021	FF tissue	chr16	83887	90158005	5841	0.2672
T021	FF tissue	chr17	400959	80263427	6424	0.431
T021	FF tissue	chr18	12842	78007784	5595	0.6328
T021	FF tissue	chr19	247232	59093239	4838	0.5092
T021	FF tissue	chr20	69094	62912463	5117	0.8368
T021	FF tissue	chr21	9648315	48097610	2349	0.4056
T021	FF tissue	chr22	16054713	51213826	2796	0.3974
T021	FF tissue	chrX	177942	155219364	11208	0.9783
T022	FF tissue	chr1	754192	110222219	8816	0.0627
T022	FF tissue	chr1	110231909	110240929	7	-1.9132
T022	FF tissue	chr1	110246359	249212878	8995	0.0613
T022	FF tissue	chr2	21494	243052331	18106	0.042
T022	FF tissue	chr3	63411	162500864	12421	-0.12
T022	FF tissue	chr3	162513291	162602984	7	-1.1778
T022	FF tissue	chr3	162619270	197852564	2773	-0.1178
T022	FF tissue	chr4	69404	190915650	13448	-0.0076
T022	FF tissue	chr5	38139	68828372	4622	-0.0446
T022	FF tissue	chr5	70306678	70308516	4	-1.0813
T022	FF tissue	chr5	70660422	180698312	7734	0.0347
T022	FF tissue	chr6	204909	170913051	12723	-0.0573
T022	FF tissue	chr7	41421	159118443	11975	0.0315
T022	FF tissue	chr8	172417	128795174	10672	0.0903
T022	FF tissue	chr8	128795730	128822709	11	1.8194
T022	FF tissue	chr8	128840276	146292734	1275	0.0833
T022	FF tissue	chr9	204738	141054761	8538	-0.0544
T022	FF tissue	chr10	126070	135434303	9695	-0.1432
T022	FF tissue	chr11	192764	55357876	3701	-0.2519
T022	FF tissue	chr11	55381588	55452923	6	-3.1804
T022	FF tissue	chr11	55470003	134938847	6240	-0.3322
T022	FF tissue	chr12	189400	133818115	10358	0.0286
T022	FF tissue	chr13	19084823	115103150	7934	0.0957
T022	FF tissue	chr14	20219083	106779252	6665	0.0816
T022	FF tissue	chr14	106789744	106796014	2	-2.6344
T022	FF tissue	chr14	106800417	107282024	89	0.0258
T022	FF tissue	chr15	20161372	102397317	6012	-0.081
T022	FF tissue	chr16	83887	948777	59	-0.1761
T022	FF tissue	chr16	963315	1036640	6	-1.0793
T022	FF tissue	chr16	1048950	90158005	5776	-0.0851
T022	FF tissue	chr17	400959	80263427	6424	0.0419
T022	FF tissue	chr18	12842	78007784	5595	0.007
T022	FF tissue	chr19	247232	8137192	748	0.05
T022	FF tissue	chr19	8155859	8168399	2	2.3327
T022	FF tissue	chr19	8177620	59093239	4088	0.0698
T022	FF tissue	chr20	69094	62912463	5117	0.101
T022	FF tissue	chr21	9648315	48097610	2349	0.0911
T022	FF tissue	chr22	16054713	24341388	700	0.0457
T022	FF tissue	chr22	24346428	24390318	20	-2.7831
T022	FF tissue	chr22	24394088	39343292	1136	0.0751
T022	FF tissue	chr22	39363830	39374672	2	-1.314
T022	FF tissue	chr22	39395707	51213826	938	0.0713
T022	FF tissue	chrX	177942	155219364	11208	0.0897
T023	FF tissue	chr1	754192	249212878	17818	0.0815
T023	FF tissue	chr2	21494	243052331	18106	0.0135
T023	FF tissue	chr3	63411	162500864	12421	-0.0189
T023	FF tissue	chr3	162513291	162602984	7	-0.8968
T023	FF tissue	chr3	162619270	197852564	2773	-0.0387
T023	FF tissue	chr4	69404	190915650	13448	-0.0826
T023	FF tissue	chr5	38139	180698312	12360	-0.0431
T023	FF tissue	chr6	204909	170913051	12723	-0.0895
T023	FF tissue	chr7	41421	159118443	11975	0.0196
T023	FF tissue	chr8	172417	146292734	11958	0.1264
T023	FF tissue	chr9	204738	141054761	8538	0.0349
T023	FF tissue	chr10	126070	135434303	9695	-0.1259
T023	FF tissue	chr11	192764	134938847	9947	-0.1064
T023	FF tissue	chr12	189400	133818115	10358	-0.0941
T023	FF tissue	chr13	19084823	103225700	6698	0.0651
T023	FF tissue	chr13	103237016	103252610	3	1.5739
T023	FF tissue	chr13	103258600	115103150	1233	0.1206
T023	FF tissue	chr14	20219083	106779252	6665	0.3065
T023	FF tissue	chr14	106789744	106806050	5	-1.1534
T023	FF tissue	chr14	106826683	107282024	86	0.2534
T023	FF tissue	chr15	20161372	52454098	2104	-0.092
T023	FF tissue	chr15	52472955	52502783	3	1.5475
T023	FF tissue	chr15	52517714	102397317	3905	-0.1081
T023	FF tissue	chr16	83887	31957368	2414	0.0436
T023	FF tissue	chr16	32137965	32848905	13	0.9395
T023	FF tissue	chr16	33568541	90158005	3414	0.0303
T023	FF tissue	chr17	400959	80263427	6424	0.0166
T023	FF tissue	chr18	12842	78007784	5595	0.0368
T023	FF tissue	chr19	247232	59093239	4838	0.0389
T023	FF tissue	chr20	69094	62912463	5117	0.0867
T023	FF tissue	chr21	9648315	48097610	2349	0.0349
T023	FF tissue	chr22	16054713	24341388	700	-0.0367
T023	FF tissue	chr22	24346428	24390318	20	1.2227
T023	FF tissue	chr22	24394088	51213826	2076	-0.0362
T023	FF tissue	chrX	177942	155219364	11208	0.0393
T024	FF tissue	chr1	754192	110222219	8816	0.0048
T024	FF tissue	chr1	110231909	110240929	7	-2.322
T024	FF tissue	chr1	110246359	249212878	8995	0.0011
T024	FF tissue	chr2	21494	243052331	18106	-0.0141
T024	FF tissue	chr3	63411	60531810	4806	-0.0113
T024	FF tissue	chr3	60534147	60641763	11	-1.1948
T024	FF tissue	chr3	60653836	197852564	10384	-0.0182
T024	FF tissue	chr4	69404	190915650	13448	-0.0944
T024	FF tissue	chr5	38139	180698312	12360	-0.0111
T024	FF tissue	chr6	204909	170913051	12723	0.0026
T024	FF tissue	chr7	41421	83931034	5969	-0.0205
T024	FF tissue	chr7	83950808	84056502	8	1.9295
T024	FF tissue	chr7	84086868	159118443	5998	-0.2169
T024	FF tissue	chr8	172417	38153847	3391	-0.0047
T024	FF tissue	chr8	38160043	38592135	74	1.7926
T024	FF tissue	chr8	38610096	146292734	8493	-0.0071
T024	FF tissue	chr9	204738	141054761	8538	-0.0016
T024	FF tissue	chr10	126070	135434303	9695	-0.4412
T024	FF tissue	chr11	192764	55357876	3701	-0.0153
T024	FF tissue	chr11	55381588	55452923	6	-3.1726
T024	FF tissue	chr11	55470003	134938847	6240	-0.0183
T024	FF tissue	chr12	189400	133818115	10358	-0.0013
T024	FF tissue	chr13	19084823	115103150	7934	0.0044
T024	FF tissue	chr14	20219083	106789744	6666	0.0012
T024	FF tissue	chr14	106796014	106806050	4	-4.511
T024	FF tissue	chr14	106826683	107282024	86	-0.0789
T024	FF tissue	chr15	20161372	48035685	1760	-0.3511
T024	FF tissue	chr15	48051456	48080805	3	1.5305
T024	FF tissue	chr15	48083026	102397317	4249	-0.4561
T024	FF tissue	chr16	83887	90158005	5841	0.0068
T024	FF tissue	chr17	400959	80263427	6424	0.094
T024	FF tissue	chr18	12842	78007784	5595	0.041
T024	FF tissue	chr19	247232	59093239	4838	-0.0269
T024	FF tissue	chr20	69094	33078103	2886	0.2982
T024	FF tissue	chr20	33102252	33110042	2	1.7292
T024	FF tissue	chr20	33132364	62912463	2229	0.3035
T024	FF tissue	chr21	9648315	48097610	2349	0.0011
T024	FF tissue	chr22	16054713	24341388	700	-0.0171
T024	FF tissue	chr22	24346428	24390318	20	-2.4463
T024	FF tissue	chr22	24394088	51213826	2076	-0.0224
T024	FF tissue	chrX	177942	155219364	11208	-0.0084
T025	FF tissue	chr1	754192	249212878	17818	-0.0101
T025	FF tissue	chr2	21494	243052331	18106	-0.0131
T025	FF tissue	chr3	63411	162500864	12421	-0.0161
T025	FF tissue	chr3	162513291	162602984	7	-1.6104
T025	FF tissue	chr3	162619270	197852564	2773	-0.0138
T025	FF tissue	chr4	69404	190915650	13448	-0.0087
T025	FF tissue	chr5	38139	180698312	12360	-0.0214
T025	FF tissue	chr6	204909	170913051	12723	0.0024
T025	FF tissue	chr7	41421	159118443	11975	-0.0282
T025	FF tissue	chr8	172417	72443097	5825	-0.0179
T025	FF tissue	chr8	72464866	72480460	2	-1.5498
T025	FF tissue	chr8	72482352	146292734	6131	0.0025
T025	FF tissue	chr9	204738	141054761	8538	-0.0066
T025	FF tissue	chr10	126070	135434303	9695	0.016
T025	FF tissue	chr11	192764	67651734	4634	-0.0438
T025	FF tissue	chr11	67652871	67656861	3	-1.506
T025	FF tissue	chr11	67767160	134938847	5310	-0.0402
T025	FF tissue	chr12	189400	133818115	10358	0.0071
T025	FF tissue	chr13	19084823	115103150	7934	-0.0108
T025	FF tissue	chr14	20219083	20296658	5	0.8188
T025	FF tissue	chr14	20328879	106370370	6580	-0.0018
T025	FF tissue	chr14	106375143	106379476	2	-1.9437
T025	FF tissue	chr14	106388981	106779252	78	-0.1962
T025	FF tissue	chr14	106789744	106806050	5	-3.9865
T025	FF tissue	chr14	106826683	107282024	86	-0.0924
T025	FF tissue	chr15	20161372	102397317	6012	0.0027
T025	FF tissue	chr16	83887	90158005	5841	0.003
T025	FF tissue	chr17	400959	80263427	6424	-0.0016
T025	FF tissue	chr18	12842	78007784	5595	-0.0245
T025	FF tissue	chr19	247232	59093239	4838	-0.0217
T025	FF tissue	chr20	69094	62912463	5117	0.0044
T025	FF tissue	chr21	9648315	48097610	2349	-0.0021
T025	FF tissue	chr22	16054713	24341388	700	-0.0292
T025	FF tissue	chr22	24346428	24390318	20	1.0774
T025	FF tissue	chr22	24394088	51213826	2076	-0.0404
T025	FF tissue	chrX	177942	76231844	5550	-0.0347
T025	FF tissue	chrX	76237769	76253913	2	-1.659
T025	FF tissue	chrX	76274143	155219364	5656	-0.0342
T026	FFPE tissue	chr1	754192	42514452	3551	0.0639
T026	FFPE tissue	chr1	42551252	42798204	21	1.774
T026	FFPE tissue	chr1	42837441	72758707	2422	0.0234
T026	FFPE tissue	chr1	72773429	72798594	2	-1.6199
T026	FFPE tissue	chr1	72814783	110222219	2820	-0.0027
T026	FFPE tissue	chr1	110231909	110240929	7	2.1842
T026	FFPE tissue	chr1	110246359	148544968	1151	-0.0003
T026	FFPE tissue	chr1	149044448	149343639	14	-0.8227
T026	FFPE tissue	chr1	149674792	249212878	7830	0.0176
T026	FFPE tissue	chr2	21494	243052331	18106	-0.0533
T026	FFPE tissue	chr3	63411	17280812	1411	0.1005
T026	FFPE tissue	chr3	17291294	19925807	176	1.1504
T026	FFPE tissue	chr3	19941074	197852564	13614	0.0624
T026	FFPE tissue	chr4	69404	190915650	13448	0.0071
T026	FFPE tissue	chr5	38139	180698312	12360	0.1265
T026	FFPE tissue	chr6	204909	170913051	12723	0.144
T026	FFPE tissue	chr7	41421	159118443	11975	0.0025
T026	FFPE tissue	chr8	172417	146292734	11958	0.1639
T026	FFPE tissue	chr9	204738	141054761	8538	0.005
T026	FFPE tissue	chr10	126070	135434303	9695	-0.0056
T026	FFPE tissue	chr11	192764	134938847	9947	0.1317
T026	FFPE tissue	chr12	189400	133818115	10358	0.009
T026	FFPE tissue	chr13	19084823	115103150	7934	-0.037
T026	FFPE tissue	chr14	20219083	106370370	6585	0.135
T026	FFPE tissue	chr14	106375143	106379476	2	-2.7651
T026	FFPE tissue	chr14	106388981	107282024	169	0.1594
T026	FFPE tissue	chr15	20161372	102397317	6012	-0.0022
T026	FFPE tissue	chr16	83887	90158005	5841	-0.0271
T026	FFPE tissue	chr17	400959	80263427	6424	0.1096
T026	FFPE tissue	chr18	12842	78007784	5595	0.2747
T026	FFPE tissue	chr19	247232	59093239	4838	0.1408
T026	FFPE tissue	chr20	69094	62280738	5050	0.1651
T026	FFPE tissue	chr20	62286870	62290663	2	-1.1218
T026	FFPE tissue	chr20	62294709	62912463	65	0.0351
T026	FFPE tissue	chr21	9648315	48097610	2349	-0.156
T026	FFPE tissue	chr22	16054713	24341388	700	-0.1795
T026	FFPE tissue	chr22	24346428	24390318	20	0.6539
T026	FFPE tissue	chr22	24394088	39343292	1136	-0.1649
T026	FFPE tissue	chr22	39363830	39374672	2	-3.1383
T026	FFPE tissue	chr22	39395707	51213826	938	-0.1658
T026	FFPE tissue	chrX	177942	155219364	11208	0.1668
T031	FFPE tissue	chr1	754192	110222219	8816	-0.0192
T031	FFPE tissue	chr1	110231909	110240929	7	1.7749
T031	FFPE tissue	chr1	110246359	249212878	8995	-0.0284
T031	FFPE tissue	chr2	21494	243052331	18106	-0.0144
T031	FFPE tissue	chr3	63411	162500864	12421	-0.0385
T031	FFPE tissue	chr3	162513291	162602984	7	-1.7361
T031	FFPE tissue	chr3	162619270	197852564	2773	-0.0395
T031	FFPE tissue	chr4	69404	190915650	13448	-0.0258
T031	FFPE tissue	chr5	38139	180698312	12360	0.0173
T031	FFPE tissue	chr6	204909	170913051	12723	0.0004
T031	FFPE tissue	chr7	41421	159118443	11975	-0.0082
T031	FFPE tissue	chr8	172417	39254374	3509	0.065
T031	FFPE tissue	chr8	39274995	39383000	8	-0.6221
T031	FFPE tissue	chr8	39397015	146292734	8441	0.053
T031	FFPE tissue	chr9	204738	141054761	8538	-0.021
T031	FFPE tissue	chr10	126070	135434303	9695	-0.0175
T031	FFPE tissue	chr11	192764	134938847	9947	0.0097
T031	FFPE tissue	chr12	189400	133818115	10358	-0.0161
T031	FFPE tissue	chr13	19084823	52660103	2850	-0.0068
T031	FFPE tissue	chr13	52678967	52800304	11	-0.944
T031	FFPE tissue	chr13	52885741	115103150	5073	0.0028
T031	FFPE tissue	chr14	20219083	106370370	6585	-0.0154
T031	FFPE tissue	chr14	106375143	106379476	2	-2.8469
T031	FFPE tissue	chr14	106388981	106796014	80	-0.0683
T031	FFPE tissue	chr14	106800417	106806050	3	-1.1642
T031	FFPE tissue	chr14	106826683	107282024	86	-0.0578
T031	FFPE tissue	chr15	20161372	102397317	6012	-0.027
T031	FFPE tissue	chr16	83887	90158005	5841	0.0051
T031	FFPE tissue	chr17	400959	80263427	6424	-0.0193
T031	FFPE tissue	chr18	12842	78007784	5595	0.0334
T031	FFPE tissue	chr19	247232	41349314	3263	0.0046
T031	FFPE tissue	chr19	41350996	41381214	13	-0.6507
T031	FFPE tissue	chr19	41382714	59093239	1562	0.0007
T031	FFPE tissue	chr20	69094	62280738	5050	-0.0046
T031	FFPE tissue	chr20	62286870	62290663	2	-1.1895
T031	FFPE tissue	chr20	62294709	62912463	65	-0.039
T031	FFPE tissue	chr21	9648315	48097610	2349	-0.0085
T031	FFPE tissue	chr22	16054713	24341388	700	0.0363
T031	FFPE tissue	chr22	24346428	24390318	20	-2.4497
T031	FFPE tissue	chr22	24394088	42518382	1437	0.0127
T031	FFPE tissue	chr22	42524538	42530640	4	-0.7819
T031	FFPE tissue	chr22	42535298	51213826	635	-0.0282
T031	FFPE tissue	chrX	177942	155219364	11208	0.0256
T032	FFPE tissue	chr1	754192	110222219	8816	0.0112
T032	FFPE tissue	chr1	110231909	110240929	7	-0.8059
T032	FFPE tissue	chr1	110246359	249212878	8995	0.0953
T032	FFPE tissue	chr2	21494	243052331	18106	-0.0342
T032	FFPE tissue	chr3	63411	197852564	15201	-0.0147
T032	FFPE tissue	chr4	69404	190915650	13448	-0.1058
T032	FFPE tissue	chr5	38139	180698312	12360	0.0175
T032	FFPE tissue	chr6	204909	170913051	12723	0.0034
T032	FFPE tissue	chr7	41421	159118443	11975	0.0034
T032	FFPE tissue	chr8	172417	146292734	11958	0.0562
T032	FFPE tissue	chr9	204738	141054761	8538	0.0057
T032	FFPE tissue	chr10	126070	123967459	8905	-0.0102
T032	FFPE tissue	chr10	123981619	124062223	6	-0.8629
T032	FFPE tissue	chr10	124078665	135434303	784	-0.0241
T032	FFPE tissue	chr11	192764	134938847	9947	-0.0021
T032	FFPE tissue	chr12	189400	133818115	10358	0.002
T032	FFPE tissue	chr13	19084823	46859369	2267	0.0232
T032	FFPE tissue	chr13	46882125	46888585	2	-1.0799
T032	FFPE tissue	chr13	46913416	115103150	5665	0.0386
T032	FFPE tissue	chr14	20219083	106796014	6667	0.0108
T032	FFPE tissue	chr14	106800417	106806050	3	-1.1817
T032	FFPE tissue	chr14	106826683	107282024	86	0.0065
T032	FFPE tissue	chr15	20161372	44676234	1525	0.0198
T032	FFPE tissue	chr15	44686889	44710565	2	-1.0362
T032	FFPE tissue	chr15	44715691	102397317	4485	0.2133
T032	FFPE tissue	chr16	83887	90158005	5841	-0.0663
T032	FFPE tissue	chr17	400959	80263427	6424	-0.0071
T032	FFPE tissue	chr18	12842	78007784	5595	0.044
T032	FFPE tissue	chr19	247232	43287462	3541	0.019
T032	FFPE tissue	chr19	43304559	43523355	10	-0.6346
T032	FFPE tissue	chr19	43552907	59093239	1287	0.0239
T032	FFPE tissue	chr20	69094	62912463	5117	-0.0127
T032	FFPE tissue	chr21	9648315	48097610	2349	0.0044
T032	FFPE tissue	chr22	16054713	51213826	2796	0.0039
T032	FFPE tissue	chrX	177942	93897106	6688	0.0381
T032	FFPE tissue	chrX	93904914	93931797	2	1.2172
T032	FFPE tissue	chrX	93950226	155219364	4518	0.0518
T033	FFPE tissue	chr1	754192	110222219	8816	0.3214
T033	FFPE tissue	chr1	110231909	110240929	7	-1.0128
T033	FFPE tissue	chr1	110246359	189648793	4452	0.3398
T033	FFPE tissue	chr1	189670204	189699413	3	-0.5262
T033	FFPE tissue	chr1	189709420	249212878	4540	0.3187
T033	FFPE tissue	chr2	21494	243052331	18106	0.2521
T033	FFPE tissue	chr3	63411	162500864	12421	0.2651
T033	FFPE tissue	chr3	162513291	162602984	7	-1.3739
T033	FFPE tissue	chr3	162619270	197852564	2773	0.2806
T033	FFPE tissue	chr4	69404	122271282	8420	-0.0272
T033	FFPE tissue	chr4	122282972	122288144	2	-1.6423
T033	FFPE tissue	chr4	122299078	190915650	5026	-0.046
T033	FFPE tissue	chr5	38139	46401271	3236	1.4587
T033	FFPE tissue	chr5	49441966	180698312	9124	0.1887
T033	FFPE tissue	chr6	204909	103728158	7475	0.3061
T033	FFPE tissue	chr6	103737920	103753794	2	-1.173
T033	FFPE tissue	chr6	103766477	170913051	5246	0.3123
T033	FFPE tissue	chr7	41421	159118443	11975	0.2513
T033	FFPE tissue	chr8	172417	146292734	11958	0.2896
T033	FFPE tissue	chr9	204738	141054761	8538	-0.0187
T033	FFPE tissue	chr10	126070	135434303	9695	0.046
T033	FFPE tissue	chr11	192764	134938847	9947	0.4474
T033	FFPE tissue	chr12	189400	866208	70	0.1491
T033	FFPE tissue	chr12	868828	873018	6	-0.7771
T033	FFPE tissue	chr12	876288	30616723	2487	0.2676
T033	FFPE tissue	chr12	30656065	30667228	2	-1.1107
T033	FFPE tissue	chr12	30678625	133818115	7793	0.2693
T033	FFPE tissue	chr13	19084823	115103150	7934	0.3699
T033	FFPE tissue	chr14	20219083	41601018	1652	0.4141
T033	FFPE tissue	chr14	41604134	41657127	4	-0.8527
T033	FFPE tissue	chr14	41673714	106537284	4962	0.3989
T033	FFPE tissue	chr14	106538836	106560846	6	-2.3571
T033	FFPE tissue	chr14	106572892	107282024	132	0.3423
T033	FFPE tissue	chr15	20161372	102397317	6012	0.3165
T033	FFPE tissue	chr16	83887	5283491	450	0.6008
T033	FFPE tissue	chr16	5313631	5728904	29	1.4201
T033	FFPE tissue	chr16	5751369	90158005	5362	0.2631
T033	FFPE tissue	chr17	400959	80263427	6424	0.2557
T033	FFPE tissue	chr18	12842	78007784	5595	0.8353
T033	FFPE tissue	chr19	247232	59093239	4838	0.5739
T033	FFPE tissue	chr20	69094	52822840	4384	0.7745
T033	FFPE tissue	chr20	52827293	52897256	6	2.5537
T033	FFPE tissue	chr20	52917208	56080979	224	0.8345
T033	FFPE tissue	chr20	56095325	59499625	241	2.2411
T033	FFPE tissue	chr20	59508811	62280738	195	0.6913
T033	FFPE tissue	chr20	62286870	62290663	2	-0.5113
T033	FFPE tissue	chr20	62294709	62912463	65	0.7143
T033	FFPE tissue	chr21	9648315	48097610	2349	-0.0264
T033	FFPE tissue	chr22	16054713	24341388	700	0.2064
T033	FFPE tissue	chr22	24346428	24390318	20	1.1674
T033	FFPE tissue	chr22	24394088	51213826	2076	0.2261
T033	FFPE tissue	chrX	177942	79585949	5775	0.0854
T033	FFPE tissue	chrX	79600680	79638847	3	-1.3058
T033	FFPE tissue	chrX	79658840	155219364	5430	0.023
T035	FFPE tissue	chr1	754192	110222219	8816	-0.2843
T035	FFPE tissue	chr1	110231909	110240929	7	2.014
T035	FFPE tissue	chr1	110246359	249212878	8995	-0.2512
T035	FFPE tissue	chr2	21494	207527840	15323	-0.0895
T035	FFPE tissue	chr2	207555673	207598699	4	-0.909
T035	FFPE tissue	chr2	207618271	243052331	2779	-0.0823
T035	FFPE tissue	chr3	63411	197852564	15201	-0.2383
T035	FFPE tissue	chr4	69404	190915650	13448	-0.2331
T035	FFPE tissue	chr5	38139	685504	40	0.0017
T035	FFPE tissue	chr5	718972	788914	5	-1.0578
T035	FFPE tissue	chr5	804103	32105393	2123	-0.0167
T035	FFPE tissue	chr5	32109122	32164826	24	0.7869
T035	FFPE tissue	chr5	32168437	154467298	8278	0.0055
T035	FFPE tissue	chr5	154487590	154523910	4	0.893
T035	FFPE tissue	chr5	154546254	180698312	1886	0.0023
T035	FFPE tissue	chr6	204909	103728158	7475	0.2277
T035	FFPE tissue	chr6	103737920	103753794	2	-3.1958
T035	FFPE tissue	chr6	103766477	170913051	5246	0.2332
T035	FFPE tissue	chr7	41421	159118443	11975	0.0423
T035	FFPE tissue	chr8	172417	39274995	3510	-0.1647
T035	FFPE tissue	chr8	39286446	39383000	7	-1.0751
T035	FFPE tissue	chr8	39397015	128252993	6992	-0.1468
T035	FFPE tissue	chr8	128279007	128317450	4	1.9433
T035	FFPE tissue	chr8	128336546	146292734	1445	-0.1633
T035	FFPE tissue	chr9	204738	141054761	8538	-0.0147
T035	FFPE tissue	chr10	126070	135434303	9695	0.0114
T035	FFPE tissue	chr11	192764	134938847	9947	-0.2277
T035	FFPE tissue	chr12	189400	133818115	10358	-0.1923
T035	FFPE tissue	chr13	19084823	115103150	7934	0.2813
T035	FFPE tissue	chr14	20219083	106370370	6585	-0.2295
T035	FFPE tissue	chr14	106375143	106379476	2	-2.4273
T035	FFPE tissue	chr14	106388981	106779252	78	-0.1542
T035	FFPE tissue	chr14	106789744	106806050	5	-4.0208
T035	FFPE tissue	chr14	106826683	107282024	86	-0.2768
T035	FFPE tissue	chr15	20161372	102397317	6012	0.2783
T035	FFPE tissue	chr16	83887	90158005	5841	-0.0094
T035	FFPE tissue	chr17	400959	80263427	6424	-0.3492
T035	FFPE tissue	chr18	12842	7153795	546	-0.6142
T035	FFPE tissue	chr18	7167130	7211755	4	-1.4178
T035	FFPE tissue	chr18	7230612	60737480	3812	-0.5647
T035	FFPE tissue	chr18	60758286	60763112	2	-2.0658
T035	FFPE tissue	chr18	60785638	78007784	1231	-0.5741
T035	FFPE tissue	chr19	247232	59093239	4838	0.0161
T035	FFPE tissue	chr20	69094	62912463	5117	0.3104
T035	FFPE tissue	chr21	9648315	48097610	2349	-0.0139
T035	FFPE tissue	chr22	16054713	24341388	700	-0.2511
T035	FFPE tissue	chr22	24346428	24390318	20	-2.418
T035	FFPE tissue	chr22	24394088	39343292	1136	-0.2547
T035	FFPE tissue	chr22	39363830	39374672	2	-3.0904
T035	FFPE tissue	chr22	39395707	51213826	938	-0.2355
T035	FFPE tissue	chrX	177942	155219364	11208	-0.6312
T036	FFPE tissue	chr1	754192	249212878	17818	0.3359
T036	FFPE tissue	chr2	21494	243052331	18106	-0.0116
T036	FFPE tissue	chr3	63411	60505438	4790	-0.0078
T036	FFPE tissue	chr3	60507539	60633228	26	-0.674
T036	FFPE tissue	chr3	60641763	197852564	10385	-0.0142
T036	FFPE tissue	chr4	69404	190915650	13448	-0.0044
T036	FFPE tissue	chr5	38139	180698312	12360	0.1488
T036	FFPE tissue	chr6	204909	103728158	7475	0.3455
T036	FFPE tissue	chr6	103737920	103753794	2	-2.6931
T036	FFPE tissue	chr6	103766477	170913051	5246	0.3442
T036	FFPE tissue	chr7	41421	159118443	11975	-0.0026
T036	FFPE tissue	chr8	172417	72443097	5825	0.3599
T036	FFPE tissue	chr8	72464866	72480460	2	-0.8832
T036	FFPE tissue	chr8	72482352	146292734	6131	0.583
T036	FFPE tissue	chr9	204738	141054761	8538	0.0052
T036	FFPE tissue	chr10	126070	135434303	9695	-0.0047
T036	FFPE tissue	chr11	192764	134938847	9947	-0.0036
T036	FFPE tissue	chr12	189400	866208	70	-0.0428
T036	FFPE tissue	chr12	868828	873018	6	-2.1734
T036	FFPE tissue	chr12	876288	133818115	10282	0.2761
T036	FFPE tissue	chr13	19084823	20962029	142	-0.0327
T036	FFPE tissue	chr13	20981386	21095720	8	-0.7941
T036	FFPE tissue	chr13	21104533	115103150	7784	-0.0036
T036	FFPE tissue	chr14	20219083	41601018	1652	0.3574
T036	FFPE tissue	chr14	41604134	41657127	4	-1.0449
T036	FFPE tissue	chr14	41673714	106796014	5011	0.3572
T036	FFPE tissue	chr14	106800417	106806050	3	-0.601
T036	FFPE tissue	chr14	106826683	106873719	12	0.3699
T036	FFPE tissue	chr14	106875905	106888912	3	-0.249
T036	FFPE tissue	chr14	106892769	107282024	71	0.366
T036	FFPE tissue	chr15	20161372	102397317	6012	-0.0006
T036	FFPE tissue	chr16	83887	55046482	3101	0.0282
T036	FFPE tissue	chr16	55071983	55156505	7	-0.5952
T036	FFPE tissue	chr16	55166074	90158005	2733	0.0348
T036	FFPE tissue	chr17	400959	80263427	6424	0.0026
T036	FFPE tissue	chr18	12842	78007784	5595	0.4858
T036	FFPE tissue	chr19	247232	59093239	4838	0.049
T036	FFPE tissue	chr20	69094	208168	10	0.4647
T036	FFPE tissue	chr20	225058	258711	4	-0.4888
T036	FFPE tissue	chr20	264365	62912463	5103	0.3514
T036	FFPE tissue	chr21	9648315	48097610	2349	0.3593
T036	FFPE tissue	chr22	16054713	51213826	2796	0.0186
T036	FFPE tissue	chrX	177942	155219364	11208	0.357
T040	FFPE tissue	chr1	754192	72758707	5994	-0.0083
T040	FFPE tissue	chr1	72773429	72798594	2	-1.7864
T040	FFPE tissue	chr1	72814783	249212878	11822	-0.0064
T040	FFPE tissue	chr2	21494	243052331	18106	-0.0235
T040	FFPE tissue	chr3	63411	162500864	12421	-0.0181
T040	FFPE tissue	chr3	162513291	162602984	7	-2.4691
T040	FFPE tissue	chr3	162619270	197852564	2773	-0.0178
T040	FFPE tissue	chr4	69404	137535918	9458	-0.0125
T040	FFPE tissue	chr4	137552419	137622271	6	-1.1018
T040	FFPE tissue	chr4	137638537	190915650	3984	0.0124
T040	FFPE tissue	chr5	38139	180698312	12360	-0.0204
T040	FFPE tissue	chr6	204909	170913051	12723	-0.002
T040	FFPE tissue	chr7	41421	159118443	11975	0.1862
T040	FFPE tissue	chr8	172417	13584988	1413	-0.0258
T040	FFPE tissue	chr8	13611631	13675138	6	-0.966
T040	FFPE tissue	chr8	13697822	146292734	10539	-0.0078
T040	FFPE tissue	chr9	204738	141054761	8538	-0.0092
T040	FFPE tissue	chr10	126070	135434303	9695	-0.0122
T040	FFPE tissue	chr11	192764	134938847	9947	-0.0626
T040	FFPE tissue	chr12	189400	133818115	10358	0.0019
T040	FFPE tissue	chr13	19084823	115103150	7934	0.0304
T040	FFPE tissue	chr14	20219083	106370370	6585	-0.008
T040	FFPE tissue	chr14	106375143	106379476	2	-2.4368
T040	FFPE tissue	chr14	106388981	107282024	169	0.0588
T040	FFPE tissue	chr15	20161372	102397317	6012	-0.0016
T040	FFPE tissue	chr16	83887	948777	59	0.0155
T040	FFPE tissue	chr16	963315	1022326	5	-0.889
T040	FFPE tissue	chr16	1036640	7741271	670	-0.0223
T040	FFPE tissue	chr16	7745047	8839954	85	0.8497
T040	FFPE tissue	chr16	8862296	90158005	5022	-0.2215
T040	FFPE tissue	chr17	400959	14073549	1195	0.0099
T040	FFPE tissue	chr17	14099742	15484643	92	-0.9134
T040	FFPE tissue	chr17	15529969	28926362	744	0.0012
T040	FFPE tissue	chr17	28935425	28936224	2	-1.3827
T040	FFPE tissue	chr17	29004917	80263427	4391	0.0083
T040	FFPE tissue	chr18	12842	78007784	5595	-0.0256
T040	FFPE tissue	chr19	247232	59093239	4838	-0.0264
T040	FFPE tissue	chr20	69094	62912463	5117	0.0046
T040	FFPE tissue	chr21	9648315	48097610	2349	-0.0479
T040	FFPE tissue	chr22	16054713	42518382	2157	-0.0056
T040	FFPE tissue	chr22	42524538	42529407	3	-0.9352
T040	FFPE tissue	chr22	42530640	51213826	636	-0.019
T040	FFPE tissue	chrX	177942	155219364	11208	-0.0441
T042	FFPE tissue	chr1	754192	249212878	17818	0.037
T042	FFPE tissue	chr2	21494	243052331	18106	-0.0386
T042	FFPE tissue	chr3	63411	162500864	12421	0.0104
T042	FFPE tissue	chr3	162513291	162561292	4	-1.5614
T042	FFPE tissue	chr3	162582696	197852564	2776	-0.0117
T042	FFPE tissue	chr4	69404	190915650	13448	0.0578
T042	FFPE tissue	chr5	38139	180698312	12360	-0.0185
T042	FFPE tissue	chr6	204909	103728158	7475	0.3325
T042	FFPE tissue	chr6	103737920	103753794	2	-2.6216
T042	FFPE tissue	chr6	103766477	170913051	5246	0.3216
T042	FFPE tissue	chr7	41421	159118443	11975	-0.0083
T042	FFPE tissue	chr8	172417	146292734	11958	0.0123
T042	FFPE tissue	chr9	204738	141054761	8538	-0.0504
T042	FFPE tissue	chr10	126070	135434303	9695	-0.0166
T042	FFPE tissue	chr11	192764	18890206	1409	-0.0458
T042	FFPE tissue	chr11	18905923	18906829	2	1.2519
T042	FFPE tissue	chr11	18932675	55357876	2290	-0.0328
T042	FFPE tissue	chr11	55381588	55430698	4	-3.7994
T042	FFPE tissue	chr11	55444868	134938847	6242	-0.0494
T042	FFPE tissue	chr12	189400	133818115	10358	-0.0066
T042	FFPE tissue	chr13	19084823	115103150	7934	0.02
T042	FFPE tissue	chr14	20219083	106537284	6618	0.0518
T042	FFPE tissue	chr14	106538836	106560846	6	-2.1707
T042	FFPE tissue	chr14	106572892	107282024	132	0.0659
T042	FFPE tissue	chr15	20161372	102397317	6012	-0.0085
T042	FFPE tissue	chr16	83887	90158005	5841	-0.0195
T042	FFPE tissue	chr17	400959	80263427	6424	-0.0306
T042	FFPE tissue	chr18	12842	78007784	5595	0.063
T042	FFPE tissue	chr19	247232	59093239	4838	0.2667
T042	FFPE tissue	chr20	69094	62912463	5117	0.0326
T042	FFPE tissue	chr21	9648315	48097610	2349	-0.0011
T042	FFPE tissue	chr22	16054713	24341388	700	0.034
T042	FFPE tissue	chr22	24346428	24390318	20	-2.1666
T042	FFPE tissue	chr22	24394088	51213826	2076	0.0271
T042	FFPE tissue	chrX	177942	155219364	11208	0.1429
T043	FFPE tissue	chr1	754192	249212878	17818	0.1391
T043	FFPE tissue	chr2	21494	243052331	18106	-0.057
T043	FFPE tissue	chr3	63411	162500864	12421	-0.1221
T043	FFPE tissue	chr3	162513291	162602984	7	-2.1252
T043	FFPE tissue	chr3	162619270	197852564	2773	0.0612
T043	FFPE tissue	chr4	69404	122271282	8420	-0.2392
T043	FFPE tissue	chr4	122282972	122288144	2	-1.5236
T043	FFPE tissue	chr4	122299078	190915650	5026	-0.2938
T043	FFPE tissue	chr5	38139	180698312	12360	-0.0685
T043	FFPE tissue	chr6	204909	31279515	2333	0.0177
T043	FFPE tissue	chr6	31282535	31285265	3	-3.182
T043	FFPE tissue	chr6	31297365	103728158	5139	0.0274
T043	FFPE tissue	chr6	103737920	103753794	2	-2.8763
T043	FFPE tissue	chr6	103766477	170913051	5246	0.025
T043	FFPE tissue	chr7	41421	159118443	11975	-0.0643
T043	FFPE tissue	chr8	172417	146292734	11958	-0.0412
T043	FFPE tissue	chr9	204738	141054761	8538	-0.0316
T043	FFPE tissue	chr10	126070	135434303	9695	-0.0549
T043	FFPE tissue	chr11	192764	134938847	9947	-0.0434
T043	FFPE tissue	chr12	189400	30616723	2563	0.1598
T043	FFPE tissue	chr12	30656065	30667228	2	-1.1061
T043	FFPE tissue	chr12	30678625	133818115	7793	0.1513
T043	FFPE tissue	chr13	19084823	84090382	4968	-0.0337
T043	FFPE tissue	chr13	84104670	84157927	4	-1.535
T043	FFPE tissue	chr13	84173074	115103150	2962	0.2427
T043	FFPE tissue	chr14	20219083	106370370	6585	0.0533
T043	FFPE tissue	chr14	106375143	106379476	2	-2.8915
T043	FFPE tissue	chr14	106388981	107282024	169	0.0068
T043	FFPE tissue	chr15	20161372	102397317	6012	-0.1251
T043	FFPE tissue	chr16	83887	948777	59	-0.1637
T043	FFPE tissue	chr16	963315	1036640	6	-0.898
T043	FFPE tissue	chr16	1048950	90158005	5776	-0.0436
T043	FFPE tissue	chr17	400959	60251404	4794	-0.0569
T043	FFPE tissue	chr17	60264240	60271924	2	-1.5212
T043	FFPE tissue	chr17	60283157	80263427	1628	-0.04
T043	FFPE tissue	chr18	12842	35311651	2308	0.176
T043	FFPE tissue	chr18	35330843	35420299	7	-1.1057
T043	FFPE tissue	chr18	35430104	78007784	3280	0.1758
T043	FFPE tissue	chr19	247232	5456450	500	0.1222
T043	FFPE tissue	chr19	5472574	5497313	2	-0.9001
T043	FFPE tissue	chr19	5513059	59093239	4336	0.1162
T043	FFPE tissue	chr20	69094	62912463	5117	0.0192
T043	FFPE tissue	chr21	9648315	48097610	2349	0.0387
T043	FFPE tissue	chr22	16054713	51213826	2796	-0.0029
T043	FFPE tissue	chrX	177942	12644884	793	0.3398
T043	FFPE tissue	chrX	12666349	12792934	11	-0.228
T043	FFPE tissue	chrX	12807731	155219364	10404	0.3328
T045	FFPE tissue	chr1	754192	72758707	5994	0.0229
T045	FFPE tissue	chr1	72773429	72798594	2	-1.8311
T045	FFPE tissue	chr1	72814783	95453727	1679	0.0609
T045	FFPE tissue	chr1	95462101	95471456	2	-1.0952
T045	FFPE tissue	chr1	95493261	110222219	1139	-0.0108
T045	FFPE tissue	chr1	110231909	110240929	7	1.6809
T045	FFPE tissue	chr1	110246359	110752139	47	-0.0254
T045	FFPE tissue	chr1	110759796	110761020	2	-1.0163
T045	FFPE tissue	chr1	110777105	148544968	1102	0.0002
T045	FFPE tissue	chr1	149044448	149219112	12	-0.8129
T045	FFPE tissue	chr1	149243281	249212878	7832	0.0278
T045	FFPE tissue	chr2	21494	89546021	6764	0.008
T045	FFPE tissue	chr2	89572881	90245035	16	-0.6728
T045	FFPE tissue	chr2	91866487	243052331	11326	0.0263
T045	FFPE tissue	chr3	63411	162500864	12421	0.0042
T045	FFPE tissue	chr3	162513291	162602984	7	-2.1409
T045	FFPE tissue	chr3	162619270	197852564	2773	0.0278
T045	FFPE tissue	chr4	69404	9153037	602	-0.6042
T045	FFPE tissue	chr4	9180680	9187390	2	0.7592
T045	FFPE tissue	chr4	9586764	122271282	7816	-0.5682
T045	FFPE tissue	chr4	122282972	122288144	2	-2.5896
T045	FFPE tissue	chr4	122299078	190915650	5026	0.0058
T045	FFPE tissue	chr5	38139	180698312	12360	-0.0329
T045	FFPE tissue	chr6	204909	103728158	7475	0.0247
T045	FFPE tissue	chr6	103737920	103753794	2	-2.8386
T045	FFPE tissue	chr6	103766477	170913051	5246	0.0335
T045	FFPE tissue	chr7	41421	61895857	4498	-0.6045
T045	FFPE tissue	chr7	61987338	159118443	7477	0.3891
T045	FFPE tissue	chr8	172417	146292734	11958	0.0177
T045	FFPE tissue	chr9	204738	141054761	8538	0.044
T045	FFPE tissue	chr10	126070	135434303	9695	-0.6335
T045	FFPE tissue	chr11	192764	134938847	9947	0.0038
T045	FFPE tissue	chr12	189400	9623841	863	0.0301
T045	FFPE tissue	chr12	9633703	9703054	4	-0.9665
T045	FFPE tissue	chr12	9739885	11501856	117	-0.0058
T045	FFPE tissue	chr12	11515281	11543338	5	-0.9206
T045	FFPE tissue	chr12	11555467	133818115	9369	0.035
T045	FFPE tissue	chr13	19084823	110916819	7535	0.1133
T045	FFPE tissue	chr13	110922538	110996279	11	-0.7269
T045	FFPE tissue	chr13	111002798	115103150	388	0.2062
T045	FFPE tissue	chr14	20219083	41604134	1653	-0.0074
T045	FFPE tissue	chr14	41626649	41657127	3	-1.1121
T045	FFPE tissue	chr14	41673714	106779252	5009	0.0175
T045	FFPE tissue	chr14	106789744	106806050	5	1.361
T045	FFPE tissue	chr14	106826683	107282024	86	0.3247
T045	FFPE tissue	chr15	20161372	102397317	6012	0.023
T045	FFPE tissue	chr16	83887	90158005	5841	-0.0007
T045	FFPE tissue	chr17	400959	80263427	6424	0.0034
T045	FFPE tissue	chr18	12842	78007784	5595	0.1571
T045	FFPE tissue	chr19	247232	59093239	4838	-0.0377
T045	FFPE tissue	chr20	69094	16294284	1957	-0.6249
T045	FFPE tissue	chr20	16311187	16355254	4	-1.4907
T045	FFPE tissue	chr20	16367806	62912463	3156	-0.1111
T045	FFPE tissue	chr21	9648315	48097610	2349	-0.0184
T045	FFPE tissue	chr22	16054713	51213826	2796	0.0244
T045	FFPE tissue	chrX	177942	155219364	11208	-0.0804
T046	FFPE tissue	chr1	754192	843405	7	0.8022
T046	FFPE tissue	chr1	852875	95453727	7668	-0.0503
T046	FFPE tissue	chr1	95462101	95471456	2	-1.3983
T046	FFPE tissue	chr1	95493261	110222219	1139	0.0106
T046	FFPE tissue	chr1	110231909	110240929	7	-1.1046
T046	FFPE tissue	chr1	110246359	249212878	8995	0.5238
T046	FFPE tissue	chr2	21494	243052331	18106	0.3463
T046	FFPE tissue	chr3	63411	162500864	12421	-0.0138
T046	FFPE tissue	chr3	162513291	162602984	7	-1.5793
T046	FFPE tissue	chr3	162619270	197852564	2773	-0.049
T046	FFPE tissue	chr4	69404	190915650	13448	-0.0125
T046	FFPE tissue	chr5	38139	43934908	3074	1.0091
T046	FFPE tissue	chr5	43948108	43973081	2	-0.1868
T046	FFPE tissue	chr5	43982605	46401271	160	0.9649
T046	FFPE tissue	chr5	49441966	180698312	9124	-0.0173
T046	FFPE tissue	chr6	204909	170913051	12723	0.3259
T046	FFPE tissue	chr7	41421	159118443	11975	0.1522
T046	FFPE tissue	chr8	172417	125637207	10335	0.0232
T046	FFPE tissue	chr8	125654560	125732857	6	3.3792
T046	FFPE tissue	chr8	125754151	128790616	325	1.5369
T046	FFPE tissue	chr8	128791413	146292734	1292	0.2051
T046	FFPE tissue	chr9	204738	141054761	8538	-0.0188
T046	FFPE tissue	chr10	126070	135434303	9695	-0.047
T046	FFPE tissue	chr11	192764	134938847	9947	0.0542
T046	FFPE tissue	chr12	189400	9623841	863	-0.0497
T046	FFPE tissue	chr12	9633703	9635612	2	-1.7061
T046	FFPE tissue	chr12	9668380	133818115	9493	-0.013
T046	FFPE tissue	chr13	19084823	115103150	7934	0.3402
T046	FFPE tissue	chr14	20219083	106085920	6534	0.5242
T046	FFPE tissue	chr14	106086939	106103461	3	-3.968
T046	FFPE tissue	chr14	106107549	106531400	80	0.4138
T046	FFPE tissue	chr14	106537284	106560846	7	-2.9171
T046	FFPE tissue	chr14	106572892	107282024	132	0.4169
T046	FFPE tissue	chr15	20161372	102397317	6012	0.342
T046	FFPE tissue	chr16	83887	90158005	5841	0.4187
T046	FFPE tissue	chr17	400959	10080381	869	-0.0026
T046	FFPE tissue	chr17	10086607	10505122	33	-1.008
T046	FFPE tissue	chr17	10531250	80263427	5522	0.2392
T046	FFPE tissue	chr18	12842	78007784	5595	-0.0243
T046	FFPE tissue	chr19	247232	59093239	4838	0.1764
T046	FFPE tissue	chr20	69094	62912463	5117	0.8719
T046	FFPE tissue	chr21	9648315	48097610	2349	-0.0146
T046	FFPE tissue	chr22	16054713	24341388	700	0.3319
T046	FFPE tissue	chr22	24346428	24390318	20	-2.3184
T046	FFPE tissue	chr22	24394088	51213826	2076	0.3343
T046	FFPE tissue	chrX	177942	42360230	3024	0.2317
T046	FFPE tissue	chrX	42365238	42383475	2	1.4937
T046	FFPE tissue	chrX	42406286	67110724	1840	0.1969
T046	FFPE tissue	chrX	67130648	67161402	4	1.0184
T046	FFPE tissue	chrX	67176605	140314260	5283	0.2397
T046	FFPE tissue	chrX	140354434	140559665	20	-0.5339
T046	FFPE tissue	chrX	140696539	155219364	1035	0.2099
T048	FFPE tissue	chr1	754192	249212878	17818	0.5006
T048	FFPE tissue	chr2	21494	243052331	18106	0.1559
T048	FFPE tissue	chr3	63411	173176376	13195	0.0165
T048	FFPE tissue	chr3	173192043	183289618	739	1.8305
T048	FFPE tissue	chr3	183306876	197852564	1267	-0.0113
T048	FFPE tissue	chr4	69404	182495256	12838	0
T048	FFPE tissue	chr4	182521726	182572102	5	-2.5954
T048	FFPE tissue	chr4	182598455	190915650	605	-0.1219
T048	FFPE tissue	chr5	38139	180698312	12360	0.4217
T048	FFPE tissue	chr6	204909	170913051	12723	0.2726
T048	FFPE tissue	chr7	41421	159118443	11975	0.2594
T048	FFPE tissue	chr8	172417	143348359	11724	0.2199
T048	FFPE tissue	chr8	143366274	143652560	30	-1.1389
T048	FFPE tissue	chr8	143672207	146292734	204	0.0545
T048	FFPE tissue	chr9	204738	141054761	8538	0.3336
T048	FFPE tissue	chr10	126070	135434303	9695	0.228
T048	FFPE tissue	chr11	192764	134938847	9947	-0.0628
T048	FFPE tissue	chr12	189400	133818115	10358	0.3664
T048	FFPE tissue	chr13	19084823	115103150	7934	0.5682
T048	FFPE tissue	chr14	20219083	106370370	6585	0.5833
T048	FFPE tissue	chr14	106375143	106379476	2	-3.3355
T048	FFPE tissue	chr14	106388981	106789744	79	0.4209
T048	FFPE tissue	chr14	106796014	106802083	3	-3.8993
T048	FFPE tissue	chr14	106806050	107282024	87	0.4739
T048	FFPE tissue	chr15	20161372	102397317	6012	0.5871
T048	FFPE tissue	chr16	83887	90158005	5841	0.4553
T048	FFPE tissue	chr17	400959	80263427	6424	0.4289
T048	FFPE tissue	chr18	12842	78007784	5595	-0.0341
T048	FFPE tissue	chr19	247232	59093239	4838	0.3921
T048	FFPE tissue	chr20	69094	62912463	5117	0.5755
T048	FFPE tissue	chr21	9648315	48097610	2349	0.2543
T048	FFPE tissue	chr22	16054713	51213826	2796	0.1788
T048	FFPE tissue	chrX	177942	155219364	11208	0.1436
T049	FFPE tissue	chr1	754192	110222219	8816	-0.0075
T049	FFPE tissue	chr1	110231909	110240929	7	1.5113
T049	FFPE tissue	chr1	110246359	249212878	8995	-0.0006
T049	FFPE tissue	chr2	21494	243052331	18106	0.0075
T049	FFPE tissue	chr3	63411	158914401	12179	-0.0653
T049	FFPE tissue	chr3	158928265	162500864	242	1.2248
T049	FFPE tissue	chr3	162513291	162602984	7	-1.2322
T049	FFPE tissue	chr3	162619270	197852564	2773	1.2183
T049	FFPE tissue	chr4	69404	190915650	13448	-0.5464
T049	FFPE tissue	chr5	38139	180698312	12360	-0.0023
T049	FFPE tissue	chr6	204909	170913051	12723	0.2393
T049	FFPE tissue	chr7	41421	159118443	11975	0.0058
T049	FFPE tissue	chr8	172417	146292734	11958	0.0209
T049	FFPE tissue	chr9	204738	135344438	8067	0.0412
T049	FFPE tissue	chr9	135352785	135379520	4	-1.1282
T049	FFPE tissue	chr9	135410052	141054761	467	-0.0096
T049	FFPE tissue	chr10	126070	112682616	8091	-0.0033
T049	FFPE tissue	chr10	112686323	112698582	3	1.2265
T049	FFPE tissue	chr10	112701844	135434303	1601	-0.0141
T049	FFPE tissue	chr11	192764	134938847	9947	-0.005
T049	FFPE tissue	chr12	189400	133818115	10358	0.0233
T049	FFPE tissue	chr13	19084823	115103150	7934	0.02
T049	FFPE tissue	chr14	20219083	107282024	6756	0.029
T049	FFPE tissue	chr15	20161372	102397317	6012	-0.003
T049	FFPE tissue	chr16	83887	90158005	5841	-0.005
T049	FFPE tissue	chr17	400959	80263427	6424	-0.0024
T049	FFPE tissue	chr18	12842	78007784	5595	0.0135
T049	FFPE tissue	chr19	247232	59093239	4838	-0.0013
T049	FFPE tissue	chr20	69094	62912463	5117	0.1349
T049	FFPE tissue	chr21	9648315	48097610	2349	0.0084
T049	FFPE tissue	chr22	16054713	51213826	2796	-0.0058
T049	FFPE tissue	chrX	177942	155219364	11208	0.0104
T051	FFPE tissue	chr1	754192	843405	7	0.7549
T051	FFPE tissue	chr1	852875	107877785	8592	-0.0005
T051	FFPE tissue	chr1	107885535	107886546	2	-1.1171
T051	FFPE tissue	chr1	107887831	110222219	215	0.0069
T051	FFPE tissue	chr1	110231909	110240929	7	1.6086
T051	FFPE tissue	chr1	110246359	148544968	1151	-0.0113
T051	FFPE tissue	chr1	149044448	149219112	12	-0.6515
T051	FFPE tissue	chr1	149243281	249212878	7832	-0.0122
T051	FFPE tissue	chr2	21494	144717119	10870	-0.0178
T051	FFPE tissue	chr2	144755071	144758514	2	-1.3753
T051	FFPE tissue	chr2	144773534	243052331	7234	0.0034
T051	FFPE tissue	chr3	63411	162500864	12421	-0.0105
T051	FFPE tissue	chr3	162513291	162602984	7	-2.039
T051	FFPE tissue	chr3	162619270	197852564	2773	0.0062
T051	FFPE tissue	chr4	69404	190915650	13448	0.0046
T051	FFPE tissue	chr5	38139	685504	40	0.0687
T051	FFPE tissue	chr5	718972	788914	5	0.7497
T051	FFPE tissue	chr5	804103	180698312	12315	-0.0178
T051	FFPE tissue	chr6	204909	103728158	7475	0.0028
T051	FFPE tissue	chr6	103737920	103753794	2	-2.7411
T051	FFPE tissue	chr6	103766477	170913051	5246	0.0044
T051	FFPE tissue	chr7	41421	152581108	11526	-0.016
T051	FFPE tissue	chr7	152603230	152607732	3	-0.9352
T051	FFPE tissue	chr7	152613188	159118443	446	-0.0287
T051	FFPE tissue	chr8	172417	146292734	11958	0.0033
T051	FFPE tissue	chr9	204738	31503770	2694	0.005
T051	FFPE tissue	chr9	31526964	31539194	2	-1.2776
T051	FFPE tissue	chr9	31546555	141054761	5842	0.0033
T051	FFPE tissue	chr10	126070	135434303	9695	0.0028
T051	FFPE tissue	chr11	192764	134938847	9947	-0.0109
T051	FFPE tissue	chr12	189400	11501856	984	-0.0921
T051	FFPE tissue	chr12	11515281	11543338	5	0.8437
T051	FFPE tissue	chr12	11555467	133818115	9369	-0.0096
T051	FFPE tissue	chr13	19084823	115103150	7934	0.0026
T051	FFPE tissue	chr14	20219083	41601018	1652	-0.007
T051	FFPE tissue	chr14	41604134	41657127	4	-1.0232
T051	FFPE tissue	chr14	41673714	106370370	4929	-0.0037
T051	FFPE tissue	chr14	106375143	106379476	2	-2.3836
T051	FFPE tissue	chr14	106388981	106789744	79	0.0644
T051	FFPE tissue	chr14	106796014	106806050	4	-1.2391
T051	FFPE tissue	chr14	106826683	107282024	86	-0.0148
T051	FFPE tissue	chr15	20161372	32444995	590	0.0336
T051	FFPE tissue	chr15	32509892	32515100	11	-0.7601
T051	FFPE tissue	chr15	32925226	102397317	5411	0.0841
T051	FFPE tissue	chr16	83887	90158005	5841	-0.0039
T051	FFPE tissue	chr17	400959	80263427	6424	0.0033
T051	FFPE tissue	chr18	12842	78007784	5595	-0.0087
T051	FFPE tissue	chr19	247232	41349314	3263	-0.0114
T051	FFPE tissue	chr19	41350996	41381214	13	-0.7905
T051	FFPE tissue	chr19	41382714	43287462	265	-0.0058
T051	FFPE tissue	chr19	43304559	43523355	10	-0.7861
T051	FFPE tissue	chr19	43552907	59093239	1287	-0.031
T051	FFPE tissue	chr20	69094	16294284	1957	-0.0129
T051	FFPE tissue	chr20	16311187	16355254	4	-0.7108
T051	FFPE tissue	chr20	16367806	62912463	3156	-0.0103
T051	FFPE tissue	chr21	9648315	48097610	2349	-0.0085
T051	FFPE tissue	chr22	16054713	24341388	700	-0.0266
T051	FFPE tissue	chr22	24346428	24390318	20	-2.3557
T051	FFPE tissue	chr22	24394088	51213826	2076	-0.0133
T051	FFPE tissue	chrX	177942	155219364	11208	-0.0039
T054	FFPE tissue	chr1	754192	12833428	1084	0.0745
T054	FFPE tissue	chr1	12858053	12860791	2	-1.3858
T054	FFPE tissue	chr1	12866899	95453727	6589	0.0222
T054	FFPE tissue	chr1	95462101	95471456	2	-1.0873
T054	FFPE tissue	chr1	95493261	110222219	1139	-0.0164
T054	FFPE tissue	chr1	110231909	110240929	7	-0.8238
T054	FFPE tissue	chr1	110246359	111709112	134	-0.0335
T054	FFPE tissue	chr1	111726026	111735181	2	-0.9936
T054	FFPE tissue	chr1	111758446	249212878	8859	0.0077
T054	FFPE tissue	chr2	21494	243052331	18106	-0.0127
T054	FFPE tissue	chr3	63411	59891227	4715	-0.7516
T054	FFPE tissue	chr3	59893945	59902801	4	-1.5335
T054	FFPE tissue	chr3	59905777	89505734	2635	-0.7313
T054	FFPE tissue	chr3	89534377	89536546	2	-3.8487
T054	FFPE tissue	chr3	89557065	90326769	51	-0.7368
T054	FFPE tissue	chr3	90339717	162500864	5014	-0.0177
T054	FFPE tissue	chr3	162513291	162602984	7	-1.6152
T054	FFPE tissue	chr3	162619270	186718745	1757	-0.0016
T054	FFPE tissue	chr3	186732725	186755882	3	-0.7888
T054	FFPE tissue	chr3	186778382	197852564	1013	-0.0149
T054	FFPE tissue	chr4	69404	70477572	4730	-0.3513
T054	FFPE tissue	chr4	70504313	70507156	2	-1.3613
T054	FFPE tissue	chr4	70536154	190915650	8716	-0.0813
T054	FFPE tissue	chr5	38139	180698312	12360	0.1824
T054	FFPE tissue	chr6	204909	170913051	12723	0.2541
T054	FFPE tissue	chr7	41421	159118443	11975	-0.0129
T054	FFPE tissue	chr8	172417	128341680	10515	0.0077
T054	FFPE tissue	chr8	128366829	128423127	5	1.8224
T054	FFPE tissue	chr8	128441623	146292734	1438	0.2297
T054	FFPE tissue	chr9	204738	141054761	8538	0.0151
T054	FFPE tissue	chr10	126070	135434303	9695	-0.3057
T054	FFPE tissue	chr11	192764	134938847	9947	-0.019
[truncated: 4,092 more rows]
