# Supplementary material for: Human papillomavirus integration perspective in small cell cervical carcinoma
Source: Nat Commun. 2022 Oct 10;13:5968. doi: 10.1038/s41467-022-33359-w (PMC9550834; doi:10.1038/s41467-022-33359-w)
Supplement: Supplementary file 25 — Supplementary Data 22 [file 41467_2022_33359_MOESM25_ESM.xlsx]

## Sheet: Supplementary Data 22
Supplementary Data 22. Details of CNV-GISTIC from WGS analysis.
Focality	Type	Cytoband	Chromosome	Start	End	Size (Mb)	qvalues	residual qvalue	Genes
focal	Gain	1p36.33	chr1	1097336	1387385	0.290049	0.13054	0.13054	hsa-mir-429,DVL1,SCNN1D,TNFRSF4,TNFRSF18,SDF4,MXRA8,CPSF3L,AURKAIP1,MRPL20,VWA1,GLTPD1,CCNL2,TAS1R3,ACAP3,UBE2J2,PUSL1,B3GALT6,LOC148413,ATAD3C,TTLL10,FAM132A,MIR200A,MIR200B,ANKRD65,MIR429,TMEM88B
focal	Gain	1q21.3	chr1	151110774	151257590	0.146816	0.081139	0.081139	PSMD4,VPS72,PIP5K1A,SEMA6C,TMOD4,ZNF687,SCNM1,TNFAIP8L2,LYSMD1,TNFAIP8L2-SCNM1
focal	Gain	2p24.3	chr2	16062464	16155550	0.093086	0.11038	0.11038	MYCN,MYCNOS
focal	Gain	2q24.1	chr2	157154710	157222032	0.067322	0.081139	0.081139	NR4A2
focal	Gain	3q11.2	chr3	94777160	94854425	0.077265	0.15021	0.15021	LOC255025
focal	Gain	5q35.3	chr5	176740997	176977775	0.236778	0.18251	0.18251	DBN1,F12,GRK6,SLC34A1,PDLIM7,RGS14,LMAN2,DDX41,FAM193B,DOK3,PRR7,LOC340037,PFN3
focal	Gain	7p22.1	chr7	5329449	5668065	0.338616	0.16893	0.18251	hsa-mir-589,ACTB,FSCN1,RNF216,FBXL18,TNRC18,SLC29A4,MIR589
focal	Gain	7p14.1	chr7	38280225	38357074	0.076849	0.13054	0.19343	TARP
focal	Gain	7q22.1	chr7	99633386	100293638	0.660252	0.18251	0.18251	hsa-mir-106b,GNB2,AGFG2,LRCH4,MCM7,PCOLCE,PMS2P1,TAF6,TFR2,ZNF3,ZKSCAN1,ZSCAN21,AP4M1,STAG3,COPS6,FBXO24,PILRB,PILRA,ACTL6B,ZCWPW1,C7orf43,MEPCE,MOSPD3,GIGYF1,PVRIG,GAL3ST4,TSC22D4,PPP1R35,GPC2,NYAP1,CNPY4,MBLAC1,GATS,C7orf59,C7orf61,MIR106B,MIR25,MIR93,SPDYE3,LOC100129845,SAP25,MIR4658
focal	Gain	8q24.21	chr8	128269155	128340373	0.071218	0.0035781	0.012717	POU5F1B
focal	Gain	8q24.21	chr8	128707407	128769209	0.061802	0.015872	0.16893	MYC
focal	Gain	11q12.3	chr11	62370528	62613853	0.243325	0.18251	0.18251	GNG3,POLR2G,ROM1,STX5,NXF1,TAF6L,GANAB,B3GAT3,BSCL2,UBXN1,WDR74,TMEM223,C11orf48,ZBTB3,INTS5,LRRN4CL,HNRNPUL2,EML3,TTC9C,TMEM179B,SNORA57,METTL12,C11orf83,HNRNPUL2-BSCL2
focal	Gain	12q24.31	chr12	120700532	120873185	0.172653	0.19343	0.19343	MSI1,PLA2G1B,PXN,SIRT4
focal	Gain	13q34	chr13	113907392	114082705	0.175313	0.19343	0.19343	LAMP1,CUL4A,GRTP1,ADPRHL1
focal	Gain	14q11.2	chr14	22806221	22946219	0.139998	0.015872	0.015872	DAD1
focal	Gain	15q15.1	chr15	40802447	42026509	1.22406	0.19343	0.19343	hsa-mir-626,GCHFR,ITPKA,LTK,RAD51,SPINT1,TYRO3,CHP,OIP5,RTF1,MGA,RPAP1,RPUSD2,NDUFAF1,NUSAP1,DLL4,INO80,PPP1R14D,FAM82A2,DNAJC17,CASC5,VPS18,CHAC1,ZFYVE19,C15orf57,EXD1,RHOV,MRPL42P5,C15orf62,MIR626,OIP5-AS1,LOC100505648
focal	Gain	16p13.3	chr16	677855	766484	0.088629	0.084687	0.084687	RHBDL1,STUB1,RAB40C,METRN,WDR24,C16orf13,FAM195A,RHOT2,WFIKKN1,FBXL16,WDR90,JMJD8
focal	Gain	16q22.3	chr16	74055565	74107200	0.051635	0.048165	0.048165	PSMD7
focal	Gain	17q25.3	chr17	79155117	80111723	0.956606	0.13054	0.13054	hsa-mir-3186,ACTG1,ARHGDIA,SLC25A10,FASN,GCGR,GPS1,MAFG,P4HB,PDE6G,PYCR1,PCYT2,RAC3,RFNG,MRPL12,HGS,ALYREF,AZI1,FSCN2,DCXR,ANAPC11,SIRT7,NPLOC4,BAHCC1,DUS1L,ASPSCR1,C17orf70,TSPAN10,MAFG-AS1,PPP1R27,SLC38A10,C17orf56,NOTUM,STRA13,LRRC45,MYADML2,NPB,CCDC57,C17orf89,LINC00482,TMEM105,C17orf90,CCDC137,ARL16,FAM195B,AATK-AS1,MIR3186,MIR4740
focal	Gain	18p11.22	chr18	9116081	9240412	0.124331	0.13054	0.13054	NDUFV2,ANKRD12
focal	Gain	19q13.42	chr19	55773591	56180967	0.407376	0.18251	0.18251	IL11,RPL28,U2AF2,HSPBP1,UBE2S,CCDC106,ZNF580,ZNF581,NAT14,ISOC2,BRSK1,SUV420H2,FIZ1,ZNF628,COX6B2,TMEM190,ZNF524,ZNF784,ZNF579,SSC5D,TMEM150B,FAM71E2,TMEM238,SBK2,SHISA7,SGK110,ZNF865
focal	Gain	20q13.33	chr20	62209882	62676008	0.466126	0.10168	0.10168	hsa-mir-647,TPD52L2,TNFRSF6B,ARFRP1,PRPF6,GMEB2,STMN3,RTEL1,LIME1,UCKL1,SLC2A4RG,ZNF512B,DNAJC5,ZGPAT,ZBTB46,SAMD10,ABHD16B,LINC00176,MIR647,UCKL1-AS1,MIR941-1,MIR941-4,MIR941-2,MIR941-3,MIR1914,LOC100505815,RTEL1-TNFRSF6B
focal	Gain	Xp11.23	chrX	48838446	48886099	0.047653	0.18251	0.18251	GRIPAP1
focal	Loss	1q21.1	chr1	143125932	143696325	0.570393	0.065805	0.073214	hsa-mir-3118-3,hsa-mir-3118-2
focal	Loss	4p16.1	chr4	8719590	9446842	0.727252	0.026338	0.026338	HMX1,USP17L6P,USP17,LOC650293,LOC728369,LOC728373,LOC728379,USP17L5,LOC728393,LOC728400,LOC728405
focal	Loss	6p21.32	chr6	32412593	32711654	0.299061	0.0031525	0.0031525	HLA-DQA1,HLA-DQB1,HLA-DRB1,HLA-DRB5,HLA-DRB6
focal	Loss	11q22.3	chr11	105965377	107662789	1.69741	0.15732	0.15732	GUCY1A2,SLN,ELMOD1,ALKBH8,CWF19L2,LOC643923
focal	Loss	17p12	chr17	11888548	13400634	1.51209	0.026338	0.15732	hsa-mir-744,MAP2K4,ARHGAP44,ELAC2,MYOCD,FLJ34690,MIR744
focal	Loss	19p12	chr19	20836912	21212411	0.375499	0.017086	0.017086	ZNF85
broad	Gain	3q11.2	chr3	1	198022430	198.022	0.15021	1	hsa-mir-922,hsa-mir-570,hsa-mir-3137,hsa-mir-944,hsa-mir-28,hsa-mir-1248,hsa-mir-1224,hsa-mir-569,hsa-mir-551b,hsa-mir-720,hsa-mir-1263,hsa-mir-16-2,hsa-mir-1280,hsa-mir-548i-1,hsa-mir-544b,hsa-mir-198,hsa-mir-568,hsa-mir-567,hsa-mir-4273,hsa-mir-1324,hsa-mir-1284,hsa-mir-3136,hsa-mir-4272,hsa-mir-135a-1,hsa-mir-566,hsa-mir-4271,hsa-mir-191,hsa-mir-711,hsa-mir-2115,hsa-mir-1226,hsa-mir-564,hsa-mi…
broad	Gain	8q24.21	chr8	1	146364022	146.364	0.0035781	1	hsa-mir-1234,hsa-mir-939,hsa-mir-661,hsa-mir-937,hsa-mir-1302-7,hsa-mir-151,hsa-mir-30d,hsa-mir-1208,hsa-mir-1207,hsa-mir-1205,hsa-mir-1204,hsa-mir-548d-1,hsa-mir-2053,hsa-mir-548a-3,hsa-mir-3151,hsa-mir-1273,hsa-mir-875,hsa-mir-3150,hsa-mir-3149,hsa-mir-2052,hsa-mir-124-2,hsa-mir-486,hsa-mir-3148,hsa-mir-4288,hsa-mir-4287,hsa-mir-548h-4,hsa-mir-320a,hsa-mir-548v,hsa-mir-383,hsa-mir-598,hsa-mir-1…
broad	Gain	Xp22.33	chrX	1	155270560	155.271	0.14388	0.96329	hsa-mir-1184-3,hsa-mir-1184-2,hsa-mir-1184-1,hsa-mir-718,hsa-mir-105-2,hsa-mir-452,hsa-mir-4330,hsa-mir-2114,hsa-mir-514-3,hsa-mir-513c,hsa-mir-891a,hsa-mir-891b,hsa-mir-320d-2,hsa-mir-505,hsa-mir-504,hsa-mir-934,hsa-mir-424,hsa-mir-106a,hsa-mir-220a,hsa-mir-766,hsa-mir-1277,hsa-mir-448,hsa-mir-1911,hsa-mir-1264,hsa-mir-4329,hsa-mir-652,hsa-mir-548m,hsa-mir-361,hsa-mir-548i-4,hsa-mir-4328,hsa-mir…
broad	Loss	1p36.33	chr1	1	35901221	35.9012	0.15732	0.15732	hsa-mir-552,hsa-mir-4254,hsa-mir-1976,hsa-mir-3115,hsa-mir-4253,hsa-mir-1256,hsa-mir-1290,hsa-mir-1273d,hsa-mir-34a,hsa-mir-4252,hsa-mir-551a,hsa-mir-4251,hsa-mir-429,hsa-mir-1302-2,AK2,ALPL,RERE,BAI2,C1QA,C1QB,C1QC,CA6,CAPZB,CASP9,RUNX3,TNFRSF8,CDA,CDK11B,CDC42,CD52,RCC1,CLCN6,CLCNKA,CLCNKB,CNR2,COL16A1,CORT,DDOST,DFFA,DFFB,DVL1,E2F2,ECE1,PHC2,MEGF6,EPHA2,ENO1,EPB41,EPHA8,EPHB2,EXTL1,EYA3,FABP3,…
broad	Loss	10q11.21	chr10	37880351	42827990	4.94764	0.10761	0.10761	ZNF33A,ZNF37A,ZNF248,HSD17B7P2,ZNF25,SEPT7L,LOC399744,ACTR3BP5,LOC100129055,MTRNR2L7
broad	Loss	12q12	chr12	33039427	38729941	5.69051	0.039989	0.039989	ALG10,ALG10B,SYT10
broad	Loss	15q11.2	chr15	1	50477234	50.4772	0.1364	0.1364	hsa-mir-147b,hsa-mir-1282,hsa-mir-627,hsa-mir-4310,hsa-mir-626,hsa-mir-1233-2,hsa-mir-1233-1,hsa-mir-211,hsa-mir-1268,hsa-mir-3118-6,hsa-mir-3118-4,ACTC1,APBA2,B2M,NBEAP1,BUB1B,CAPN3,CHRM5,CHRNA7,CKMT1B,DUT,EPB42,FBN1,FGF7,GABRA5,GABRB3,GABRG3,GALK2,GANC,GATM,GCHFR,PDIA3,IPW,ITPKA,IVD,LTK,MAP1A,MEIS2,MFAP1,TRPM1,NDN,OCA2,PLCB2,RAD51,RYR3,SCG5,SLC12A1,SNRPN,SORD,SPINT1,SRP14,THBS1,TJP1,TP53BP1,TYR…
broad	Loss	17q11.2	chr17	21822592	25964668	4.14208	0.026338	0.046433	KSR1,WSB1,FAM27L,FLJ36000,TBC1D3P5,MTRNR2L1,MIR4522
