# Supplementary material for: Human papillomavirus integration perspective in small cell cervical carcinoma
Source: Nat Commun. 2022 Oct 10;13:5968. doi: 10.1038/s41467-022-33359-w (PMC9550834; doi:10.1038/s41467-022-33359-w)
Supplement: Supplementary file 26 — Supplementary Data 23 [file 41467_2022_33359_MOESM26_ESM.xlsx]

## Sheet: Supplementary Data 23
Supplementary Data 23. Details of CNV-GISTIC from OncoScan FFPE CNV assay.
Focality	Type	Cytoband	Chromosome	Start	End	Size (Mb)	qvalues	residual qvalue	Gene
focal	Gain	1p34.2	chr1	39858948	40406880	0.547932	0.00038925	0.027681	BMP8B,MYCL1,PABPC4,PPIE,MACF1,HEYL,HPCAL4,TRIT1,OXCT2,NT5C1A,BMP8A,KIAA0754,SNORA55,PPIEL
focal	Gain	1p34.2	chr1	42496925	42849794	0.352869	0.00038925	0.029263	GUCA2A,GUCA2B,FOXJ3,HIVEP3,RIMKLA
focal	Gain	2p24.3	chr2	16067403	16105491	0.038088	2.0985e-07	2.0985e-07	MYCN,MYCNOS
focal	Gain	3q26.33	chr3	181371455	181479980	0.108525	6.38e-12	6.38e-12	SOX2,SOX2-OT
focal	Gain	5p13.1	chr5	40134778	40906075	0.771297	0.048491	0.048491	PRKAA1,PTGER4,RPL37,TTC33,CARD6,SNORD72,LOC100506548
focal	Gain	8q24.21	chr8	128746345	128754688	0.008343	7.4807e-22	7.4807e-22	MYC
focal	Gain	13q34	chr13	109801433	110714356	0.912923	0.0022594	0.0022594	IRS2,MYO16
focal	Gain	14q12	chr14	33044276	33677202	0.632926	0.043005	0.043005	AKAP6,NPAS3
focal	Gain	16p11.2	chr16	32137966	33600133	1.46217	0.16755	0.16755	TP53TG3,SLC6A10P,LOC390705,HERC2P4,TP53TG3C,LOC729264,TP53TG3B
focal	Gain	18q21.1	chr18	45379175	46596846	1.21767	0.026125	0.026125	SMAD2,SMAD7,CTIF,DYM,ZBTB7C,MIR4743,MIR4744
focal	Gain	19q12	chr19	30060768	30432201	0.371433	0.0035067	0.0035067	CCNE1,URI1,POP4,PLEKHF1,C19orf12
focal	Gain	20q11.21	chr20	30053256	30413120	0.359864	0.10295	0.10295	hsa-mir-3193,BCL2L1,ID1,TPX2,REM1,HM13,COX4I2,MYLK2,LINC00028,DEFB124,PSIMCT-1,MIR3193
focal	Gain	20q13.32	chr20	57381440	57683529	0.302089	0.07297	0.07297	hsa-mir-298,ATP5E,CTSZ,GNAS,SLMO2,TH1L,TUBB1,GNAS-AS1,MIR296,MIR298,SLMO2-ATP5E
focal	Gain	22q11.23	chr22	24338652	24396597	0.057945	9.1285e-13	9.1285e-13	GSTT1,GSTTP1,LOC391322,GSTTP2
focal	Loss	1p36.21	chr1	12803976	13187251	0.383275	0.062889	0.062889	PRAMEF1,PRAMEF2,C1orf158,PRAMEF5,HNRNPCL1,PRAMEF10,PRAMEF12,PRAMEF8,PRAMEF4,PRAMEF11,PRAMEF6,LOC440563,PRAMEF7,LOC649330,PRAMEF22
focal	Loss	1q21.2	chr1	147826659	149343638	1.51698	1.1122e-09	1.1122e-09	NBPF14,PPIAL4A,NBPF15,FLJ39739,LOC388692,PPIAL4D,LOC645166,PPIAL4B,NBPF16,PPIAL4F,PPIAL4E
focal	Loss	2q37.1	chr2	232179658	232829538	0.64988	0.019494	0.019494	hsa-mir-1471,hsa-mir-1244-1,NCL,NPPC,PDE6D,PTMA,SNORD20,NMUR1,SNORD82,COPS7B,B3GNT7,LINC00471,C2orf57,SNORA75,MIR1471,MIR1244-1,MIR1244-3,MIR1244-2,MIR4777
focal	Loss	4q35.2	chr4	189055299	190398399	1.3431	0.17036	0.17036	HSP90AA4P,TRIML1,LOC401164
focal	Loss	8p11.22	chr8	39254375	39439517	0.185142	0.02043	0.02043	ADAM3A,LOC100130964
focal	Loss	9p21.3	chr9	21966222	21968982	0.00276	0.019494	0.019494	C9orf53
focal	Loss	9q22.31	chr9	94705499	94899690	0.194191	0.043112	0.046607	SPTLC1
focal	Loss	10q22.2	chr10	76932010	77553185	0.621175	0.15647	0.17036	hsa-mir-606,VDAC2,ZNF503,COMTD1,ZNF503-AS1,ZNF503-AS2
focal	Loss	11q13.2	chr11	67441054	67767159	0.326105	0.02043	0.02043	FAM86C2P
focal	Loss	14q32.33	chr14	106132943	106942649	0.809706	5.5002e-14	1.8129e-09	ELK2AP,ADAM6,KIAA0125,LINC00226
focal	Loss	14q32.33	chr14	106735843	107349540	0.613697	9.6943e-10	6.2373e-06	LINC00226,LINC00221
focal	Loss	15q13.3	chr15	32514927	32929623	0.414696	6.8529e-12	6.8529e-12	ARHGAP11A,ULK4P3,ULK4P1,ULK4P2,LOC100288615
focal	Loss	16p13.3	chr16	1	1123760	1.12376	0.17233	0.17233	hsa-mir-662,hsa-mir-3176,ARHGDIG,HBA1,HBA2,HBM,HBQ1,HBZ,MPG,NME4,SOLH,NPRL3,AXIN1,RGS11,RHBDL1,PIGQ,RAB11FIP3,MSLN,STUB1,MRPL28,DECR2,SOX8,POLR3K,GNG13,LUC7L,RAB40C,TMEM8A,CHTF18,RHBDF1,NARFL,LINC00235,PDIA2,LMF1,FAM173A,METRN,SNRNP25,ITFG3,WDR24,HAGHL,C16orf13,FAM195A,RHOT2,RPUSD1,WFIKKN1,CCDC78,C16orf11,FBXL16,WDR90,NHLRC4,JMJD8,PRR25,MSLNL,MIR662,LOC100134368,DDX11L10,MIR3176
focal	Loss	19p12	chr19	20497060	20606055	0.108995	0.02043	0.02043	hsa-mir-1270-2,hsa-mir-1270-1,MIR1270-1,MIR1270-2
focal	Loss	19q13.2	chr19	41356311	41397660	0.041349	3.7096e-12	7.7491e-12	CYP2A7
focal	Loss	19q13.2	chr19	43304560	43513658	0.209098	6.2373e-06	4.3465e-05	PSG1,PSG6,PSG7,PSG10P,LOC100289650
focal	Loss	22q11.23	chr22	24370909	24378047	0.007138	3.5972e-201	3.5972e-201	LOC391322
broad	Loss	2p11.1	chr2	89110856	95429196	6.31834	3.5034e-15	3.5034e-15	LOC90499,ACTR3BP2,GGT8P,LOC654342,MIR4436A
broad	Loss	3p14.2	chr3	59035090	61558093	2.523	0.00037788	0.00037788	FHIT
broad	Loss	3q26.32	chr3	175519085	178261185	2.7421	0.046607	0.046607	TBL1XR1
broad	Loss	4p16.3	chr4	1	9586763	9.58676	0.02043	0.02043	hsa-mir-548i-2,hsa-mir-95,hsa-mir-4274,hsa-mir-943,hsa-mir-571,ADD1,ADRA2C,ATP5I,CRMP1,CTBP1,DGKQ,EVC,FGFR3,GAK,GRK4,HTT,HGFAC,HMX1,IDUA,LETM1,LRPAP1,MSX1,MYL5,PDE6B,PPP2R2C,RGS12,RNF4,S100P,SH3BP2,WFS1,WHSC1,WHSC2,ZNF141,SLBP,ACOX3,CPZ,NOP14,FAM193A,KIAA0232,C4orf6,MFSD10,MAEA,PCGF3,SPON2,TACC3,MXD4,CPLX1,SLC26A1,MAN2B2,D4S234E,GPR78,STX18,FGFRL1,CYTL1,SH3TC1,PIGG,CNO,STK32B,LYAR,TBC1D14,SORCS2,…
