# Supplementary material for: Human papillomavirus integration perspective in small cell cervical carcinoma
Source: Nat Commun. 2022 Oct 10;13:5968. doi: 10.1038/s41467-022-33359-w (PMC9550834; doi:10.1038/s41467-022-33359-w)
Supplement: Supplementary file 27 — Supplementary Data 24 [file 41467_2022_33359_MOESM27_ESM.xlsx]

## Sheet: Supplementary Data 24
Supplementary Data 24. DEG in RNA-seq analysis.
gene symbol	ensembl gene	fold change	pval	qval	cancer expression_mean	normal expression_mean
RP11-742N3.1	ENSG00000227097	53.5755	3.5988e-05	0.000442943	423.922	187.432
EEF1A2	ENSG00000101210	53.5156	7.55516e-10	1.67361e-07	105.887	0
INSM1	ENSG00000173404	45.4946	7.85026e-11	4.42791e-08	113.072	0.0185542
CHGB	ENSG00000089199	40.9676	2.04391e-08	1.44713e-06	142.624	0.102515
CPLX2	ENSG00000145920	23.2162	3.30979e-08	2.11324e-06	67.8097	0
PEG10	ENSG00000242265	16.9384	1.56779e-08	1.16784e-06	103.35	1.21771
KIF1A	ENSG00000130294	16.6105	1.07902e-10	5.14404e-08	27.8474	0
PCSK1N	ENSG00000102109	16.5819	1.04865e-10	5.14404e-08	94.1826	2.12445
IGFBPL1	ENSG00000137142	16.2761	1.52889e-10	6.43124e-08	27.0608	0
ASCL1	ENSG00000139352	14.8248	9.1469e-05	0.000913541	107.022	0.346307
GNG4	ENSG00000168243	14.5079	1.85441e-11	2.21014e-08	19.762	0.106367
MGP	ENSG00000111341	14.4915	2.3019e-05	0.000306534	52.5882	5.79876
HPV-E7	HpV18gp2	14.2569	3.75938e-06	7.4884e-05	45.1848	0.00470144
INA	ENSG00000148798	13.1837	8.12461e-13	1.93664e-09	19.1734	0.0534595
SCG2	ENSG00000171951	13.1377	3.93118e-06	7.70188e-05	55.0744	0.0933981
MYBL2	ENSG00000101057	12.66	4.8832e-12	6.98396e-09	39.5759	2.35611
VGF	ENSG00000128564	12.3341	2.74296e-07	1.00589e-05	44.9699	0.00636539
HPV-E6	HpV18gp1	11.6893	8.44959e-06	0.000140193	36.96	0.0145831
CDKN2A	ENSG00000147889	10.5751	5.25372e-07	1.64778e-05	26.5377	2.06636
TOP2A	ENSG00000131747	10.4549	1.32408e-08	1.04049e-06	64.4941	5.97746
C1QL1	ENSG00000131094	10.4288	6.25547e-10	1.49109e-07	22.4401	0.384556
MAPK8IP1	ENSG00000121653	10.062	7.19425e-14	3.98548e-10	13.1207	0.105846
IL8	ENSG00000169429	10.0299	0.0012666	0.00759742	352.807	1.49366
UBE2S	ENSG00000108106	9.8692	3.98326e-09	4.66956e-07	168.191	11.5053
HES6	ENSG00000144485	9.71742	5.11227e-05	0.000578446	48.1043	1.00812
HEPACAM2	ENSG00000188175	9.70636	9.46464e-06	0.000152094	32.484	0
PLK1	ENSG00000166851	9.52607	1.11466e-13	3.98548e-10	20.3059	1.23722
SYP	ENSG00000102003	9.44159	2.83062e-08	1.84016e-06	22.5861	0.172822
UCHL1	ENSG00000154277	8.93187	3.53693e-09	4.43729e-07	43.8973	2.59211
NEUROD1	ENSG00000162992	8.80066	0.00011625	0.00110379	37.095	0
TMSB15A	ENSG00000158164	8.52936	2.44698e-07	9.16145e-06	20.5484	0.253246
HPV-E5	HpV18gp6	8.40669	1.3716e-05	0.000201816	22.2613	0
NUF2	ENSG00000143228	8.35974	8.04963e-11	4.42791e-08	13.6244	0.416584
TPX2	ENSG00000088325	8.33949	3.52292e-09	4.43729e-07	42.1346	4.13987
UBE2C	ENSG00000175063	8.14228	3.60206e-09	4.44109e-07	55.9309	5.07233
MEST	ENSG00000106484	8.12975	4.93767e-06	9.39076e-05	52.3982	2.12226
CENPF	ENSG00000117724	8.09432	5.92547e-09	6.14102e-07	22.7597	1.60582
FKBP1A	ENSG00000088832	7.97239	0.00211398	0.0115486	42.8061	12.4069
CHGA	ENSG00000100604	7.91904	0.000111963	0.00107584	41.6699	0.147491
CDT1	ENSG00000167513	7.82113	7.18608e-09	6.98771e-07	19.3736	1.64433
RP11-466H18.1	ENSG00000244398	7.80323	0.00169071	0.00961073	483.493	129.583
MCM7	ENSG00000166508	7.66673	0.00017823	0.00157934	59.6968	5.87373
PSIP1	ENSG00000164985	7.63927	3.95745e-08	2.39828e-06	39.0078	4.45201
ATP1A3	ENSG00000105409	7.57189	1.71286e-06	4.06896e-05	14.329	0
TUBB3	ENSG00000258947	7.50795	9.89295e-06	0.000156514	28.7139	0.81831
UBE2T	ENSG00000077152	7.26714	4.1423e-09	4.77768e-07	30.4719	2.29388
SCG3	ENSG00000104112	7.25293	8.06021e-05	0.000831987	18.0912	0
DDC	ENSG00000132437	7.23501	0.000323185	0.00259382	38.0233	0
CRMP1	ENSG00000072832	7.09624	1.25085e-05	0.00018871	17.62	0.48792
RPS23	ENSG00000186468	7.08844	0.000417597	0.00319042	498.156	98.1632
KIF5C	ENSG00000168280	7.08751	8.4468e-09	7.94777e-07	10.5227	0.0285253
PODXL2	ENSG00000114631	7.08165	1.62866e-06	3.93276e-05	30.6076	2.1662
SCGN	ENSG00000079689	7.02165	0.0010269	0.00648704	49.0681	0
CDKN3	ENSG00000100526	7.01223	1.54133e-08	1.16022e-06	15.7471	0.813283
E2F1	ENSG00000101412	6.91959	2.00351e-07	8.00396e-06	14.2037	0.0496298
HMGB2	ENSG00000164104	6.90924	4.31546e-09	4.89839e-07	157.257	20.9306
CPLX1	ENSG00000168993	6.89248	8.29017e-08	4.00561e-06	11.0074	0.00240439
MCM2	ENSG00000073111	6.82092	9.52402e-10	1.91764e-07	30.5628	3.23176
NEK2	ENSG00000117650	6.78627	7.57079e-11	4.42791e-08	12.7756	0.653472
ZWINT	ENSG00000122952	6.7403	3.06305e-09	4.05628e-07	24.6689	2.2591
CXCR4	ENSG00000121966	6.73666	6.77172e-09	6.72564e-07	46.1117	5.23225
NUP210	ENSG00000132182	6.64961	6.867e-11	4.42791e-08	15.0352	0.650809
NUSAP1	ENSG00000137804	6.62612	1.26083e-08	1.01305e-06	29.2167	3.95668
INHBA	ENSG00000122641	6.61575	4.75509e-09	5.31307e-07	13.0073	0.347521
ASF1B	ENSG00000105011	6.5942	5.53324e-08	3.03021e-06	29.6052	2.6109
NSG2	ENSG00000170091	6.5134	5.88066e-05	0.000645969	19.7609	0
CRABP1	ENSG00000166426	6.43461	0.000515702	0.00372503	32.8991	0.705778
SBK1	ENSG00000188322	6.0641	6.9324e-11	4.42791e-08	8.91353	0.189529
TNNT1	ENSG00000105048	6.03352	0.000209502	0.00180283	20.3527	0.551698
NPPA	ENSG00000175206	6.02151	0.000134702	0.00125424	19.165	0
STMN1	ENSG00000117632	6.00031	3.25183e-07	1.12883e-05	94.1024	11.0194
FN1	ENSG00000115414	5.93958	9.08669e-07	2.50526e-05	68.897	5.20261
RIPPLY3	ENSG00000183145	5.88169	3.60658e-10	1.07461e-07	7.03837	0.0303334
CKS2	ENSG00000123975	5.87521	1.94189e-07	7.89001e-06	70.8511	7.05112
MIR3648	ENSG00000264462	5.87079	2.69095e-05	0.00034672	28.2428	0.69244
HPV-E4	HpV18gp5	5.86806	0.000340789	0.00269475	24.3759	0
REC8	ENSG00000100918	5.86151	5.00817e-07	1.59881e-05	14.1816	0.844658
BEX1	ENSG00000133169	5.69469	0.00366925	0.017789	44.13	0.545721
NPW	ENSG00000183971	5.66968	7.87543e-06	0.000132824	20.9509	1.39634
BIRC5	ENSG00000089685	5.62828	5.62634e-08	3.04803e-06	16.3413	2.48323
GINS2	ENSG00000131153	5.61666	4.06397e-05	0.000483552	15.1517	1.75869
KIF4A	ENSG00000090889	5.60328	3.76811e-09	4.50656e-07	8.88464	0.30394
RP11-424C20.2	ENSG00000256663	5.51794	9.14453e-06	0.000149327	21.8811	1.39512
SERPINE1	ENSG00000106366	5.47125	0.000257351	0.00214219	40.511	2.08544
TOX	ENSG00000198846	5.39035	2.17369e-08	1.4826e-06	8.85004	0.296895
SEC11C	ENSG00000166562	5.37425	0.000178603	0.00158068	324.41	20.5515
NDC80	ENSG00000080986	5.35753	9.45845e-09	8.67146e-07	9.81294	0.793848
CDK1	ENSG00000170312	5.33	1.59754e-09	2.53866e-07	22.6258	3.55578
HMGN2	ENSG00000198830	5.32973	0.00023962	0.00202066	167.024	45.4134
CLGN	ENSG00000153132	5.2929	1.49907e-07	6.41908e-06	6.96166	0.135712
CABP7	ENSG00000100314	5.2776	5.47151e-05	0.000609451	13.8427	0
HIST3H2A	ENSG00000181218	5.24148	6.12731e-08	3.24566e-06	29.4404	2.62676
KIF20A	ENSG00000112984	5.23155	3.53648e-08	2.18012e-06	11.0313	1.47782
MAD2L1	ENSG00000164109	5.22985	7.72329e-10	1.67361e-07	11.5039	0.979185
DLL3	ENSG00000090932	5.20874	6.32092e-05	0.000687989	12.3787	0
DLGAP5	ENSG00000126787	5.17461	1.30368e-08	1.03585e-06	7.81215	0.772687
MKI67	ENSG00000148773	5.17425	5.17315e-05	0.00058257	17.9426	2.04913
LRRC20	ENSG00000172731	5.07214	1.59815e-06	3.92726e-05	9.98635	0.857305
NCAPG	ENSG00000109805	5.05864	2.07806e-09	3.16175e-07	7.33158	0.569376
SOX2	ENSG00000181449	5.04854	0.00297665	0.0151286	37.8744	1.77802
SEPT3	ENSG00000100167	5.0354	1.36301e-08	1.04805e-06	6.11463	0
PTTG1	ENSG00000164611	5.03211	1.15065e-06	3.0251e-05	58.0849	16.5089
HPV-E1	HpV18gp3	5.01729	3.58605e-05	0.000442135	8.78824	0.012136
MMP12	ENSG00000110347	5.01482	0.00205888	0.0112821	27.609	0
MIR3687	ENSG00000264063	5.01434	4.23531e-05	0.000498958	16.3767	0.999193
PSMC3IP	ENSG00000131470	5.01239	1.16572e-09	2.25299e-07	11.1637	1.00751
CDC20	ENSG00000117399	4.97897	3.77282e-06	7.49429e-05	28.5677	5.07878
C1orf226	ENSG00000239887	4.96422	2.06779e-05	0.000280052	9.3548	0
BAMBI	ENSG00000095739	4.95136	7.10159e-08	3.60166e-06	12.4247	0.588926
SAPCD2	ENSG00000186193	4.88099	4.01077e-07	1.35288e-05	12.6981	1.114
FAM222A	ENSG00000139438	4.87875	3.02056e-10	1.01107e-07	6.5343	0.125999
BUB1	ENSG00000169679	4.85884	5.6705e-07	1.7554e-05	8.59239	0.662291
MAP1B	ENSG00000131711	4.83162	1.48132e-05	0.000213567	25.083	4.46264
IL1B	ENSG00000125538	4.81059	0.00934977	0.0370257	76.4522	0.815234
HS3ST4	ENSG00000182601	4.79009	0.000714582	0.00489461	19.2055	0.302054
ALYREF	ENSG00000183684	4.75576	0.00273871	0.0140794	43.7184	7.54576
CDKN2C	ENSG00000123080	4.75452	7.43555e-08	3.69247e-06	26.096	3.29955
LMNB1	ENSG00000113368	4.73009	9.42979e-09	8.67146e-07	43.9085	7.36642
DNER	ENSG00000187957	4.71408	0.000372205	0.00289939	12.1739	0.0225944
KCNK3	ENSG00000171303	4.70646	1.9397e-07	7.89001e-06	7.74216	0.461804
HJURP	ENSG00000123485	4.66916	1.53291e-09	2.53866e-07	8.03602	0.716425
TRIP13	ENSG00000071539	4.65493	6.28006e-08	3.28685e-06	8.68375	1.10027
DTL	ENSG00000143476	4.6531	8.89801e-07	2.48548e-05	9.8342	0.734978
MAPT	ENSG00000186868	4.55124	1.03676e-05	0.000160473	7.11264	0.0192276
KIF11	ENSG00000138160	4.53549	2.78198e-07	1.00985e-05	10.7587	1.59185
EZH2	ENSG00000106462	4.53526	1.52005e-07	6.47016e-06	9.84887	1.07091
H2AFZ	ENSG00000164032	4.49845	0.0511641	0.135159	105.89	13.8789
GDF15	ENSG00000130513	4.4856	0.000716872	0.0049056	29.492	0.750968
FOXA2	ENSG00000125798	4.43139	0.00162391	0.00932892	22.6657	1.64018
ORC6	ENSG00000091651	4.42569	1.55873e-09	2.53866e-07	6.34527	0.484938
GNAZ	ENSG00000128266	4.40794	4.49464e-07	1.47437e-05	8.21537	0.390715
DNAJC12	ENSG00000108176	4.40528	0.000777039	0.00522238	28.6397	1.98633
MS4A8	ENSG00000166959	4.36992	0.00359172	0.0174919	20.4588	1.28852
RAC3	ENSG00000169750	4.36505	8.7598e-08	4.16933e-06	10.3681	1.33365
SUPT4H1	ENSG00000213246	4.36186	0.000131622	0.00122716	7.35944	1.46331
COL9A3	ENSG00000092758	4.34704	0.00408016	0.0192843	19.5188	0.0157793
CDC25B	ENSG00000101224	4.31847	1.39257e-05	0.000204482	21.5618	1.94301
DPYSL5	ENSG00000157851	4.3131	0.000157833	0.00143779	9.69467	0
TMPO	ENSG00000120802	4.30663	1.03787e-08	9.051e-07	20.5974	3.71303
NXPH4	ENSG00000182379	4.29539	0.000148467	0.00136531	12.1536	0.43578
UCN3	ENSG00000178473	4.28403	0.00241963	0.0127938	22.7992	0.0058235
RRM2	ENSG00000171848	4.26661	6.14718e-06	0.000109813	26.5421	5.91598
AURKB	ENSG00000178999	4.26036	3.07559e-07	1.07811e-05	12.4867	1.24697
CHAF1A	ENSG00000167670	4.24533	3.4099e-06	6.96691e-05	18.3279	2.56303
KCNH2	ENSG00000055118	4.24012	5.22142e-06	9.77444e-05	6.3262	0
ATP6V0E2	ENSG00000171130	4.23887	1.07927e-06	2.86909e-05	17.3518	2.1087
CENPU	ENSG00000151725	4.23721	4.3497e-08	2.59206e-06	9.65095	1.19206
CTXN1	ENSG00000178531	4.23352	1.60625e-05	0.000229038	18.4783	2.83748
KIAA0101	ENSG00000166803	4.21526	0.000163049	0.00147032	10.4552	0.678851
GRP	ENSG00000134443	4.19374	0.00371559	0.0179407	33.989	0.0223578
PAFAH1B3	ENSG00000079462	4.17234	1.00663e-08	9.00028e-07	38.38	8.31084
RGS16	ENSG00000143333	4.16352	1.12648e-06	2.9725e-05	13.6138	1.69066
CDC45	ENSG00000093009	4.16079	1.97558e-07	7.93673e-06	7.29107	0.992227
NCAPG2	ENSG00000146918	4.15946	1.60705e-06	3.93276e-05	9.94834	1.06535
MSI1	ENSG00000135097	4.15648	3.7149e-05	0.000452559	7.21626	0
TYMS	ENSG00000176890	4.14371	0.00431234	0.0201553	18.1547	0.920135
RPL4	ENSG00000174444	4.14187	0.0129266	0.047453	617.085	254.892
CEP55	ENSG00000138180	4.12601	1.01853e-06	2.74849e-05	10.9352	1.62993
CENPV	ENSG00000166582	4.11319	8.37578e-06	0.000139302	7.9202	0.374827
FBXL16	ENSG00000127585	4.10925	4.92869e-06	9.39076e-05	6.26257	0
DDX39A	ENSG00000123136	4.10079	8.18776e-07	2.37086e-05	41.5811	9.20291
RCOR2	ENSG00000167771	4.1002	9.77592e-06	0.000155696	9.28282	0.288225
SYT13	ENSG00000019505	4.0891	0.00167829	0.00955402	15.5459	0
CDC6	ENSG00000094804	4.08578	2.13916e-08	1.4826e-06	9.46787	1.47707
RFC4	ENSG00000163918	4.07062	3.69053e-08	2.25564e-06	21.1415	3.91475
MZT1	ENSG00000204899	4.03661	3.16805e-07	1.10511e-05	14.451	2.17635
NCAPH	ENSG00000121152	4.03302	4.97922e-08	2.87149e-06	7.13285	0.659788
TACC3	ENSG00000013810	4.03285	0.000147818	0.00136393	35.0805	3.17583
ACBD7	ENSG00000176244	4.00997	7.77532e-06	0.000131757	5.92478	0.0463185
MTHFD2	ENSG00000065911	4.00455	1.11106e-08	9.34724e-07	20.4284	3.11323
RP11-255H23.4	ENSG00000267924	4.00041	0.000496299	0.0036295	19.2183	0.176096
MND1	ENSG00000121211	3.99519	2.19304e-05	0.000294783	6.54236	0.360399
CDCA8	ENSG00000134690	3.97866	2.32037e-08	1.55074e-06	9.53821	1.14136
APOC1	ENSG00000130208	3.97058	1.3698e-05	0.000201816	13.1778	1.76627
SNRPB	ENSG00000125835	3.96479	0.000958867	0.00616456	42.9654	12.0652
SRRT	ENSG00000087087	3.96279	2.59769e-06	5.61211e-05	20.4138	4.40519
SMC4	ENSG00000113810	3.95421	0.00163878	0.00938041	19.8649	3.10857
SYT4	ENSG00000132872	3.95321	0.00188574	0.0104859	13.6008	0
RPL21P75	ENSG00000213860	3.93734	0.12872	0.264819	236.867	34.3396
MEA1	ENSG00000124733	3.9283	7.93816e-07	2.32647e-05	23.7938	5.00086
PHGR1	ENSG00000233041	3.90552	0.00388131	0.0185778	18.4125	0
RACGAP1	ENSG00000161800	3.90232	2.42714e-07	9.13499e-06	12.9659	2.05195
ICA1	ENSG00000003147	3.90142	0.000109859	0.00106263	9.37895	0.996795
YBX2	ENSG00000006047	3.90059	2.80916e-06	5.96092e-05	6.02083	0.250893
FGF14	ENSG00000102466	3.89496	0.00499562	0.0225745	15.1951	0
BRSK1	ENSG00000160469	3.89155	7.47587e-07	2.21826e-05	5.73023	0.286763
CCL3	ENSG00000006075	3.87405	0.00123164	0.00743512	22.5028	0.562638
RAB26	ENSG00000167964	3.87316	8.67799e-05	0.000881481	8.54477	0.204523
LMNB2	ENSG00000176619	3.86788	1.03444e-05	0.000160462	24.5011	4.97072
SMOC1	ENSG00000198732	3.86679	0.00128445	0.00767985	14.3056	0.27673
TUBB2B	ENSG00000137285	3.86642	0.00496956	0.0225062	42.5781	4.25786
CLDN3	ENSG00000165215	3.84569	0.0061241	0.0264453	35.0116	11.5752
HAUS8	ENSG00000131351	3.84347	1.58493e-09	2.53866e-07	5.97542	0.759374
ZNF367	ENSG00000165244	3.83764	1.48047e-06	3.71195e-05	7.76739	0.964901
PFDN2	ENSG00000143256	3.83339	6.10196e-06	0.000109361	73.2064	15.3967
PSPC1	ENSG00000121390	3.8119	3.34728e-06	6.90994e-05	13.499	2.3194
KIFC1	ENSG00000237649	3.8002	6.07732e-05	0.000663978	11.8966	1.42706
IGFBP2	ENSG00000115457	3.79343	6.41865e-06	0.000113333	200.567	35.717
WHSC1	ENSG00000109685	3.79032	2.89302e-05	0.000368114	16.7243	1.95296
RNASEH2A	ENSG00000104889	3.78146	0.00426471	0.0199718	13.4436	2.47598
PRC1	ENSG00000198901	3.78098	1.84886e-05	0.000257222	17.1429	2.51922
GPRIN1	ENSG00000169258	3.77286	3.21381e-06	6.70028e-05	8.07477	0.116612
RPS10-NUDT3	ENSG00000270800	3.75331	0.00640259	0.0274985	17.4161	1.26273
ANAPC15	ENSG00000110200	3.71456	0.00010725	0.00104205	7.26198	2.60114
CHD7	ENSG00000171316	3.7127	4.60546e-07	1.49698e-05	5.92102	0.72855
HPV-E2	HpV18gp4	3.70924	0.000355067	0.00278261	7.48686	0.000728778
ZIC2	ENSG00000043355	3.70722	0.000506545	0.00367308	12.4514	0
SCAMP5	ENSG00000198794	3.70116	2.89307e-07	1.03442e-05	8.6677	0.449538
PKN1	ENSG00000123143	3.69827	1.49692e-06	3.72979e-05	39.9109	7.32123
ARHGAP11A	ENSG00000198826	3.68973	7.20314e-07	2.15549e-05	5.59252	0.647762
EMC6	ENSG00000127774	3.68855	2.25774e-05	0.000301921	12.4833	3.96226
BCL2A1	ENSG00000140379	3.68774	0.00316139	0.0158507	27.6986	1.26101
UPF3B	ENSG00000125351	3.66622	1.9001e-05	0.00026231	17.2503	4.7634
RBM38	ENSG00000132819	3.6618	9.34273e-07	2.54999e-05	26.4843	4.74658
GLB1L2	ENSG00000149328	3.65901	1.92887e-06	4.43516e-05	6.25719	0.488007
FAM111B	ENSG00000189057	3.65745	6.16998e-06	0.000109813	6.9938	1.34049
LCN15	ENSG00000177984	3.64113	0.0142964	0.0512963	41.971	0
FBXO5	ENSG00000112029	3.63757	1.70578e-09	2.65175e-07	12.5114	2.19685
ATF5	ENSG00000169136	3.61287	4.50024e-05	0.000524979	36.2714	5.34463
CCNB1	ENSG00000134057	3.60874	2.6894e-08	1.7644e-06	26.4583	5.47015
WDR45B	ENSG00000141580	3.5871	0.0020357	0.0111685	8.9908	3.08908
KRT7	ENSG00000135480	3.58616	0.0164521	0.0572781	27.1848	4.46246
RMI1	ENSG00000178966	3.58043	8.03159e-08	3.93055e-06	5.85933	0.532006
MCM5	ENSG00000100297	3.57571	3.51389e-07	1.20229e-05	31.845	7.41614
ARC	ENSG00000198576	3.57518	0.00152724	0.00883601	16.3343	0.54981
CCDC14	ENSG00000175455	3.5635	5.08526e-07	1.61621e-05	5.49691	0.579029
CCNA2	ENSG00000145386	3.56092	0.000262793	0.00217001	11.4205	1.38386
PCNA	ENSG00000132646	3.56053	2.4165e-09	3.45608e-07	93.6111	21.3853
FEN1	ENSG00000168496	3.55796	0.00325996	0.0162148	13.7718	2.96583
PTPRN2	ENSG00000155093	3.55731	0.000750024	0.00507419	9.71365	0
WDR54	ENSG00000005448	3.555	1.25354e-09	2.33358e-07	12.3596	2.28015
LPL	ENSG00000175445	3.54464	2.02478e-05	0.000275794	7.50122	0.272465
ACYP1	ENSG00000119640	3.54275	5.33717e-05	0.000597279	13.5145	1.50042
GRAMD1A	ENSG00000089351	3.52349	6.79285e-05	0.00072393	7.99352	0
EBP	ENSG00000147155	3.5171	0.00152265	0.00881659	13.7108	4.75825
ENO2	ENSG00000111674	3.5148	0.00175109	0.00982891	15.8253	1.88135
CPE	ENSG00000109472	3.50502	0.000197393	0.00171931	94.9344	15.337
GKAP1	ENSG00000165113	3.50087	1.30932e-05	0.000194656	6.93725	0.678335
CENPH	ENSG00000153044	3.49988	7.40256e-08	3.69247e-06	9.66011	1.89398
CDKN2D	ENSG00000129355	3.47216	6.81086e-05	0.000724769	14.9022	1.99152
SV2A	ENSG00000159164	3.4681	4.82043e-06	9.24153e-05	7.17754	0.617254
ATP5I	ENSG00000169020	3.45928	0.0860663	0.198472	68.6192	12.0937
HIST2H2AA3	ENSG00000183558	3.4569	0.00707385	0.0296687	23.1468	3.74286
C19orf48	ENSG00000167747	3.45666	1.71955e-05	0.000241108	25.4823	6.22941
COTL1	ENSG00000103187	3.44949	4.13622e-06	8.03753e-05	80.3782	16.2153
SULF1	ENSG00000137573	3.44487	0.000211535	0.00181814	26.9366	3.93416
CBX2	ENSG00000173894	3.44431	9.96336e-06	0.00015728	5.97706	0.456182
TK1	ENSG00000167900	3.44065	4.15089e-05	0.000491441	20.9706	6.56072
ESM1	ENSG00000164283	3.44028	0.00049406	0.00362362	8.92674	0.36774
WASF1	ENSG00000112290	3.43528	5.53831e-09	5.82418e-07	5.29805	0.622354
NDUFC2	ENSG00000151366	3.43198	0.0449608	0.122776	97.4025	37.9555
TMEM97	ENSG00000109084	3.42338	4.25177e-10	1.18199e-07	22.7896	5.7228
DEAF1	ENSG00000177030	3.4185	2.88832e-05	0.000368114	8.23832	2.0832
MNS1	ENSG00000138587	3.4156	0.000334061	0.00266318	8.74798	1.44082
SMS	ENSG00000102172	3.41367	1.71945e-05	0.000241108	57.2449	11.7384
PKMYT1	ENSG00000127564	3.40247	8.59128e-05	0.00087516	5.45168	0.580882
PDK4	ENSG00000004799	3.39244	0.00410405	0.0193589	27.833	1.52982
HSP90B1	ENSG00000166598	3.38225	0.0135854	0.0494398	208.276	86.3572
GADD45G	ENSG00000130222	3.38053	7.89982e-05	0.00081872	22.9286	5.54975
SIX2	ENSG00000170577	3.37504	0.00140295	0.00825719	24.1069	2.11137
TRIB3	ENSG00000101255	3.36801	1.372e-06	3.48823e-05	9.54547	0.88348
MCM4	ENSG00000104738	3.36609	6.98238e-05	0.000735361	28.4414	5.98695
KCNQ2	ENSG00000075043	3.353	0.00251639	0.0131636	9.39853	0
KPNA2	ENSG00000182481	3.34317	2.0938e-06	4.72746e-05	53.2456	13.0182
PLEKHB1	ENSG00000021300	3.33121	8.87658e-06	0.000146366	8.34319	0.863741
UBE2M	ENSG00000130725	3.32317	5.85697e-06	0.000105766	49.2093	16.843
DEK	ENSG00000124795	3.31121	2.52054e-06	5.46194e-05	64.5197	18.5136
UBALD2	ENSG00000185262	3.30331	2.20398e-07	8.42816e-06	41.2963	13.9841
EIF4A1	ENSG00000161960	3.30131	0.0446041	0.122162	67.5217	15.0254
TUBA1A	ENSG00000167552	3.2792	0.0102008	0.039623	94.2317	31.2404
ADCYAP1	ENSG00000141433	3.27649	0.00431605	0.0201594	15.2699	0.84762
ECT2	ENSG00000114346	3.27029	1.58468e-06	3.9076e-05	6.80785	0.678582
HIST2H2AA4	ENSG00000203812	3.26332	0.00573619	0.0251345	29.9114	6.06124
AC004540.4	ENSG00000225792	3.26232	8.35621e-05	0.00085732	10.519	0.657529
HIST1H1C	ENSG00000187837	3.25048	0.000614677	0.00430937	60.1443	8.50636
SDS	ENSG00000135094	3.24587	0.000486231	0.00358103	7.51224	0.0301642
CBLN1	ENSG00000102924	3.24043	0.000269211	0.00221534	8.67687	0.886549
GINS1	ENSG00000101003	3.23587	1.00688e-08	9.00028e-07	5.25772	0.830826
CIRBP	ENSG00000099622	3.2282	0.000194288	0.00169847	30.3126	9.09173
SMPD3	ENSG00000103056	3.21765	0.000646973	0.00448783	7.35996	0
RGS4	ENSG00000117152	3.21445	4.0745e-05	0.000484	12.1537	1.54379
SST	ENSG00000157005	3.21413	0.0440497	0.121014	110.341	1.22101
GGH	ENSG00000137563	3.20911	8.37642e-06	0.000139302	25.5507	5.14468
FOXRED2	ENSG00000100350	3.20794	8.88305e-06	0.000146366	14.6726	3.25546
CKAP2	ENSG00000136108	3.20741	1.39984e-05	0.000205128	16.7121	4.0067
RANBP1	ENSG00000099901	3.19604	1.42669e-05	0.000207362	70.0316	26.4989
HYOU1	ENSG00000149428	3.19596	0.000542382	0.00385472	24.9036	5.21348
TEX30	ENSG00000151287	3.19538	8.08774e-07	2.36063e-05	5.84687	0.783142
CDCA7L	ENSG00000164649	3.1873	1.4739e-07	6.38779e-06	8.47945	1.60981
FST	ENSG00000134363	3.18682	0.000507165	0.00367308	6.01143	0.313568
PPP1R1B	ENSG00000131771	3.16888	0.010847	0.0413688	21.0836	2.56145
TTYH3	ENSG00000136295	3.15963	3.07022e-07	1.07811e-05	20.9535	2.63393
KIF22	ENSG00000079616	3.15741	0.0045392	0.0210778	28.6192	5.14661
TBCB	ENSG00000105254	3.1522	5.04446e-05	0.000573497	68.8632	16.5042
SNRNP25	ENSG00000161981	3.13219	9.01021e-07	2.49736e-05	15.7538	3.73158
CCNB2	ENSG00000157456	3.13113	0.00485709	0.0221371	19.1094	3.601
TOMM6	ENSG00000214736	3.11585	0.0258698	0.0808898	22.0318	1.25088
NAT14	ENSG00000090971	3.11344	8.81214e-05	0.00089131	14.9061	2.39596
IFI30	ENSG00000216490	3.09209	0.0455703	0.123812	39.1835	12.5399
DTYMK	ENSG00000168393	3.09024	0.000341036	0.00269475	28.4742	7.17954
MT-TS2	ENSG00000210184	3.09019	0.00107729	0.00671639	254.274	96.1474
AKR7A3	ENSG00000162482	3.08805	0.000749134	0.00507308	8.15025	0.23324
TUBG1	ENSG00000131462	3.08772	0.000170973	0.00152705	37.228	10.4847
PAQR4	ENSG00000162073	3.08277	9.13668e-08	4.27035e-06	5.52999	0.661987
H2AFX	ENSG00000188486	3.08262	0.00352373	0.0172472	65.3248	12.9488
EIF4EBP1	ENSG00000187840	3.07992	1.71971e-06	4.06896e-05	55.9837	17.5911
NONO	ENSG00000147140	3.07285	4.79433e-05	0.000548548	124.894	33.9991
GMNN	ENSG00000112312	3.06608	4.84382e-09	5.32895e-07	18.5503	5.52232
HNRNPUL2	ENSG00000214753	3.0624	0.00349743	0.0171419	32.9565	14.7709
FAM105A	ENSG00000145569	3.06097	0.000160596	0.0014537	12.059	2.45227
RPL41P1	ENSG00000227063	3.05969	0.000532899	0.00381592	450.013	155.583
LIG1	ENSG00000105486	3.05581	2.06746e-05	0.000280052	8.03208	1.11071
RPLP0P6	ENSG00000213553	3.05362	0.0790926	0.185866	29.6792	5.48464
PMAIP1	ENSG00000141682	3.04989	6.56606e-06	0.000114802	14.2568	3.15534
HES4	ENSG00000188290	3.04825	8.96354e-05	0.000902792	20.2921	4.95439
PARK7	ENSG00000116288	3.04799	0.00040399	0.00310973	79.9967	29.3584
OSM	ENSG00000099985	3.01816	0.00313791	0.0157595	9.995	0.035561
RAB3IP	ENSG00000127328	3.0087	0.000773428	0.00520299	5.71866	0.648181
TUBA1B	ENSG00000123416	3.00524	5.07245e-08	2.90184e-06	534.337	160.156
RPS2P5	ENSG00000240342	3.00158	0.234508	0.40331	419.484	134.943
HNRNPA1	ENSG00000135486	2.99415	0.0307571	0.0922585	51.0445	19.0939
ME2	ENSG00000082212	2.96689	6.12129e-07	1.86716e-05	11.1669	2.89962
INCENP	ENSG00000149503	2.95805	3.38793e-08	2.12518e-06	5.38667	0.932742
THOC3	ENSG00000051596	2.9483	0.00816135	0.0332736	16.3969	6.83743
IL6	ENSG00000136244	2.94633	0.0117475	0.0439593	11.8595	0.203601
RP1-241P17.4	ENSG00000228532	2.94269	0.0108848	0.0414688	22.1326	13.4826
KNSTRN	ENSG00000128944	2.93441	4.57391e-10	1.21141e-07	6.11443	1.3541
GNAS	ENSG00000087460	2.93433	0.000383061	0.00297101	351.929	147.737
TEAD1	ENSG00000187079	2.93375	0.000314417	0.00252913	6.15284	1.43711
SMYD3	ENSG00000185420	2.92719	0.00128768	0.00769276	6.20794	0
CENPM	ENSG00000100162	2.92353	7.11739e-05	0.000747378	9.23364	2.91325
MIS18A	ENSG00000159055	2.92277	1.27269e-09	2.33358e-07	9.83037	2.31671
PTMAP2	ENSG00000197744	2.91467	0.00455982	0.0211354	15.9006	4.25901
ECH1	ENSG00000104823	2.91069	0.105647	0.230189	33.086	7.76542
SEZ6L	ENSG00000100095	2.91006	0.0025037	0.0131165	7.53122	0
MEX3A	ENSG00000254726	2.909	6.08175e-05	0.000663978	7.50455	0.810634
RPS2P46	ENSG00000189343	2.90026	0.00269716	0.0139159	122.945	42.4352
SFPQ	ENSG00000116560	2.89956	0.00268532	0.0138884	7.53668	2.20001
RP11-1033A18.1	ENSG00000224411	2.89796	0.00099883	0.00634901	12.052	0.537261
WEE1	ENSG00000166483	2.892	0.000100177	0.00098132	9.57652	1.66836
MRPL12	ENSG00000262814	2.88024	0.079916	0.187325	23.2127	6.26484
SPP1	ENSG00000118785	2.87196	0.0167997	0.0582612	43.265	11.2375
ACTG2	ENSG00000163017	2.8667	0.0222928	0.0721992	21.1027	13.2767
TAP1	ENSG00000168394	2.86375	0.00745573	0.0309078	12.4072	2.48589
CKS1B	ENSG00000173207	2.86124	8.82335e-07	2.48408e-05	36.6917	11.6659
TFPI2	ENSG00000105825	2.86123	0.0223155	0.0721992	30.1766	0.196034
SORT1	ENSG00000134243	2.85512	0.00033964	0.00269265	8.04544	1.7862
CLDND1	ENSG00000080822	2.8547	0.00121871	0.00739811	11.94	2.74341
VIL1	ENSG00000127831	2.8447	0.00526364	0.0235546	7.45337	0
PKIB	ENSG00000135549	2.84368	0.000527081	0.0037843	5.8603	0.22244
PIN1	ENSG00000127445	2.83593	5.29847e-07	1.65456e-05	69.0832	21.042
IGSF6	ENSG00000140749	2.8358	2.35555e-05	0.000309074	5.74024	0.6727
CDK11B	ENSG00000248333	2.83265	0.000967168	0.00618624	7.25977	2.51246
CSNK2B	ENSG00000204435	2.83125	0.0722522	0.174339	22.0732	4.17362
MRPL53	ENSG00000204822	2.8202	0.0244215	0.0772734	10.9962	1.75706
NOC2L	ENSG00000188976	2.81219	0.0010064	0.00638013	20.7249	7.87928
SKA1	ENSG00000154839	2.81152	0.000524492	0.00376972	5.55469	0.625332
PDIA3	ENSG00000167004	2.81072	0.214439	0.380349	160.381	162.114
HMGB3	ENSG00000029993	2.80857	0.000217509	0.00186053	26.9726	9.33043
DSN1	ENSG00000149636	2.80578	1.17855e-06	3.07584e-05	5.25108	0.853557
PCSK2	ENSG00000125851	2.80376	0.00391815	0.0187191	6.71262	0.636639
POLR3K	ENSG00000161980	2.79869	2.86057e-07	1.02794e-05	17.9218	4.29404
FAM60A	ENSG00000139146	2.79684	3.09046e-05	0.000389769	23.5053	5.33311
COL8A1	ENSG00000144810	2.79385	0.00122521	0.00741871	7.64042	0.941358
RP11-889L3.1	ENSG00000218227	2.79384	0.00610433	0.0263918	10.8884	2.23501
COL22A1	ENSG00000169436	2.79349	0.00200273	0.0110081	5.86924	0
SKP1	ENSG00000113558	2.79155	0.018422	0.0623452	10.1061	0.401419
ANKRD65	ENSG00000235098	2.78884	0.0010873	0.00675523	7.51114	1.54542
CTPS1	ENSG00000171793	2.78758	4.9536e-06	9.39221e-05	11.1526	2.69511
MLLT11	ENSG00000213190	2.78612	0.00577043	0.0252227	9.88368	0.112786
COA1	ENSG00000106603	2.78559	0.0020908	0.0114394	7.38506	1.19816
TNFRSF11B	ENSG00000164761	2.78071	0.000411552	0.00315097	5.77491	0.121737
PCSK1	ENSG00000175426	2.77868	0.00910709	0.036261	8.70502	0
TMEM160	ENSG00000130748	2.77858	0.00134508	0.00796909	32.3173	11.5263
USP18	ENSG00000184979	2.7703	5.04291e-06	9.51499e-05	7.12121	1.37705
TERF2IP	ENSG00000166848	2.76861	0.0378953	0.107878	28.39	20.3586
CARHSP1	ENSG00000153048	2.76537	0.0729506	0.175528	22.4224	7.43682
MB	ENSG00000198125	2.76188	0.0020366	0.0111685	6.01845	0.134554
ETV1	ENSG00000006468	2.76151	0.000498136	0.00363858	6.21224	0.592378
PARP1	ENSG00000143799	2.7599	1.76383e-06	4.12194e-05	66.4666	17.1262
ETFB	ENSG00000105379	2.75838	0.0669537	0.165156	36.2113	14.265
POLA1	ENSG00000101868	2.75793	8.14084e-05	0.000838835	6.10262	1.23662
STMN3	ENSG00000197457	2.74983	2.01769e-06	4.59505e-05	40.7378	10.1025
LSM7	ENSG00000130332	2.74794	7.13426e-06	0.000122343	65.8562	22.0653
TOPBP1	ENSG00000163781	2.74648	0.000409367	0.00314097	8.7092	1.6909
SPDL1	ENSG00000040275	2.74199	5.4717e-06	0.000101594	7.637	1.68987
HOOK1	ENSG00000134709	2.737	0.000474254	0.00351804	6.58501	1.45563
RP11-567I13.1	ENSG00000255351	2.73429	0.00137677	0.00813661	8.6665	0.823787
CCL4L2	ENSG00000197262	2.72107	0.000870995	0.00572471	6.4913	0.65652
KM-PA-2	ENSG00000204775	2.7148	0.00514552	0.023171	7.71406	0.266476
UBE2Q2P6	ENSG00000237550	2.70614	0.0261143	0.0813582	10.5713	1.98473
MCM3	ENSG00000112118	2.7039	6.46388e-06	0.00011385	38.9132	11.8419
NCL	ENSG00000115053	2.69925	0.0470718	0.126726	138.26	60.102
ATXN2L	ENSG00000168488	2.69291	0.000858808	0.00565501	11.2034	2.80041
HMGA1	ENSG00000137309	2.68829	0.0104282	0.0402008	84.3601	28.8249
KLF12	ENSG00000118922	2.6875	0.0136274	0.0494919	9.06713	2.13422
QSOX2	ENSG00000165661	2.68625	5.98959e-07	1.83826e-05	7.63529	1.18669
RPS3A	ENSG00000145425	2.68305	0.241753	0.410733	119.186	96.7662
CDC7	ENSG00000097046	2.68268	0.000159409	0.00144846	5.24301	0.697727
BAX	ENSG00000087088	2.67924	0.000103279	0.00100483	36.583	6.69884
CCDC34	ENSG00000109881	2.67735	0.0101777	0.0395549	15.9034	2.69314
PABPN1	ENSG00000100836	2.6722	0.0498556	0.132781	25.9271	8.82277
ISYNA1	ENSG00000105655	2.66953	0.000338769	0.00269142	12.9219	3.25469
B4GALNT4	ENSG00000182272	2.6677	0.000485207	0.00358072	5.60214	0.858494
LRRC61	ENSG00000127399	2.66074	0.000101712	0.000993633	9.51925	2.21688
HINT2	ENSG00000137133	2.65944	0.00833085	0.0337912	14.0943	5.28195
RGS1	ENSG00000090104	2.65799	0.00327233	0.0162341	19.2272	2.92987
CALB2	ENSG00000172137	2.65759	0.0113321	0.0427807	14.6053	0.0607346
CDK2	ENSG00000123374	2.65672	8.3412e-09	7.94777e-07	16.9936	4.5597
MARCKSL1	ENSG00000175130	2.655	0.00571226	0.0250673	94.8112	30.175
WDR76	ENSG00000092470	2.65481	9.1599e-07	2.50967e-05	5.15552	0.999029
EMC4	ENSG00000128463	2.6507	0.00188815	0.0104912	15.8709	7.07286
CANX	ENSG00000127022	2.64992	0.0053538	0.0238536	39.2169	12.0837
DAZAP1	ENSG00000071626	2.64662	8.97685e-06	0.000147571	31.2288	11.2999
PRTFDC1	ENSG00000099256	2.64552	9.28607e-06	0.000150464	6.92759	1.43956
CPLX3	ENSG00000213578	2.64375	0.00450757	0.0209582	6.17854	0.0357637
NDUFS3	ENSG00000213619	2.64153	0.0461163	0.124821	26.7651	18.6361
TMEM238	ENSG00000233493	2.64071	0.0249615	0.0787036	18.1353	1.46096
C16orf87	ENSG00000155330	2.63957	7.94573e-08	3.91861e-06	6.70989	1.66455
SLC41A3	ENSG00000114544	2.63819	5.91394e-05	0.000648629	9.54743	2.51881
PRIM1	ENSG00000198056	2.6381	0.00344332	0.0169348	5.79931	0.328798
NCOA6	ENSG00000198646	2.63259	0.00558126	0.0245912	7.83913	1.00648
AC139149.1	ENSG00000266077	2.62532	0.000734118	0.00500446	21.8264	8.0016
GPC3	ENSG00000147257	2.62331	0.00233873	0.0124803	10.0608	1.07413
ASNS	ENSG00000070669	2.62002	0.00288109	0.0147057	7.08237	1.41241
AKAP8L	ENSG00000011243	2.61959	0.0188727	0.0635099	7.89777	1.77373
SOX4	ENSG00000124766	2.61767	0.0105461	0.0405456	53.33	13.9321
UBE2D2	ENSG00000131508	2.61102	0.0028337	0.0144948	20.9168	6.13915
VBP1	ENSG00000155959	2.60966	2.40162e-06	5.29654e-05	25.3237	6.80157
TSTD1	ENSG00000215845	2.60827	0.0304396	0.0915032	15.3167	6.00797
HN1	ENSG00000189159	2.60711	0.0525857	0.137794	16.1828	3.70101
MCM6	ENSG00000076003	2.60482	1.63338e-06	3.93276e-05	21.399	6.54997
SYT7	ENSG00000011347	2.6024	0.00713562	0.0298927	7.14931	0.365753
IDH2	ENSG00000182054	2.59846	0.00803873	0.0328861	52.341	19.7093
CGA	ENSG00000135346	2.59345	0.0406061	0.113472	19.4165	0.00978761
SRGN	ENSG00000122862	2.58877	0.00917653	0.0364546	80.5859	14.3155
EPCAM	ENSG00000119888	2.58567	0.0257892	0.0807083	81.8582	24.9879
FANCI	ENSG00000140525	2.58539	0.000292971	0.00238072	4.91994	0.996839
NASP	ENSG00000132780	2.57947	1.94879e-08	1.40766e-06	33.2522	13.3602
PRDX2	ENSG00000167815	2.57392	0.085449	0.197239	84.2954	54.7484
DNAJC2	ENSG00000105821	2.57362	0.00456639	0.0211354	7.02774	1.70622
BEX2	ENSG00000133134	2.57358	0.0100397	0.0390822	19.0395	2.97079
RPL7AP66	ENSG00000175886	2.56795	0.0348063	0.100974	15.1773	5.9602
SPC25	ENSG00000152253	2.56495	0.000503873	0.00366178	5.05266	1.16882
TIMELESS	ENSG00000111602	2.56232	5.08504e-05	0.000576643	10.6532	2.02589
XRCC1	ENSG00000073050	2.56073	0.00801798	0.0328388	11.5754	3.49872
WDR34	ENSG00000119333	2.56059	0.00575113	0.0251537	42.9776	12.7897
RFC3	ENSG00000133119	2.55363	0.0296492	0.0896876	9.49659	1.43616
CCL18	ENSG00000006074	2.55156	0.00613897	0.0264935	7.83252	0.320515
SERF2	ENSG00000140264	2.54295	0.117864	0.248554	62.1272	12.6394
ANP32E	ENSG00000143401	2.53928	4.62362e-05	0.000532656	32.3166	9.18484
PPP1R17	ENSG00000106341	2.53582	0.0179824	0.0612345	8.94756	0
C10orf10	ENSG00000165507	2.53379	0.0156866	0.0550686	8.77515	1.64288
FAM167A	ENSG00000154319	2.53224	0.00438661	0.0204356	8.04022	0.756269
C11orf84	ENSG00000168005	2.53084	1.21476e-05	0.000184433	11.3029	2.8264
GDI1	ENSG00000203879	2.53035	4.62564e-05	0.000532656	65.383	19.9882
APOO	ENSG00000184831	2.52878	1.48457e-06	3.71195e-05	8.53167	2.18102
PPP2CA	ENSG00000113575	2.52373	0.0156007	0.054848	8.00892	0.0179246
RASSF1	ENSG00000068028	2.52222	0.000495685	0.0036295	6.217	1.60982
NCAPH2	ENSG00000025770	2.52151	7.06508e-06	0.000121448	21.4924	5.98
SLC35B1	ENSG00000121073	2.52149	0.00119079	0.00725948	16.2913	5.7596
RPN1	ENSG00000163902	2.51958	0.0493685	0.131778	78.836	51.2989
ZNF664	ENSG00000179195	2.51956	0.000377824	0.00293676	27.0079	7.46924
TRIM28	ENSG00000130726	2.51766	5.24996e-07	1.64778e-05	98.1877	32.0834
EEF2	ENSG00000167658	2.51147	0.000201189	0.00173966	756.407	271.045
POMGNT1	ENSG00000085998	2.51001	0.00171073	0.00968773	12.3603	4.70369
LFNG	ENSG00000106003	2.50962	0.00911439	0.0362699	16.9032	4.22289
HDGFRP3	ENSG00000166503	2.50947	0.0488707	0.130645	12.096	2.23284
SLC20A1	ENSG00000144136	2.50754	0.000121557	0.00114225	15.5097	3.93678
LINC00152	ENSG00000222041	2.50578	0.0220478	0.0716327	16.9222	8.72549
NCAPD2	ENSG00000010292	2.50534	5.31657e-06	9.90072e-05	15.7489	4.64438
KLC2	ENSG00000174996	2.49819	1.30148e-05	0.000193894	5.97907	1.12108
ITGB3BP	ENSG00000142856	2.49567	6.8736e-05	0.000728194	13.3677	4.08416
THOP1	ENSG00000172009	2.49277	3.85256e-05	0.000466153	13.633	3.30091
MFI2-AS1	ENSG00000228109	2.49001	6.36128e-05	0.000690281	5.34499	1.95499
LRRC41	ENSG00000132128	2.48651	0.00976464	0.0382974	8.81336	3.02653
CIC	ENSG00000079432	2.48584	0.000195823	0.0017098	7.05505	1.2358
IRS2	ENSG00000185950	2.4848	0.000294378	0.00238674	7.4046	1.39485
AKR1B1	ENSG00000085662	2.48437	0.00133662	0.00793867	28.0474	7.26818
C4orf48	ENSG00000243449	2.4831	0.0077174	0.0317898	12.3312	2.46896
FEV	ENSG00000163497	2.4666	0.00950626	0.03744	6.41001	0.0199572
RPL9P8	ENSG00000230903	2.4662	0.0439513	0.120836	12.2585	1.94337
NUPL1	ENSG00000139496	2.46453	0.000198638	0.00172595	7.80283	2.30816
FANCL	ENSG00000115392	2.46414	3.49776e-06	7.10957e-05	7.84985	1.54105
ANXA13	ENSG00000104537	2.4614	0.0567982	0.146196	18.4589	0
RAD21	ENSG00000164754	2.46112	0.02007	0.0665062	30.1203	11.9053
SEZ6L2	ENSG00000174938	2.45764	0.000276863	0.00226268	6.08334	1.80607
FTH1P7	ENSG00000232187	2.4562	0.000181798	0.001603	41.6944	12.0354
GNL3	ENSG00000163938	2.45369	0.0191246	0.0640562	20.0925	10.5566
PRPS1	ENSG00000147224	2.45343	8.48666e-07	2.43551e-05	24.1151	6.83315
SAE1	ENSG00000142230	2.45323	0.00489281	0.0222715	42.6711	12.5472
ATF3	ENSG00000162772	2.44813	0.00467362	0.0215203	13.6694	3.82115
MLXIP	ENSG00000175727	2.44638	1.74659e-06	4.09503e-05	8.90216	2.67796
MUC13	ENSG00000173702	2.4378	0.019556	0.06535	9.42552	0.0374915
LAGE3	ENSG00000196976	2.43389	0.000407589	0.00313069	26.8397	8.25286
ATAD2	ENSG00000156802	2.43188	0.0136753	0.0496155	5.55174	0.997448
MFSD12	ENSG00000161091	2.43161	0.0034786	0.0170614	9.001	2.72294
TARDBP	ENSG00000120948	2.43091	0.0630538	0.158043	32.0092	12.7034
ACIN1	ENSG00000100813	2.42609	0.00319298	0.0159115	10.166	3.50117
TJP1	ENSG00000104067	2.42316	0.159322	0.309589	53.6326	5.24014
NIPAL3	ENSG00000001461	2.42201	0.000503022	0.00366178	7.74249	2.43962
CIZ1	ENSG00000148337	2.42166	0.0197732	0.0657974	16.0761	6.43353
POSTN	ENSG00000133110	2.4198	0.0147346	0.0524735	32.0075	7.8177
GSK3A	ENSG00000105723	2.41479	0.0384594	0.10907	11.2454	1.25454
MSH2	ENSG00000095002	2.41319	0.00836953	0.0338712	12.0944	2.84902
BOP1	ENSG00000170727	2.41117	3.99598e-05	0.000477847	11.9691	3.43617
PCBP4	ENSG00000090097	2.4092	0.00268795	0.0138884	9.2323	2.2102
RUVBL2	ENSG00000183207	2.40871	2.46952e-06	5.36763e-05	29.0848	10.15
FGD1	ENSG00000102302	2.40589	7.58597e-06	0.000129468	6.06412	1.4328
AC079250.1	ENSG00000230979	2.40547	0.00483904	0.0220689	29.936	12.0645
RET	ENSG00000165731	2.40546	0.013449	0.0489935	7.86161	0
IER5	ENSG00000162783	2.40246	0.00298058	0.0151379	26.6441	5.69196
NUDT1	ENSG00000106268	2.40068	0.000628978	0.00438812	17.0288	6.35064
MRPL41	ENSG00000182154	2.39954	0.000212889	0.00182757	45.1406	12.4902
USP11	ENSG00000102226	2.3922	0.000279425	0.00227841	29.6481	7.95631
ODC1	ENSG00000115758	2.39194	0.00170842	0.00968773	44.4368	17.0703
GADD45A	ENSG00000116717	2.39193	2.20361e-05	0.000295647	35.3132	8.22995
FAM195B	ENSG00000225663	2.39091	3.47753e-05	0.000430984	17.0046	5.4271
CKB	ENSG00000166165	2.39015	0.0200398	0.0664369	114.863	55.3982
H2AFY	ENSG00000113648	2.3896	0.0576914	0.148027	11.8104	4.41782
TNFAIP6	ENSG00000123610	2.38826	0.00913169	0.0363185	8.27741	0.808429
PKN3	ENSG00000160447	2.38824	3.36973e-06	6.90994e-05	5.28228	1.2206
PHF19	ENSG00000119403	2.38758	0.000825022	0.00546271	9.65768	2.33132
COPE	ENSG00000105669	2.38157	0.103585	0.226927	39.3516	14.9648
SKAP1	ENSG00000141293	2.37929	0.00530554	0.0237125	6.25839	0.966561
CSNK1E	ENSG00000213923	2.37339	0.00701201	0.0294438	9.28181	2.09095
USP39	ENSG00000168883	2.36947	0.00796276	0.0326501	12.6409	4.94448
NME1	ENSG00000239672	2.36399	0.20127	0.362875	33.8162	7.22215
ENAH	ENSG00000154380	2.36239	0.00526115	0.0235546	19.3209	5.77332
ZBTB10	ENSG00000205189	2.35944	0.000249557	0.00208633	6.40688	1.94212
NSMCE4A	ENSG00000107672	2.3582	5.62827e-06	0.000103199	13.4354	6.12608
ADAMTS2	ENSG00000087116	2.35323	0.00587612	0.025622	7.02058	1.05621
DBNDD2	ENSG00000244274	2.34728	0.0129982	0.0476667	17.5358	4.90141
PTBP1	ENSG00000011304	2.34633	0.000125878	0.00117667	56.4186	18.5631
MEX3D	ENSG00000181588	2.34386	0.000355268	0.00278261	19.003	3.28629
ACBD6	ENSG00000135847	2.34325	0.00434601	0.0202612	11.0775	3.92864
MAP1S	ENSG00000130479	2.34238	1.57363e-06	3.89379e-05	13.0094	3.10542
OCIAD2	ENSG00000145247	2.34101	0.00868026	0.0348722	33.9345	9.4437
HDAC2	ENSG00000196591	2.33829	0.068489	0.167728	13.5651	1.6357
ENSAP2	ENSG00000259032	2.336	0.118352	0.249019	13.9966	5.47665
ACOT7	ENSG00000097021	2.32969	0.00190863	0.0105708	14.0949	3.73282
C11orf96	ENSG00000187479	2.32793	0.0727054	0.175056	31.6981	6.60046
CEL	ENSG00000170835	2.32698	0.0811136	0.189433	45.5248	0
YEATS4	ENSG00000127337	2.32682	3.6189e-07	1.23232e-05	7.83458	2.43728
SLMO2	ENSG00000101166	2.32517	5.76908e-06	0.000104707	31.5289	10.4045
THBS1	ENSG00000137801	2.3216	0.0166129	0.0576973	34.0788	5.19487
NTS	ENSG00000133636	2.32103	0.0676564	0.166258	16.6533	0.378589
SAP30	ENSG00000164105	2.31943	8.56587e-05	0.000875064	11.2923	2.23274
ARHGAP4	ENSG00000089820	2.31797	0.0191483	0.0641056	5.74745	0.516345
SEPT7	ENSG00000122545	2.31757	0.0189308	0.0636412	19.8615	7.22012
STXBP1	ENSG00000136854	2.31706	0.0118096	0.0441224	14.4548	4.05667
MT2A	ENSG00000125148	2.31393	0.0216521	0.0706379	177.444	39.8212
HDAC6	ENSG00000094631	2.31354	0.000193749	0.00169792	5.52737	1.16029
PSMA2	ENSG00000106588	2.31335	0.043159	0.119254	53.4775	23.7548
RPS8	ENSG00000142937	2.31251	0.255367	0.425573	279.144	176.256
SCCPDH	ENSG00000143653	2.30336	5.83895e-06	0.000105707	15.1893	5.13436
RBM4	ENSG00000173933	2.3003	0.0323069	0.0957377	11.0027	4.34606
BUB3	ENSG00000154473	2.30002	1.28717e-05	0.000192163	39.0211	13.7197
NPM1P39	ENSG00000225159	2.297	0.0248932	0.0785574	21.7074	11.0096
MT1F	ENSG00000198417	2.293	0.000197974	0.00172228	9.09706	2.38535
FBL	ENSG00000105202	2.2915	4.59775e-07	1.49698e-05	138.594	58.5544
EBNA1BP2	ENSG00000117395	2.2903	0.0823503	0.191446	17.6971	9.12993
USP12	ENSG00000152484	2.28874	0.000148686	0.00136531	9.34522	3.54247
RSRC1	ENSG00000174891	2.28663	4.5343e-05	0.000528091	5.75427	1.69141
CDCA4	ENSG00000170779	2.28335	0.000344491	0.00271305	14.6674	4.68535
SF3B4	ENSG00000143368	2.28324	0.157636	0.30682	20.6892	8.30416
PLXNB2	ENSG00000196576	2.28298	0.00504932	0.0227953	18.3658	6.12636
H2AFV	ENSG00000105968	2.28276	5.50279e-05	0.000611032	59.0508	20.3902
PNISR	ENSG00000132424	2.28077	0.000392119	0.00303468	13.3222	5.1474
LDHB	ENSG00000111716	2.27689	0.0113103	0.0427709	139.809	51.2288
JUN	ENSG00000177606	2.27581	0.00165859	0.00945817	122.044	44.4779
ZNF579	ENSG00000218891	2.27195	0.00827842	0.0335976	8.18972	1.56828
MORN2	ENSG00000188010	2.27106	0.0263411	0.0817912	11.5551	8.1555
BRMS1	ENSG00000174744	2.27061	0.0355935	0.102591	4.76056	1.78975
PHF13	ENSG00000116273	2.26946	7.36125e-05	0.000769595	6.7437	1.52648
WRB	ENSG00000182093	2.26783	0.0109792	0.0417841	8.06037	2.82124
PYCR1	ENSG00000183010	2.26621	0.00811645	0.0331283	12.1929	4.54946
PTMS	ENSG00000159335	2.26533	9.37785e-05	0.000932699	255.046	106.406
NPM1	ENSG00000181163	2.2627	0.0122379	0.0454615	244.299	114.499
GUSB	ENSG00000169919	2.25926	7.59707e-07	2.2449e-05	25.9213	7.94656
CCDC167	ENSG00000198937	2.25729	0.000954482	0.00614359	33.7642	11.4605
CMC2	ENSG00000103121	2.25458	0.066232	0.163941	8.43758	1.49445
CDC34	ENSG00000099804	2.25248	4.4578e-05	0.000520878	28.4393	9.57022
PRKAR1B	ENSG00000188191	2.25247	0.000542819	0.00385472	5.0499	1.51096
HNRNPCP2	ENSG00000204253	2.24849	0.0293057	0.089025	19.2585	4.18349
GSTO1	ENSG00000148834	2.24689	8.38711e-05	0.000859259	40.9055	14.435
UBA2	ENSG00000126261	2.24668	8.25025e-05	0.000847666	27.9333	10.035
GPSM1	ENSG00000160360	2.24297	0.00143601	0.00841712	5.22756	0.683473
HTATSF1	ENSG00000102241	2.24231	0.00164885	0.0094252	44.1549	16.1528
TSPAN15	ENSG00000099282	2.24198	0.000148731	0.00136531	12.9525	3.77809
MIEN1	ENSG00000141741	2.23986	0.064998	0.161494	16.6685	6.47568
DPY30	ENSG00000162961	2.23937	0.00472087	0.0216542	28.5779	10.1576
MAD2L2	ENSG00000116670	2.23769	0.00654138	0.0279268	20.4603	6.43024
FUS	ENSG00000089280	2.23495	6.8242e-05	0.000725109	48.7594	17.8098
NSUN5	ENSG00000130305	2.23403	1.24449e-05	0.000188146	8.77549	3.05723
RP11-627K11.1	ENSG00000243517	2.23307	0.0275196	0.0848244	12.3261	0.945206
TIMM50	ENSG00000105197	2.23291	4.16651e-07	1.39881e-05	25.1903	9.86479
TUFM	ENSG00000178952	2.23067	0.0123244	0.0457354	64.866	29.4749
RP11-1094M14.11	ENSG00000267321	2.23006	1.26945e-05	0.000189913	5.44634	1.70593
RPS17L	ENSG00000182774	2.22786	0.214549	0.380349	15.4509	44.2765
HIST2H2BC	ENSG00000203819	2.22545	0.00103698	0.00652402	5.39294	0.764621
HDGFRP2	ENSG00000167674	2.22493	2.3388e-05	0.000307499	26.1296	9.99262
TUBB2A	ENSG00000137267	2.22073	0.00918679	0.0364566	29.0246	8.96169
EXOSC8	ENSG00000120699	2.22054	0.00105749	0.00662345	11.3879	3.81863
DNMT1	ENSG00000130816	2.21549	0.0634343	0.158442	8.3696	1.47399
RMND5A	ENSG00000153561	2.21333	0.00476473	0.0217577	10.1777	4.52302
HNRNPD	ENSG00000138668	2.21281	9.5737e-05	0.000942997	78.435	35.224
IP6K2	ENSG00000068745	2.21155	0.000171048	0.00152705	9.13791	3.55188
NPTXR	ENSG00000221890	2.20373	0.00719907	0.030088	7.46652	1.63541
RMI2	ENSG00000175643	2.20336	0.0340896	0.0995405	7.06773	1.89636
MTHFS	ENSG00000136371	2.19724	0.000878054	0.00574471	7.45079	1.981
RP11-111M22.3	ENSG00000255135	2.19656	5.43816e-08	3.03021e-06	4.90016	1.64394
CDCA5	ENSG00000146670	2.19575	0.0304105	0.0915032	7.82639	1.49656
ARRB2	ENSG00000141480	2.19407	0.000109789	0.00106263	20.1573	5.58209
FAM211A-AS1	ENSG00000175061	2.1883	0.184787	0.342069	42.9105	21.8398
COX17	ENSG00000138495	2.1857	0.0453651	0.123395	34.0486	9.53948
SNRNP70	ENSG00000104852	2.18261	2.40718e-06	5.29654e-05	40.8406	20.1024
MTA2	ENSG00000149480	2.18181	0.0678203	0.166433	6.95204	3.01054
SMC2	ENSG00000136824	2.17993	0.00941	0.0371568	6.43794	1.72755
DDIT4	ENSG00000168209	2.17727	0.000745639	0.00506367	54.0362	15.1769
RFC2	ENSG00000049541	2.17652	4.58429e-06	8.81244e-05	15.8638	6.97759
KHSRP	ENSG00000088247	2.16916	0.000243648	0.00205221	13.1332	4.17145
TMEM106C	ENSG00000134291	2.16805	0.000926984	0.0060153	23.819	8.85633
TCF4	ENSG00000196628	2.16634	0.0323187	0.0957377	8.84669	3.29986
RP11-169K16.7	ENSG00000233954	2.16546	0.00856504	0.0344868	11.7529	2.03323
SUZ12	ENSG00000178691	2.16258	0.000172631	0.00153734	9.53186	3.27107
HSPD1	ENSG00000144381	2.16162	0.0223276	0.0721992	76.1694	29.5128
CRY1	ENSG00000008405	2.16112	5.48391e-06	0.000101594	8.4012	2.67485
GTPBP4	ENSG00000107937	2.1587	0.0125621	0.0464206	7.57606	3.25405
SHISA2	ENSG00000180730	2.15822	0.0299545	0.0903819	7.71411	0.432498
ARL6IP6	ENSG00000177917	2.15707	7.80491e-06	0.000131945	7.22267	1.8314
TP53BP2	ENSG00000143514	2.15677	0.000915858	0.00595391	9.02969	2.38176
KIT	ENSG00000157404	2.15306	0.0144741	0.0518298	5.74496	1.09031
SPRY4	ENSG00000187678	2.15081	0.00379886	0.0182505	11.5166	2.98168
CEACAM5	ENSG00000105388	2.1503	0.104671	0.228619	18.2987	1.20155
SAFB	ENSG00000160633	2.1502	4.10839e-05	0.000487215	30.1425	9.98422
ARID1A	ENSG00000117713	2.14968	0.00046261	0.00345315	8.97357	2.19821
HNRNPA2B1	ENSG00000122566	2.14614	1.97381e-06	4.52396e-05	154.504	58.997
SNRPA1	ENSG00000131876	2.14596	3.06824e-06	6.45322e-05	15.2596	6.00744
CTGF	ENSG00000118523	2.14123	0.0246876	0.0780118	68.8309	19.4565
NTHL1	ENSG00000065057	2.13764	2.36022e-06	5.22536e-05	12.3556	4.20174
PPM1D	ENSG00000170836	2.13701	1.18652e-05	0.000180528	7.89114	2.97583
RPSA	ENSG00000168028	2.13638	0.0197367	0.0657237	187.857	101.226
PAK4	ENSG00000130669	2.13611	0.00084384	0.0055667	6.83115	1.73791
SLC25A4	ENSG00000151729	2.1338	0.0043201	0.0201652	17.6217	6.68891
RNPS1	ENSG00000205937	2.13192	1.04475e-06	2.79812e-05	38.6234	13.6055
DCTPP1	ENSG00000179958	2.13179	6.67583e-05	0.000714654	33.1904	11.2012
DAZAP2	ENSG00000183283	2.13168	0.154961	0.303597	33.5102	31.3869
POMC	ENSG00000115138	2.13152	0.0669387	0.165156	15.5011	0.358325
RBM14	ENSG00000239306	2.13084	0.0570384	0.14672	6.88353	2.14172
ACLY	ENSG00000131473	2.13072	0.000372856	0.0029013	41.1993	12.1023
HPRT1	ENSG00000165704	2.12961	0.0114661	0.0431595	25.4196	8.81068
MRGBP	ENSG00000101189	2.12843	1.60785e-05	0.000229038	8.57603	2.87689
NOMO3	ENSG00000103226	2.12695	0.0374528	0.106959	12.4842	6.01692
CUEDC2	ENSG00000107874	2.12489	1.24911e-06	3.23637e-05	33.2527	13.1226
RP11-386G11.10	ENSG00000258017	2.12434	0.044295	0.121548	12.4247	7.42003
RPSAP58	ENSG00000205246	2.12275	0.249477	0.419641	27.218	16.7907
UCP2	ENSG00000175567	2.12009	0.0330702	0.0973197	37.7047	15.6069
NABP2	ENSG00000139579	2.11988	1.13784e-08	9.46128e-07	18.6346	7.80956
LBR	ENSG00000143815	2.11885	0.00303764	0.015384	15.4905	5.59335
FCGR2A	ENSG00000143226	2.11727	0.0379813	0.107994	9.36429	2.12594
NIPSNAP1	ENSG00000184117	2.11719	0.0806509	0.188784	23.4012	4.08505
CAMK2N1	ENSG00000162545	2.11627	0.00119569	0.00727073	20.4035	7.34165
STRA13	ENSG00000169689	2.11349	0.00300464	0.0152385	15.8149	9.68991
IFI27L1	ENSG00000165948	2.11308	0.00506848	0.0228673	10.9117	2.43192
SRM	ENSG00000116649	2.11101	0.000741056	0.00503735	50.9657	20.7729
RECQL	ENSG00000004700	2.11055	5.142e-05	0.000579976	5.51603	1.9689
FADS2	ENSG00000134824	2.11052	0.118362	0.249019	15.0879	8.19957
CACYBP	ENSG00000116161	2.11017	4.19937e-05	0.00049554	34.3984	12.953
MCMBP	ENSG00000197771	2.10785	0.0141443	0.0509039	7.2028	3.03727
TM4SF4	ENSG00000169903	2.10767	0.0590833	0.150625	10.2696	0
MMP3	ENSG00000149968	2.10755	0.0928375	0.210289	20.9909	0.0117401
SLC2A3	ENSG00000059804	2.10728	0.0316708	0.0943266	19.8517	2.47237
LSR	ENSG00000105699	2.10446	0.032054	0.0952283	30.1681	10.7548
SOCS3	ENSG00000184557	2.10444	0.0535607	0.139837	40.1626	10.1784
NPIPA7	ENSG00000214967	2.10417	0.00848901	0.0342772	5.35398	2.00835
YBX1P10	ENSG00000213866	2.10376	0.000357513	0.00279713	13.903	5.04599
SIPA1L3	ENSG00000105738	2.10357	0.0126185	0.046561	8.57329	1.00944
ATAD3A	ENSG00000197785	2.10283	0.000149489	0.0013705	9.43093	3.40075
DTD1	ENSG00000125821	2.10217	2.60935e-05	0.000338033	18.8965	7.1896
SNHG12	ENSG00000197989	2.10198	0.000481562	0.00356117	6.15985	2.15249
DGAT2	ENSG00000062282	2.10001	0.00661366	0.0281681	4.59594	1.6643
EIF4A3	ENSG00000141543	2.09922	1.1507e-05	0.000176581	35.9111	14.6212
MAN2B1	ENSG00000104774	2.09634	0.0612928	0.154769	12.042	0.967586
WBP2	ENSG00000132471	2.09586	0.00347077	0.0170502	33.2407	15.1533
LSM1	ENSG00000175324	2.09407	0.0676544	0.166258	9.3283	4.42796
NHLH1	ENSG00000171786	2.09093	0.0423095	0.117305	7.27404	0.0108802
TMEM38B	ENSG00000095209	2.09083	5.9528e-06	0.000106956	5.01707	1.30838
USP1	ENSG00000162607	2.0905	0.0488507	0.13064	26.0181	6.50643
TTR	ENSG00000118271	2.0865	0.113087	0.242172	18.4214	0.517693
PPAT	ENSG00000128059	2.08548	6.13596e-07	1.86716e-05	5.17897	1.67566
AGPAT5	ENSG00000155189	2.0847	0.00231495	0.0123816	9.66881	3.16573
FAM50A	ENSG00000071859	2.0844	3.49961e-06	7.10957e-05	39.9496	18.114
LSM4	ENSG00000130520	2.08431	0.000260292	0.00215754	56.7789	22.9333
RBM15B	ENSG00000179837	2.08403	6.86073e-06	0.000118792	11.2257	4.31696
UBR7	ENSG00000012963	2.07966	0.0294088	0.0892245	8.80694	2.94618
SETD8	ENSG00000183955	2.07846	0.00883903	0.035448	7.77237	2.77516
NPIPB3	ENSG00000169246	2.07771	0.112226	0.240779	6.6996	2.76036
UPF3A	ENSG00000169062	2.07585	4.58258e-05	0.000531119	12.3156	4.60835
KHDRBS3	ENSG00000131773	2.07528	0.0567505	0.146137	4.54377	1.58916
PPP1CC	ENSG00000186298	2.0741	0.00066087	0.00457934	35.8513	16.624
GPT2	ENSG00000166123	2.07348	0.0145491	0.0519942	7.62228	1.41837
NRSN2	ENSG00000125841	2.07248	0.052255	0.137179	10.6663	3.17216
CBX1	ENSG00000108468	2.06885	4.90858e-05	0.000560723	47.0975	17.5517
SNRPA	ENSG00000077312	2.06653	2.15128e-07	8.36077e-06	48.8756	25.5112
KLHL2	ENSG00000109466	2.06598	7.6773e-05	0.000796813	5.05861	1.583
ENC1	ENSG00000171617	2.06406	0.061826	0.155948	8.29218	0.0736387
SRSF4	ENSG00000116350	2.06212	0.000599073	0.0042165	36.4265	10.5206
SSBP3	ENSG00000157216	2.06121	0.0434185	0.119786	19.6809	8.43419
RFC5	ENSG00000111445	2.06033	0.00658708	0.0280875	6.36467	1.91082
RRS1	ENSG00000179041	2.05938	0.032134	0.0953486	5.89742	2.73855
GMPS	ENSG00000163655	2.05669	9.14628e-06	0.000149327	12.526	4.67111
KPNB1	ENSG00000108424	2.05629	0.0403903	0.113223	37.8301	16.7159
PFDN4	ENSG00000101132	2.05484	0.0180631	0.0613922	18.2432	10.3244
FTLP3	ENSG00000226608	2.05472	0.000975114	0.00622037	6.37832	2.26843
NUP205	ENSG00000155561	2.05397	0.00319222	0.0159115	9.28365	3.34362
HIPK2	ENSG00000064393	2.05385	0.0195956	0.0653888	6.63996	2.68791
FBXO45	ENSG00000174013	2.0536	1.75624e-05	0.000245291	4.7307	1.6154
NAMPTL	ENSG00000229644	2.05355	0.0251447	0.0790371	24.9548	5.01965
C1QB	ENSG00000173369	2.05333	0.043851	0.120731	54.0644	19.2763
RGAG4	ENSG00000242732	2.05227	0.00240928	0.0127905	5.32994	1.1825
IRF2BP1	ENSG00000170604	2.05182	8.71501e-05	0.000883986	19.5606	7.10544
GTF3A	ENSG00000122034	2.05094	0.000613141	0.00430281	42.1238	17.5538
PPM1G	ENSG00000115241	2.0508	2.06761e-10	7.39273e-08	57.7318	26.36
TGFBI	ENSG00000120708	2.04993	0.0175396	0.0600123	47.4183	14.7566
TRABD	ENSG00000170638	2.04984	0.000114205	0.00109036	5.56857	1.78644
PPP1R14A	ENSG00000167641	2.04975	0.0217241	0.0707467	20.4781	11.4206
KCTD3	ENSG00000136636	2.04924	1.33147e-05	0.000197538	14.438	5.067
STAU1	ENSG00000124214	2.04889	0.000644198	0.00448555	24.8902	10.1112
MED30	ENSG00000164758	2.04866	6.74326e-06	0.000117326	8.34257	2.25727
GMPR	ENSG00000137198	2.04782	0.0192717	0.0644585	6.60177	1.27917
ANKRD10	ENSG00000088448	2.04504	0.000206485	0.001779	7.25538	2.34451
RPL35P2	ENSG00000220583	2.04437	0.172428	0.325854	39.6494	20.3535
GOLIM4	ENSG00000173905	2.04432	0.000250431	0.00208965	10.4358	3.65283
SNHG6	ENSG00000245910	2.0439	0.00621133	0.0267437	63.588	16.9018
INTS1	ENSG00000164880	2.04212	0.00378464	0.0182004	7.74886	2.47689
ZNF672	ENSG00000171161	2.03791	1.02564e-05	0.000160139	13.5877	4.45554
SLC25A6	ENSG00000169100	2.03384	0.00123208	0.00743512	98.9851	48.8592
SMARCC2	ENSG00000139613	2.03339	0.0122925	0.0456405	9.93916	2.82569
DDAH1	ENSG00000153904	2.03314	0.0715379	0.173002	8.20068	1.09355
MRPL38	ENSG00000204316	2.031	0.142611	0.285045	12.9036	4.68541
MT1G	ENSG00000125144	2.02958	0.0233254	0.0746309	5.08749	1.48795
LINC00467	ENSG00000153363	2.02708	9.14603e-05	0.000913541	4.92639	1.43295
DPYSL3	ENSG00000113657	2.02666	0.0354432	0.102372	21.1948	9.24247
PPP1CA	ENSG00000172531	2.02428	0.0375855	0.107209	45.6716	28.0714
ABHD8	ENSG00000127220	2.02361	0.00646799	0.0277294	8.42615	1.93055
UPF1	ENSG00000005007	2.02232	0.0294281	0.0892454	11.8413	4.44376
MAFK	ENSG00000198517	2.02219	0.00126625	0.00759742	7.90749	1.77258
RAD51C	ENSG00000108384	2.02193	0.000125863	0.00117667	7.97677	3.19333
SALL2	ENSG00000165821	2.0216	0.0147101	0.0524126	13.8384	4.2872
HOXA9	ENSG00000078399	2.02093	0.0584044	0.149374	12.9259	2.71218
CNP	ENSG00000173786	2.0203	0.105293	0.229538	9.88801	2.89561
CCT3	ENSG00000163468	2.01982	0.0393175	0.110736	90.4144	39.7063
FAM83D	ENSG00000101447	2.0197	0.0212812	0.0696445	9.916	2.91222
ACAT2	ENSG00000120437	2.01876	0.0673322	0.165807	7.98611	0.738401
RNASEH2B	ENSG00000136104	2.01673	9.86321e-06	0.000156514	10.7262	4.20737
AL034548.1	ENSG00000247315	2.01626	0.000127501	0.00119029	7.69982	2.8434
HSPA14	ENSG00000187522	2.01345	3.83411e-06	7.57396e-05	4.66371	1.51102
UBB	ENSG00000170315	2.013	0.117987	0.248667	315.912	236.973
FUZ	ENSG00000010361	2.01264	0.00355203	0.0173501	6.26584	1.89683
FAM102B	ENSG00000162636	2.01261	0.000280572	0.00228516	5.32429	1.57634
YBX1	ENSG00000065978	2.01243	6.65358e-08	3.423e-06	392.038	180.81
CDKN2AIPNL	ENSG00000237190	2.01235	6.73197e-08	3.43859e-06	13.3619	5.78437
TUFT1	ENSG00000143367	2.01133	0.0023519	0.0125324	5.26694	1.35128
KDELC1	ENSG00000134901	2.00928	1.60283e-05	0.000229038	6.13405	2.3456
SNHG1	ENSG00000255717	2.00592	0.00369068	0.0178566	14.8606	6.31639
ROR2	ENSG00000169071	2.0057	0.0696149	0.169498	7.74495	1.98703
NMRAL1	ENSG00000153406	2.00513	0.0118672	0.0442914	4.53927	2.70159
PRMT6	ENSG00000198890	2.00325	0.000237141	0.00200686	6.89521	1.72922
PLOD2	ENSG00000152952	2.00242	0.00395547	0.0188194	12.5678	2.93395
EXOSC9	ENSG00000123737	2.00079	0.000507482	0.00367308	12.1963	4.7047
BNIP3	ENSG00000176171	1.99993	0.00632339	0.027191	24.7411	11.6983
CPT1A	ENSG00000110090	1.99938	0.0213921	0.0699155	6.13938	1.45762
MRPL14	ENSG00000180992	1.99813	0.000111843	0.00107584	28.0817	12.8478
GCH1	ENSG00000131979	1.99687	0.00249079	0.0130584	5.59173	1.09492
PRPF38B	ENSG00000134186	1.99602	0.00385394	0.0184963	15.0477	7.61655
ACTG1	ENSG00000184009	1.99557	0.00676734	0.0286181	122.318	75.2436
KCNAB2	ENSG00000069424	1.99303	0.00141455	0.00831179	5.44177	1.12472
PTMAP4	ENSG00000231503	1.99282	0.08199	0.190919	6.11739	2.69643
APC	ENSG00000134982	1.99142	0.0861598	0.198623	5.74396	1.38557
NRM	ENSG00000137404	1.98879	0.0039249	0.0187302	5.09542	2.32145
RPIA	ENSG00000153574	1.9878	2.18298e-07	8.41306e-06	13.9546	5.16187
U2SURP	ENSG00000163714	1.98748	0.00175	0.00982891	7.79666	3.70968
TAF10	ENSG00000166337	1.98716	0.131522	0.268509	29.5683	21.8254
TAF7	ENSG00000178913	1.98703	0.00871419	0.0349889	19.7176	9.16259
CLPP	ENSG00000125656	1.9868	0.000840261	0.00555333	25.8794	13.0024
FADS1	ENSG00000149485	1.98665	0.0255606	0.0801331	6.85639	2.2672
PBK	ENSG00000168078	1.9853	0.0521632	0.137039	5.46676	1.20665
COL4A1	ENSG00000187498	1.98416	0.302202	0.477997	37.8476	11.1894
CDKN1A	ENSG00000124762	1.98331	0.0238196	0.0757376	54.3902	18.6956
ALDH1B1	ENSG00000137124	1.98086	1.66707e-06	3.98703e-05	7.50238	2.37319
EPB41L4A-AS1	ENSG00000224032	1.98029	0.0535187	0.139778	16.5379	5.16158
LY6K	ENSG00000160886	1.97898	0.0409533	0.11422	7.30515	1.64525
CCT8	ENSG00000156261	1.97826	0.000765027	0.00515132	65.1924	31.9867
CMC4	ENSG00000182712	1.97478	0.04334	0.119662	10.3564	7.20225
NR1D1	ENSG00000126368	1.97338	0.00129179	0.00769991	5.84398	2.41027
RP5-1061H20.4	ENSG00000177788	1.97301	0.131842	0.268834	18.4632	4.41341
VAV2	ENSG00000160293	1.97261	0.0033045	0.0163408	9.28661	2.77405
GCNT1	ENSG00000187210	1.9726	0.0151785	0.0536773	5.48872	0.730724
CBX4	ENSG00000141582	1.97221	0.000366274	0.0028563	13.2928	4.33913
DNALI1	ENSG00000163879	1.97211	0.0143776	0.051562	8.95806	3.92809
RPS21	ENSG00000171858	1.97147	0.0680257	0.166822	249.613	49.0744
MCAM	ENSG00000076706	1.97147	0.0998082	0.221336	21.8863	9.46938
JMJD6	ENSG00000070495	1.97103	2.87643e-05	0.00036731	12.448	5.24652
MZT2A	ENSG00000173272	1.97071	0.156747	0.305475	44.0417	19.3833
DNAJB11	ENSG00000090520	1.96997	2.12429e-07	8.31311e-06	34.039	15.0601
ILF2	ENSG00000143621	1.96521	0.000839261	0.00555185	98.7408	43.1046
C2CD4B	ENSG00000205502	1.96368	0.0510841	0.135047	11.5054	2.01768
DYNLT1	ENSG00000146425	1.96337	2.80583e-05	0.000359579	63.1225	26.6391
PCIF1	ENSG00000100982	1.96318	3.96003e-05	0.000475138	13.8633	4.95958
MTF2	ENSG00000143033	1.96223	0.00547623	0.0242931	4.48152	1.8231
FARP1	ENSG00000152767	1.9603	0.0186597	0.0630601	14.7822	5.15514
RPP25	ENSG00000178718	1.95736	0.000480961	0.00356041	5.2742	2.65287
RBM17	ENSG00000134453	1.95667	6.92704e-05	0.00073277	23.4644	9.94216
PCCB	ENSG00000114054	1.95546	0.0575056	0.147656	13.5328	6.36818
PRKCSH	ENSG00000130175	1.95408	0.00292058	0.0148754	69.9267	28.0115
SNRPD2	ENSG00000125743	1.95357	0.000944257	0.00608871	172.712	96.3501
PSAT1	ENSG00000135069	1.95297	0.0133447	0.0486991	17.1492	5.9052
FKBP3	ENSG00000100442	1.95062	0.0293766	0.0891646	38.5515	15.853
ATG4D	ENSG00000130734	1.94956	0.00468409	0.0215269	5.54741	1.70698
SCNM1	ENSG00000163156	1.94831	0.000604297	0.00424909	11.2164	4.78324
CDK16	ENSG00000102225	1.94759	0.0392086	0.110517	16.4164	9.64186
MRPL46	ENSG00000259494	1.94752	0.00112505	0.00692957	9.39575	5.46637
PUF60	ENSG00000179950	1.94656	0.0356321	0.102661	16.5039	8.82052
KIAA0907	ENSG00000132680	1.94624	0.000757534	0.0051105	4.52033	1.52088
KIAA1324	ENSG00000116299	1.94615	0.188578	0.346396	24.0099	10.3111
YWHAE	ENSG00000108953	1.94157	0.0821937	0.191268	200.702	142.969
PPP1R35	ENSG00000160813	1.94103	0.00490337	0.022298	13.9163	5.61127
RSBN1L-AS1	ENSG00000214293	1.94055	0.0101528	0.0394796	6.41239	3.39467
CMBL	ENSG00000164237	1.94036	0.00313823	0.0157595	6.36607	2.41602
HEY1	ENSG00000164683	1.93978	0.00103566	0.00652402	4.90151	1.45081
SMIM22	ENSG00000267795	1.93951	0.178504	0.334158	23.1563	13.1806
MARCKS	ENSG00000155130	1.93929	0.000200849	0.00173883	55.2007	23.8302
MSH6	ENSG00000116062	1.93651	0.00659079	0.0280875	5.01195	1.23849
ITGAE	ENSG00000083457	1.93637	0.0741779	0.177585	6.43059	2.52656
MICAL3	ENSG00000243156	1.93501	0.0797188	0.187092	4.98322	1.62471
FANCG	ENSG00000221829	1.93489	0.0100151	0.0390075	4.864	1.09929
KDM1A	ENSG00000004487	1.93198	0.000876803	0.00574178	23.0563	8.41892
HAUS5	ENSG00000249115	1.9319	0.00763007	0.0314482	5.24905	1.32814
UCKL1	ENSG00000198276	1.93123	0.000464303	0.00346218	9.32391	3.91003
SLC16A1	ENSG00000155380	1.93057	0.00126393	0.00759742	14.4493	4.49062
ABHD3	ENSG00000158201	1.92889	0.000520232	0.00375018	5.37148	1.43143
PNPT1	ENSG00000138035	1.92852	0.000112165	0.00107584	5.34744	2.12001
ATP6V1B2	ENSG00000147416	1.92687	0.205093	0.367843	24.0848	11.2508
RPL39L	ENSG00000163923	1.92561	0.000960331	0.00616456	12.4331	5.09824
FTH1P8	ENSG00000219507	1.92541	0.00718345	0.0300403	7.66353	3.65041
BRI3BP	ENSG00000184992	1.9248	0.00408703	0.0193041	7.56206	2.52458
N4BP2L2	ENSG00000244754	1.92428	0.0377541	0.107578	9.67917	5.85006
GPX7	ENSG00000116157	1.92372	9.41589e-05	0.000935181	13.2027	5.61974
TPRN	ENSG00000176058	1.92308	0.0111206	0.0422097	7.29325	2.62046
PEX14	ENSG00000142655	1.92249	0.00553165	0.0244803	6.93181	3.02581
SIVA1	ENSG00000184990	1.92231	0.0441684	0.121247	12.9876	6.77819
TXNRD1	ENSG00000198431	1.92086	0.0633481	0.158442	27.1137	13.8971
APOA1BP	ENSG00000163382	1.91836	0.000428441	0.00324898	59.3987	23.5113
KIAA0556	ENSG00000047578	1.91779	0.0304957	0.0916281	9.16728	4.86232
GCHFR	ENSG00000137880	1.91769	0.0164785	0.057314	12.9423	6.6119
GRIPAP1	ENSG00000068400	1.91737	0.00157307	0.00907524	11.1862	4.74161
ING1	ENSG00000153487	1.91645	4.22028e-06	8.17866e-05	5.45139	1.98032
SMCHD1	ENSG00000101596	1.91485	0.0016794	0.00955402	6.55838	2.22997
RP11-312O7.2	ENSG00000229874	1.91226	5.68504e-05	0.000628342	6.34429	2.10955
ECI1	ENSG00000167969	1.91202	0.00818453	0.0333164	18.2102	6.04275
BARX1	ENSG00000131668	1.91194	0.0713773	0.172731	6.0233	0
EXOC5	ENSG00000070367	1.91037	0.00114276	0.00700849	7.50624	3.13721
LRFN4	ENSG00000173621	1.90985	0.000157576	0.00143728	5.63575	2.41486
VPS29	ENSG00000111237	1.90959	0.134216	0.272821	11.7639	7.7046
DHX30	ENSG00000132153	1.90851	0.00525365	0.0235541	9.9685	2.62185
CBFA2T2	ENSG00000078699	1.90645	0.00376592	0.0181225	5.34668	1.02704
RCC2	ENSG00000179051	1.90639	0.00027142	0.00222692	34.2758	12.0216
CDV3	ENSG00000091527	1.90464	6.10128e-05	0.000665095	16.1	7.58292
C9orf142	ENSG00000148362	1.90419	0.00103731	0.00652402	15.6669	7.86973
RFWD3	ENSG00000168411	1.90191	0.00836415	0.0338709	5.00158	1.68111
GTF2A1	ENSG00000165417	1.90131	0.000383594	0.00297192	5.84682	2.28184
NRAS	ENSG00000213281	1.90092	0.052096	0.136937	7.52626	2.7031
DCAF15	ENSG00000132017	1.90033	2.40138e-05	0.000313936	11.9366	4.80218
EIF4E2	ENSG00000135930	1.90011	0.0483597	0.129424	10.2741	8.23804
HAUS1	ENSG00000152240	1.89983	1.00041e-05	0.000157575	9.54273	4.05303
CSNK1G2	ENSG00000133275	1.8987	0.00174879	0.00982891	19.2352	7.93751
PPP3R1	ENSG00000221823	1.89851	0.0796279	0.187048	6.54627	2.98228
NEURL1B	ENSG00000214357	1.89831	0.0650404	0.161494	10.3227	4.47307
RP11-418J17.1	ENSG00000231365	1.8977	0.0380673	0.108152	4.67611	2.05268
FAM96A	ENSG00000166797	1.89767	1.53691e-05	0.000220249	20.2068	7.5885
DTNBP1	ENSG00000047579	1.89438	0.000121169	0.0011401	7.60225	3.85784
NARS	ENSG00000134440	1.89427	0.165787	0.31784	22.9287	14.095
FAM118A	ENSG00000100376	1.89422	0.0027052	0.0139473	6.14328	2.4418
PNN	ENSG00000100941	1.89301	1.01499e-05	0.000159171	76.3907	37.2234
SUV39H1	ENSG00000101945	1.88944	0.0044391	0.0206658	5.40107	1.14621
TUSC3	ENSG00000104723	1.88866	0.00161675	0.00930119	12.0835	4.18543
IFI44	ENSG00000137965	1.8864	0.0633425	0.158442	7.72467	2.06524
KCMF1	ENSG00000176407	1.8853	0.0074784	0.030969	5.32743	2.1112
MZT2B	ENSG00000152082	1.88409	0.0118955	0.044374	97.6035	50.8493
DLX5	ENSG00000105880	1.88402	0.111402	0.239373	15.8765	2.23984
TMEM131	ENSG00000075568	1.88392	0.0788306	0.185502	9.35155	5.7499
ARHGEF2	ENSG00000116584	1.88377	0.0221479	0.07186	6.61005	2.29455
DDX20	ENSG00000064703	1.8834	0.0496073	0.132268	6.18387	2.40093
GADD45B	ENSG00000099860	1.88326	0.0432671	0.119507	26.7191	8.38132
POLD2	ENSG00000106628	1.88195	0.0110923	0.0421247	12.7647	6.17478
PSMB7	ENSG00000136930	1.87998	0.0174588	0.059879	78.8519	52.6773
ZNRF2P2	ENSG00000225264	1.8786	0.110602	0.238083	17.7466	5.79496
H2AFY2	ENSG00000099284	1.87713	0.000358753	0.00280376	20.6219	7.60433
GOLM1	ENSG00000135052	1.87701	0.00540732	0.0240471	46.0679	19.1328
DRG1	ENSG00000185721	1.87696	0.143321	0.285882	17.0731	9.14978
MYH10	ENSG00000133026	1.87613	0.0234004	0.0748017	7.15204	2.32283
C1QBP	ENSG00000108561	1.87481	0.182957	0.339736	15.1273	3.63391
MIS18BP1	ENSG00000129534	1.8731	0.0905931	0.20625	4.79086	2.77495
KARS	ENSG00000065427	1.8721	0.0824192	0.191463	39.6392	22.6655
PQBP1	ENSG00000102103	1.87137	0.000102567	0.000999261	38.9432	20.7221
SLTM	ENSG00000137776	1.8711	0.0106038	0.0406836	8.95276	4.4895
AC132217.4	ENSG00000240801	1.87077	0.108116	0.233858	7.75065	3.25202
C1orf35	ENSG00000143793	1.87036	3.82781e-05	0.000464845	11.8666	5.20293
UNK	ENSG00000132478	1.86965	0.00109194	0.00677229	5.75511	2.60077
LIPA	ENSG00000107798	1.86827	0.20514	0.367843	10.038	4.26918
DCK	ENSG00000156136	1.86779	0.0158627	0.0555232	7.11343	2.38461
RBP4	ENSG00000138207	1.8669	0.0532974	0.139353	6.4328	0.287347
GPS1	ENSG00000169727	1.86581	0.000645595	0.00448783	20.4577	8.6911
POLR2I	ENSG00000105258	1.86541	0.0583965	0.149374	35.9515	25.6845
GJC1	ENSG00000182963	1.86443	0.0387653	0.109569	5.86712	2.38949
CSTF3	ENSG00000176102	1.86433	0.000537048	0.00383276	10.0348	4.31682
SF1	ENSG00000168066	1.86381	0.0261516	0.0814148	26.8362	11.7961
NUCKS1	ENSG00000069275	1.86306	4.01605e-05	0.000479445	65.4985	35.0397
DDX11	ENSG00000013573	1.86179	0.00853801	0.0343974	5.0716	1.28571
ZMYND19	ENSG00000165724	1.86171	0.00476389	0.0217577	14.0209	4.23255
LRWD1	ENSG00000161036	1.86149	8.31124e-06	0.000138864	7.44956	2.10615
UNG	ENSG00000076248	1.8611	9.20291e-05	0.000917852	18.9232	8.88111
LIMK2	ENSG00000182541	1.8605	0.000116383	0.00110379	6.48838	2.16628
EMC10	ENSG00000161671	1.85929	0.00935092	0.0370257	31.1847	18.3891
OST4	ENSG00000228474	1.85753	0.348082	0.525616	48.7287	49.7224
FAU	ENSG00000149806	1.85665	0.163362	0.314625	92.9855	45.907
PTP4A3	ENSG00000184489	1.85658	0.0189826	0.063702	11.0049	3.57605
MT-TH	ENSG00000210176	1.85517	0.0366674	0.10522	131.403	100.479
RAD23A	ENSG00000179262	1.85468	0.000122563	0.00114868	68.0941	31.5488
CHMP7	ENSG00000147457	1.85317	0.00106702	0.00666978	8.00155	3.28976
LAMTOR5	ENSG00000134248	1.85117	0.25634	0.426695	14.1475	6.89301
PLEK	ENSG00000115956	1.85103	0.142415	0.284943	30.3555	2.85154
CTSL	ENSG00000135047	1.85087	0.0197419	0.0657237	40.8834	12.7769
MFAP2	ENSG00000117122	1.85087	0.209297	0.373518	19.4689	5.93651
GAP43	ENSG00000172020	1.85055	0.0796477	0.187048	13.8125	0.119153
COPZ1	ENSG00000111481	1.85028	0.186768	0.344309	22.7934	11.3051
NNT	ENSG00000112992	1.84798	0.00672308	0.0284984	6.84007	1.97485
PIAS4	ENSG00000105229	1.84514	6.53172e-06	0.000114481	9.44161	3.47242
TCEAL2	ENSG00000184905	1.84389	0.144878	0.288185	10.7805	1.83871
ERI3	ENSG00000117419	1.84385	3.6517e-05	0.000447912	15.2253	8.5565
MACROD1	ENSG00000133315	1.84351	0.00934757	0.0370257	13.353	5.81873
NGFRAP1	ENSG00000166681	1.84317	0.00244089	0.0128533	97.5876	41.6304
GTF3C5	ENSG00000148308	1.84255	2.03082e-05	0.000276092	22.6409	10.3935
STARD3	ENSG00000131748	1.84193	0.0324524	0.0959727	7.5873	2.68625
SGTA	ENSG00000104969	1.84145	0.00265778	0.0137792	29.8722	12.0689
DDX10	ENSG00000178105	1.84138	0.0227339	0.0730981	9.15148	4.41868
TAGLN	ENSG00000149591	1.84069	0.183988	0.340855	103.394	72.3068
LRRC45	ENSG00000169683	1.83942	0.00458048	0.021187	5.70234	2.51717
RPL7	ENSG00000147604	1.83933	0.0544482	0.141482	99.1778	55.3626
TRIM45	ENSG00000134253	1.839	0.0060081	0.0260703	5.00573	0.976176
BRD2	ENSG00000204256	1.83854	0.0297482	0.0898731	4.65587	2.44114
SIPA1	ENSG00000213445	1.83812	0.0106047	0.0406836	7.04545	1.82192
SEPHS1	ENSG00000086475	1.83768	0.00184588	0.0103073	10.9753	4.25518
PRUNE2	ENSG00000106772	1.83682	0.073994	0.177204	6.62123	0.462682
PSMG3	ENSG00000157778	1.8355	0.000192424	0.00168837	15.9074	9.88515
GLA	ENSG00000102393	1.83518	0.00109139	0.00677229	13.4273	5.40115
QTRT1	ENSG00000213339	1.83499	0.00232387	0.01242	18.7154	8.07355
CNOT3	ENSG00000088038	1.83466	0.000419679	0.00320291	11.2289	4.83305
ZNF286B	ENSG00000249459	1.83337	0.0689194	0.168263	5.62335	0.923514
UTP18	ENSG00000011260	1.83274	6.59816e-05	0.00071173	12.5882	5.2679
PYY	ENSG00000131096	1.83127	0.148219	0.29316	38.3866	0.00227128
CFL1	ENSG00000172757	1.82978	0.0931103	0.210573	69.0707	41.6238
DDX1	ENSG00000079785	1.82833	0.0710484	0.172213	29.3921	14.3914
NECAB3	ENSG00000125967	1.827	0.00264058	0.0137142	5.09348	1.13468
YPEL2	ENSG00000175155	1.82566	0.000486751	0.00358103	5.10264	1.59831
RPS5	ENSG00000083845	1.82405	0.0915427	0.207883	263.022	174.352
OLFM1	ENSG00000130558	1.82367	0.0874485	0.200895	14.8958	3.73957
DGUOK	ENSG00000114956	1.82147	1.45437e-05	0.0002104	14.613	5.82834
ABHD2	ENSG00000140526	1.82123	0.0181637	0.0616169	18.5924	4.81964
MIR4426	ENSG00000231767	1.82035	0.12599	0.260467	25.3523	5.37482
MAGOH	ENSG00000162385	1.81963	0.00222802	0.0120155	46.6621	17.556
TTC32	ENSG00000183891	1.8189	0.0173421	0.0595932	6.84009	2.52951
VEGFA	ENSG00000112715	1.81811	0.0250099	0.0788048	23.4937	5.93407
POLR2J	ENSG00000005075	1.818	0.00740373	0.0307279	57.1047	35.2417
ILF3	ENSG00000129351	1.81639	0.0405837	0.113454	23.5073	9.66342
RP11-267N12.3	ENSG00000232995	1.816	0.0680514	0.166827	5.33211	2.08422
CLASRP	ENSG00000104859	1.81548	0.00574557	0.0251448	5.18002	2.2288
DNAJA1	ENSG00000086061	1.81511	0.0248661	0.0785068	86.8064	49.1265
CUTA	ENSG00000112514	1.81494	0.00171141	0.00968773	45.8764	29.2322
CEBPG	ENSG00000153879	1.81487	0.000983631	0.00626912	14.9353	5.9757
ISG20	ENSG00000172183	1.81451	0.0846203	0.195536	11.1535	4.6215
RAP2A	ENSG00000125249	1.81447	0.000116227	0.00110379	10.0933	4.2993
TLE2	ENSG00000065717	1.81423	0.023411	0.0748017	13.5199	3.01916
WDR18	ENSG00000065268	1.81382	0.0165136	0.0574081	17.8404	6.24823
CHURC1	ENSG00000258289	1.81345	0.0779545	0.184012	11.7902	7.32652
AGT	ENSG00000135744	1.81332	0.212277	0.377516	24.4827	2.16344
KCTD13	ENSG00000174943	1.81326	0.00977919	0.0382974	5.38363	1.60113
DSG2	ENSG00000046604	1.81315	0.038176	0.108375	8.55553	2.92527
ERRFI1	ENSG00000116285	1.81262	0.0309722	0.0927619	14.1736	3.61365
SSB	ENSG00000138385	1.81087	0.01542	0.0543194	44.6288	26.1951
AC006483.1	ENSG00000263900	1.80742	0.115665	0.245508	26.9211	11.4869
CECR5	ENSG00000069998	1.80656	0.0271481	0.0838964	9.47419	1.82127
AGPAT6	ENSG00000158669	1.80286	0.101276	0.223596	5.53529	2.62377
ENDOG	ENSG00000167136	1.80172	0.00218572	0.0118397	10.9119	4.9163
DNTTIP1	ENSG00000101457	1.8014	5.44386e-05	0.000607317	18.4421	8.20687
ZC3H3	ENSG00000014164	1.80062	6.3776e-06	0.000112887	5.43186	2.2181
NUDT21	ENSG00000167005	1.79979	0.10361	0.226927	25.4656	13.8853
KLF16	ENSG00000129911	1.79826	0.000754655	0.00509588	10.2189	4.13037
IDI1	ENSG00000067064	1.79796	0.0474694	0.127566	7.14444	4.23271
SCAND1	ENSG00000171222	1.79786	0.0157681	0.0553005	14.2166	6.20341
PSMD3	ENSG00000108344	1.79749	1.07928e-07	4.82372e-06	44.5716	22.9558
TRMT112	ENSG00000173113	1.79728	0.000420853	0.00320571	111.835	65.2655
EAF1	ENSG00000144597	1.79697	0.000589961	0.00416056	4.76103	1.74787
MAGEF1	ENSG00000177383	1.79673	9.95562e-05	0.000976579	29.8637	17.1828
UBALD1	ENSG00000153443	1.79559	0.0155973	0.054848	10.1593	4.90052
HSPBP1	ENSG00000133265	1.79496	0.00213807	0.0116446	15.6164	6.14384
CCNC	ENSG00000112237	1.79419	0.0227647	0.0731313	5.86046	1.94215
PNMA1	ENSG00000176903	1.79278	0.000470863	0.00349651	25.1751	11.6847
PPP1R15A	ENSG00000087074	1.79183	0.01065	0.0408138	36.9176	15.5806
VPS72	ENSG00000163159	1.79078	0.119871	0.251083	13.4798	6.64683
BRD3	ENSG00000169925	1.79038	0.0018655	0.0103895	9.39652	3.3976
ABHD12	ENSG00000100997	1.79015	0.00101557	0.00642684	22.1027	7.90564
CKAP5	ENSG00000175216	1.78887	0.0770664	0.182886	13.4392	4.33216
PPP5C	ENSG00000011485	1.78868	0.0323618	0.0958258	25.8656	9.86575
STK39	ENSG00000198648	1.78851	0.0351312	0.10171	5.94461	2.06488
MAN1A1	ENSG00000111885	1.78839	0.0657226	0.162962	16.6313	4.5683
MORF4L1	ENSG00000185787	1.78728	0.263208	0.434052	38.7009	16.3671
RBP1	ENSG00000114115	1.78718	0.265949	0.436894	20.1564	3.79088
THOC6	ENSG00000131652	1.78642	0.000224551	0.00191162	11.0345	5.0885
CALML4	ENSG00000129007	1.78609	0.102909	0.226153	8.37746	4.99214
TOMM40	ENSG00000130204	1.78593	0.00033911	0.00269142	24.5832	14.4648
SPAG9	ENSG00000008294	1.78567	0.00474234	0.0217109	6.49739	2.379
LRRFIP1	ENSG00000124831	1.78538	0.187503	0.345221	7.2932	3.12899
EIF2A	ENSG00000144895	1.78537	0.120813	0.252613	24.2433	16.0872
APIP	ENSG00000149089	1.78439	0.0229043	0.0735137	11.1529	5.6287
FPR1	ENSG00000171051	1.78438	0.0376076	0.10723	5.50272	0.938494
DKC1	ENSG00000130826	1.78312	0.0134793	0.0490785	26.4918	11.3288
SNX5	ENSG00000089006	1.78308	0.0977864	0.218351	12.6115	7.32416
SETD7	ENSG00000145391	1.7826	0.0706111	0.171465	5.87198	5.05127
GNA11	ENSG00000088256	1.7817	0.00023243	0.001974	18.5835	7.68314
SAMD1	ENSG00000141858	1.78053	0.106701	0.231921	15.3648	9.27407
HNRNPA3	ENSG00000170144	1.78035	0.0457023	0.124029	35.2246	21.0382
NPTX2	ENSG00000106236	1.78023	0.199783	0.360679	21.2583	1.54264
FUBP1	ENSG00000162613	1.77974	0.00641317	0.0275108	10.0001	4.04086
DHX40	ENSG00000108406	1.77835	0.00338775	0.0166959	11.9942	5.49768
SUPT5H	ENSG00000196235	1.77831	0.000333343	0.00266042	25.1283	11.7103
HEXA	ENSG00000213614	1.77818	0.201304	0.362875	8.20313	4.52287
AIP	ENSG00000110711	1.77796	2.03883e-06	4.62848e-05	35.6015	20.0105
HNRNPA0	ENSG00000177733	1.77751	6.60871e-05	0.00071173	63.5127	27.833
EIF4BP6	ENSG00000197258	1.77678	0.0725017	0.174624	8.79502	2.38902
HSPB11	ENSG00000081870	1.77676	0.00903503	0.0360497	15.0796	6.69617
SPATA2L	ENSG00000158792	1.77555	0.0369057	0.105791	4.66143	1.31565
ELOF1	ENSG00000130165	1.77425	0.0151335	0.0536006	23.7491	11.1038
HNRNPU	ENSG00000153187	1.77281	0.117731	0.248554	29.9946	10.3923
CTHRC1	ENSG00000164932	1.77198	0.000538294	0.00383783	8.42307	2.7045
RP11-620J15.3	ENSG00000257698	1.77178	0.010622	0.0407282	6.67501	2.04069
SAAL1	ENSG00000166788	1.76863	0.00192387	0.0106319	4.53049	1.59515
C7orf73	ENSG00000243317	1.76813	0.269523	0.44165	21.7544	22.6546
HID1	ENSG00000167861	1.76746	0.0617897	0.155913	12.0874	6.57883
JUND	ENSG00000130522	1.76512	0.0456833	0.124025	96.6325	47.2039
VARS	ENSG00000204394	1.76489	0.00276936	0.0142064	9.49649	4.28755
EIF3F	ENSG00000175390	1.76192	0.0115178	0.0433038	45.8017	26.133
NELFA	ENSG00000185049	1.76032	0.0584631	0.149471	7.17767	1.98102
SLC39A14	ENSG00000104635	1.75932	0.0313285	0.0935799	10.6759	2.96707
TPGS2	ENSG00000134779	1.75838	0.0446907	0.122299	12.8345	5.22462
EIF1AX	ENSG00000173674	1.75789	0.0404945	0.113337	14.9541	8.70565
STRN4	ENSG00000090372	1.75773	0.170856	0.323739	10.5035	2.11942
KLHDC3	ENSG00000124702	1.75647	3.88577e-06	7.6536e-05	36.6704	15.9939
HMG20B	ENSG00000064961	1.75564	0.0127986	0.0470555	18.8454	9.31493
FAF1	ENSG00000185104	1.75536	0.000545407	0.00386542	13.1215	6.4002
PNKP	ENSG00000039650	1.75522	0.0757414	0.180362	4.88919	1.3443
CAMTA1	ENSG00000171735	1.75435	0.0205215	0.0676888	11.5633	7.79221
ING2	ENSG00000168556	1.75377	9.49177e-05	0.000938805	7.79141	3.55642
ASMTL	ENSG00000169093	1.75342	0.0090389	0.0360497	8.69067	3.65592
ERAL1	ENSG00000132591	1.75324	0.0170507	0.0589603	16.9369	9.13078
PAIP2	ENSG00000120727	1.75315	3.34335e-05	0.000418662	61.4091	35.2588
ATF4	ENSG00000128272	1.75297	0.00468217	0.0215269	148.608	89.5288
PA2G4	ENSG00000170515	1.75187	0.322133	0.499365	41.689	36.2343
PSMA7	ENSG00000101182	1.75173	0.00171239	0.00968773	83.8949	39.0172
C1QC	ENSG00000159189	1.75173	0.108946	0.235369	38.1268	16.7669
MED27	ENSG00000160563	1.75109	3.37235e-06	6.90994e-05	9.36559	4.58375
DNM1L	ENSG00000087470	1.75017	0.00307325	0.0155177	8.13779	3.87069
PSMG4	ENSG00000180822	1.74944	0.0809671	0.189214	8.40258	2.91895
AKT3	ENSG00000117020	1.74899	0.0399322	0.112158	5.90567	1.4763
BOLA3	ENSG00000163170	1.74885	0.000971225	0.00620507	16.2124	7.5583
MRPS21	ENSG00000187145	1.74859	0.00162418	0.00932892	44.9143	22.0776
DDX55	ENSG00000111364	1.74798	0.00876704	0.0351813	6.2826	2.74766
GLCCI1	ENSG00000106415	1.74794	0.137713	0.27756	10.3875	4.13732
SYT11	ENSG00000132718	1.74791	0.00102998	0.00650077	10.4568	3.42003
CST2	ENSG00000170369	1.74706	0.185934	0.343392	21.7281	1.88595
HSPA1A	ENSG00000204389	1.74653	0.241666	0.410715	19.4047	11.9579
ARHGEF7	ENSG00000102606	1.74597	0.0160657	0.0561513	4.77991	1.87408
PGAM5	ENSG00000247077	1.74549	0.0781935	0.184299	4.96188	1.3121
ZNF787	ENSG00000142409	1.74486	0.00491844	0.0223313	14.2396	6.41831
HINT1	ENSG00000169567	1.74361	0.136719	0.27618	71.9303	51.6557
PDF	ENSG00000258429	1.74244	0.121945	0.254524	4.61676	2.35839
ID2	ENSG00000115738	1.74116	0.0812489	0.189563	18.3254	10.119
DCBLD1	ENSG00000164465	1.74075	0.0266609	0.0824976	4.74039	1.81392
TNFAIP3	ENSG00000118503	1.74052	0.083658	0.193793	7.55787	1.31238
PPIF	ENSG00000108179	1.73863	0.0139635	0.0503798	30.6336	13.3159
MYL6B	ENSG00000196465	1.7386	0.282821	0.457052	11.0704	6.05198
CERK	ENSG00000100422	1.73768	0.00126748	0.00759742	15.8792	7.22759
CYGB	ENSG00000161544	1.73686	0.0748814	0.17885	6.60326	2.81309
MT-TM	ENSG00000210112	1.73671	0.21939	0.38543	324.868	48.7444
TRAF4	ENSG00000076604	1.7361	0.0187419	0.0631589	9.11349	3.52582
COX5A	ENSG00000178741	1.73544	0.00409277	0.0193184	38.4289	16.5035
GLRX5	ENSG00000182512	1.73414	0.00030406	0.00245584	28.0406	14.0746
FOXK2	ENSG00000141568	1.73392	0.060907	0.154096	9.22483	4.21753
NDUFB6	ENSG00000165264	1.73329	0.283025	0.457244	17.2762	3.93279
CBFB	ENSG00000067955	1.73323	4.02734e-05	0.000479992	13.9615	6.14736
SF3A2	ENSG00000104897	1.73315	0.181424	0.338031	18.4913	8.46142
WRNIP1	ENSG00000124535	1.73192	9.24413e-08	4.29252e-06	11.571	5.01908
SURF2	ENSG00000148291	1.7317	0.00143101	0.00839469	13.6002	7.36715
PACS2	ENSG00000179364	1.73133	0.0755808	0.180099	4.27999	1.98115
TUBGCP3	ENSG00000126216	1.731	0.00193746	0.0106863	7.10961	2.87984
PDCD10	ENSG00000114209	1.73051	0.00376388	0.0181225	12.2997	6.28403
NOC4L	ENSG00000184967	1.72807	0.000647035	0.00448783	9.88225	4.20302
SNRPE	ENSG00000182004	1.72691	0.00421904	0.0198098	72.8841	35.7674
PTGES3P1	ENSG00000234518	1.72687	0.0686155	0.167865	11.5044	4.83114
SAT1	ENSG00000130066	1.72637	0.0674623	0.165939	141.593	54.3754
QARS	ENSG00000172053	1.72617	0.221135	0.387678	30.187	25.5804
PTMAP5	ENSG00000214182	1.72604	0.0431509	0.119254	43.9209	17.1057
MYBBP1A	ENSG00000132382	1.72511	0.0738598	0.177084	6.21171	2.52892
HNRNPF	ENSG00000169813	1.725	0.00075456	0.00509588	44.9975	25.7047
NR4A1	ENSG00000123358	1.72368	0.167052	0.319666	16.1547	4.76745
ISG15	ENSG00000187608	1.72323	0.0612736	0.154769	53.0534	25.7654
SMARCB1	ENSG00000099956	1.72323	0.000566512	0.00400705	41.5028	19.3279
H1F0	ENSG00000189060	1.7212	0.13111	0.268029	134.26	57.0392
PPIA	ENSG00000196262	1.72031	0.159576	0.309837	139.301	84.9491
RRM1	ENSG00000167325	1.72011	0.014658	0.0523117	24.6734	10.9661
PRPF4	ENSG00000136875	1.71945	0.00471292	0.0216317	7.06166	2.96688
SSBP4	ENSG00000130511	1.71787	0.00149397	0.00868811	14.8382	7.63094
NDUFB9	ENSG00000147684	1.71779	0.445883	0.619172	55.3511	46.0671
LINC00847	ENSG00000245060	1.71557	0.0609631	0.154154	4.95165	1.56169
CNNM3	ENSG00000168763	1.71476	9.93335e-05	0.000975733	5.35246	1.48879
TMEM5	ENSG00000118600	1.71473	0.000528682	0.00379198	4.85532	1.7573
TBC1D15	ENSG00000121749	1.71243	0.00185066	0.010323	7.78103	3.81594
RP11-77H9.5	ENSG00000259939	1.712	0.0771101	0.182886	5.66784	2.81308
NDUFB11	ENSG00000147123	1.71145	0.00474624	0.0217149	126.9	81.3564
TWIST1	ENSG00000122691	1.71141	0.0695001	0.169309	7.24076	0.959699
PIH1D1	ENSG00000104872	1.70921	0.0842918	0.195071	25.5081	15.7777
SRSF2	ENSG00000161547	1.7092	8.9108e-07	2.48548e-05	68.4137	37.5781
CTD-3184A7.4	ENSG00000232442	1.70909	0.000761593	0.00513304	4.37631	1.82813
DHPS	ENSG00000095059	1.70888	0.0219927	0.0714864	26.8034	10.1784
CSNK2A2	ENSG00000070770	1.70871	0.0036436	0.0176766	8.11243	4.04571
SRGAP2B	ENSG00000196369	1.70858	0.00163012	0.00934803	5.86215	2.38515
CENPW	ENSG00000203760	1.70848	0.0265988	0.0824034	11.5705	4.7888
FARSA	ENSG00000179115	1.7078	0.00375562	0.0180973	36.7491	16.5433
SDSL	ENSG00000139410	1.70594	0.00618728	0.0266698	4.49284	2.11776
RANBP2	ENSG00000153201	1.70568	0.0721406	0.174224	10.6157	5.20406
PIP5K1A	ENSG00000143398	1.70563	0.0256417	0.0803172	9.3749	3.57014
MIR3685	ENSG00000265917	1.70533	0.0450393	0.122836	5.79464	2.7613
HNRNPL	ENSG00000104824	1.70495	0.302411	0.478121	27.705	15.0131
NDC1	ENSG00000058804	1.70336	0.0177622	0.0606578	5.40649	2.08204
ANGPTL2	ENSG00000136859	1.70325	0.181178	0.337885	5.71962	2.09311
TMED4	ENSG00000158604	1.70257	0.098816	0.219724	16.8858	8.83785
MIAT	ENSG00000225783	1.70085	0.0871452	0.200449	7.19524	0.283982
SSRP1	ENSG00000149136	1.70033	5.04434e-05	0.000573497	61.5299	34.0637
ATP6V1F	ENSG00000128524	1.7	0.0127625	0.0469469	98.354	59.6424
FAM20B	ENSG00000116199	1.69986	0.035978	0.103491	8.23484	3.93148
RPL18A	ENSG00000105640	1.69907	0.00588127	0.0256289	225.323	133.443
ARL6IP4	ENSG00000182196	1.69871	0.176026	0.330388	17.7657	8.35402
EWSR1	ENSG00000182944	1.69804	3.15039e-05	0.000396628	37.2157	19.9828
OOEP-AS1	ENSG00000231332	1.69672	0.190505	0.348861	5.96199	3.21826
CDC42EP3	ENSG00000163171	1.6966	0.0417376	0.116089	9.79272	5.00833
TUBB4B	ENSG00000188229	1.69627	0.000405845	0.00312064	147.899	95.4715
CTNNBL1	ENSG00000132792	1.6955	0.00093997	0.00606654	21.9306	10.2659
AES	ENSG00000104964	1.69122	0.00211605	0.0115511	135.868	73.1864
MAP2K2	ENSG00000126934	1.69102	0.00359452	0.0174919	46.2187	28.584
NUP93	ENSG00000102900	1.69053	0.00557142	0.024563	16.0537	7.82715
TRIM33	ENSG00000197323	1.68971	0.0125238	0.046355	4.79128	2.51992
MRPS23	ENSG00000181610	1.68904	0.00851597	0.0343427	23.7994	8.42882
TPI1P1	ENSG00000226415	1.68729	0.0130431	0.0477824	54.6887	20.0364
ANP32A	ENSG00000140350	1.68669	1.68942e-05	0.000238284	57.8268	32.1224
RTN3	ENSG00000133318	1.68651	0.0101097	0.0393331	62.3812	33.0198
ZNF358	ENSG00000198816	1.68642	0.0201721	0.0667827	25.1096	12.7448
PRR24	ENSG00000257704	1.6863	0.13754	0.277369	10.1538	4.54648
XPO1	ENSG00000082898	1.68575	0.0321327	0.0953486	23.1336	13.2982
GNG2	ENSG00000186469	1.68556	0.0226018	0.0727714	10.8903	4.63197
CADM1	ENSG00000182985	1.68539	0.0539281	0.140642	7.84659	3.1431
ANKH	ENSG00000154122	1.68477	0.0049846	0.0225458	5.70012	2.23152
MPG	ENSG00000103152	1.68341	0.249519	0.419641	12.0772	6.21539
HAT1	ENSG00000128708	1.68314	0.0404627	0.113337	13.4216	5.65354
CMC1	ENSG00000187118	1.67988	0.0477514	0.128035	5.98712	1.73781
LAMB1	ENSG00000091136	1.67962	0.131476	0.268509	22.624	10.2024
MESDC1	ENSG00000140406	1.67776	0.00085187	0.00561449	14.0204	5.32644
FOXRED1	ENSG00000110074	1.67732	0.0094924	0.0374284	4.40955	1.99969
PRPF4B	ENSG00000112739	1.67556	0.092883	0.210325	5.48571	2.11328
SCT	ENSG00000070031	1.67481	0.0952638	0.214089	5.85051	0
OGFR	ENSG00000060491	1.6745	0.00487482	0.0222037	17.5047	9.98439
AKAP1	ENSG00000121057	1.67436	0.0991941	0.220291	11.9535	4.01195
TCEA1	ENSG00000187735	1.67311	0.00555657	0.0245278	26.7143	14.087
SCAF1	ENSG00000126461	1.67211	0.140741	0.282549	11.6269	2.76393
ALDH5A1	ENSG00000112294	1.67171	0.125321	0.259684	7.46044	0.528726
SOD2	ENSG00000112096	1.67125	0.248656	0.418583	22.4836	6.61876
RNF126	ENSG00000070423	1.67034	0.0115756	0.0434526	15.7464	8.4629
NDUFA13	ENSG00000186010	1.66998	0.0987354	0.219613	123.716	85.0781
IFT57	ENSG00000114446	1.6699	0.00330655	0.0163408	13.383	6.11933
FAM96B	ENSG00000166595	1.66984	0.00288659	0.0147159	22.2205	12.4137
CNPY3	ENSG00000137161	1.66981	0.225079	0.392762	22.6716	13.7181
IFRD1	ENSG00000006652	1.66923	0.102438	0.225388	5.82942	2.74258
FZR1	ENSG00000105325	1.66911	0.0184583	0.062418	7.33237	2.97663
VSTM2L	ENSG00000132821	1.66759	0.125468	0.259838	5.67783	1.75259
ARL3	ENSG00000138175	1.66759	0.014421	0.0516656	12.6981	7.5103
PRKAB2	ENSG00000131791	1.66716	0.147552	0.29204	4.83711	1.97375
SCAF8	ENSG00000213079	1.66673	0.0414064	0.115392	5.39025	2.66029
PSENEN	ENSG00000205155	1.66426	0.339836	0.517056	17.5521	17.579
OSER1	ENSG00000132823	1.66351	0.0535076	0.139778	11.1007	5.45016
RBM10	ENSG00000182872	1.66326	0.00406297	0.0192285	6.36858	2.88579
SLC25A40	ENSG00000075303	1.66309	0.126721	0.261524	6.24604	3.15052
SRSF9	ENSG00000111786	1.66242	0.00308571	0.0155503	37.5024	18.4666
NELFCD	ENSG00000101158	1.66109	0.00612059	0.0264453	24.3704	9.35602
ATP2A3	ENSG00000074370	1.66066	0.14824	0.29316	13.9598	2.89933
THBS2	ENSG00000186340	1.66007	0.172772	0.326418	18.403	4.57925
AKIRIN1	ENSG00000174574	1.66002	0.00601598	0.0260729	13.29	5.17332
MAPRE1	ENSG00000101367	1.65986	0.0023036	0.0123362	52.0498	23.0262
RBBP4	ENSG00000162521	1.65888	0.00666959	0.0283388	22.7515	10.4115
MRPL47	ENSG00000136522	1.65886	2.16346e-05	0.000291474	16.5768	9.71251
CYSTM1	ENSG00000120306	1.65848	0.175706	0.330283	19.2345	9.1311
HMGB1P5	ENSG00000132967	1.65822	0.00429641	0.0200939	62.398	31.9753
SOGA1	ENSG00000149639	1.65809	0.0119755	0.0445794	6.23568	2.37145
SHKBP1	ENSG00000160410	1.65742	0.0017321	0.00974527	14.8512	5.55976
NUCB1	ENSG00000104805	1.6559	0.135785	0.274837	57.6927	40.0176
GNL2	ENSG00000134697	1.65553	0.00399251	0.0189617	26.6797	13.4644
AAAS	ENSG00000094914	1.655	0.0385083	0.109145	9.83131	6.28581
ZNF768	ENSG00000169957	1.65397	0.153458	0.301228	9.04318	3.00082
WSB2	ENSG00000176871	1.65394	0.0136607	0.0495876	22.451	11.1368
PLS1	ENSG00000120756	1.65358	0.0641882	0.159989	6.26963	1.86121
RPS11	ENSG00000142534	1.65318	0.013797	0.0499328	555.665	311.763
NRGN	ENSG00000154146	1.65151	0.00747915	0.030969	5.04342	2.50103
LENG8	ENSG00000167615	1.65126	0.0155811	0.0548329	14.3776	5.80158
CUEDC1	ENSG00000180891	1.65073	0.0548917	0.142428	6.3392	1.90536
SCRIB	ENSG00000180900	1.64963	0.0610457	0.154308	4.95348	1.23499
PHB2	ENSG00000215021	1.64927	0.231436	0.399662	8.45816	5.20023
DDIT3	ENSG00000175197	1.64915	0.185157	0.342399	6.12263	1.33086
KIF5B	ENSG00000170759	1.64905	0.0586149	0.149805	27.3768	16.8598
STXBP2	ENSG00000076944	1.64894	0.214457	0.380349	12.9668	5.87364
CCNG1	ENSG00000113328	1.64762	0.115114	0.244557	21.1112	12.0396
ZNRF2	ENSG00000180233	1.6469	0.0788596	0.185502	6.62047	3.00199
TMUB1	ENSG00000164897	1.64686	0.00838878	0.03393	23.8906	12.3508
BASP1	ENSG00000176788	1.64608	0.109758	0.236646	42.4234	12.6876
PRPF40A	ENSG00000196504	1.64586	0.0762122	0.181181	4.64002	2.57266
FAM136A	ENSG00000035141	1.64554	4.35761e-05	0.000510841	19.6816	11.1843
ZNF322	ENSG00000181315	1.64518	0.0785539	0.185087	5.98078	1.69501
PPIH	ENSG00000171960	1.64504	0.000489097	0.00359459	25.3937	15.6919
RPA2	ENSG00000117748	1.6449	1.73661e-05	0.000243023	26.9151	14.2149
MARK2	ENSG00000072518	1.64401	0.00936453	0.0370529	6.26969	1.75181
FXR1	ENSG00000114416	1.64384	0.00262098	0.0136508	15.9023	7.1105
LUC7L3	ENSG00000108848	1.64245	0.0920529	0.208842	46.8947	31.5404
PSMD4	ENSG00000159352	1.64167	0.000824392	0.00546271	57.7497	31.808
GABARAP	ENSG00000170296	1.64151	0.449317	0.622807	37.6674	18.0403
HSPA13	ENSG00000155304	1.64147	0.00490746	0.022298	10.2555	4.16514
RRP1	ENSG00000160214	1.64137	0.00126593	0.00759742	9.98232	5.90526
GNB2	ENSG00000172354	1.64135	0.00217306	0.0117992	74.3399	42.3989
FMR1	ENSG00000102081	1.64039	0.0114673	0.0431595	4.56694	2.09014
C12orf44	ENSG00000123395	1.63999	0.263247	0.434052	10.9733	7.36409
RPS2P55	ENSG00000216866	1.63934	0.18915	0.347001	50.6559	9.62097
TCERG1	ENSG00000113649	1.63908	0.0447054	0.122299	9.53762	4.52261
LDOC1L	ENSG00000188636	1.63889	0.00175894	0.00986525	13.0144	4.47454
SNRPN	ENSG00000128739	1.63867	0.312269	0.488416	11.9545	4.61957
CS	ENSG00000062485	1.63845	0.398684	0.574681	19.5108	15.1739
OLFML2B	ENSG00000162745	1.63829	0.00507623	0.0228878	11.936	5.17926
SLC43A3	ENSG00000134802	1.63823	0.0498959	0.132818	10.5786	3.72194
KLF9	ENSG00000119138	1.63744	0.00591399	0.0257244	7.7612	2.95821
AEN	ENSG00000181026	1.63735	6.67342e-05	0.000714654	5.25955	1.71944
SPINT2	ENSG00000167642	1.63718	0.328481	0.506025	18.3075	3.33664
BTBD3	ENSG00000132640	1.6369	0.0642559	0.160102	7.58462	3.20882
RNF145	ENSG00000145860	1.63674	0.0110034	0.041854	15.2982	7.69176
EIF2B3	ENSG00000070785	1.63608	0.00757009	0.031255	10.2163	4.44124
PPWD1	ENSG00000113593	1.6358	0.010836	0.041349	7.37518	3.98435
ANKLE2	ENSG00000176915	1.6349	0.00532812	0.0237836	12.9039	5.50756
B3GAT3	ENSG00000149541	1.63444	0.00818585	0.0333164	13.8077	6.83997
GSTK1	ENSG00000197448	1.63431	0.456215	0.628713	19.0912	15.2972
SMC1A	ENSG00000072501	1.63383	0.0350849	0.101617	21.3475	7.06373
CCT7	ENSG00000135624	1.63339	3.82875e-05	0.000464845	103.099	59.8155
SKA2	ENSG00000182628	1.63333	0.0689113	0.168263	7.87045	3.71914
DUS1L	ENSG00000169718	1.63324	0.014644	0.0523074	15.355	9.98367
RANGAP1	ENSG00000100401	1.63291	0.0171267	0.0591656	23.4263	12.1039
ARL5B	ENSG00000165997	1.63266	0.0123649	0.0458379	5.39668	2.27341
POP7	ENSG00000172336	1.63162	3.37406e-05	0.00042108	21.6694	12.6222
RPSAP9	ENSG00000234618	1.6302	0.127798	0.263215	6.28123	0.336126
TUBBP1	ENSG00000127589	1.63013	0.150703	0.296886	30.024	15.9438
TFAP4	ENSG00000090447	1.6299	0.000268795	0.00221446	7.44236	4.10636
TACO1	ENSG00000136463	1.62938	1.08386e-05	0.00016704	8.81955	4.81916
DPYSL2	ENSG00000092964	1.62927	0.0449627	0.122776	17.8047	9.69794
AK1	ENSG00000106992	1.62891	0.104342	0.228111	7.77819	5.34072
CDR2L	ENSG00000109089	1.62843	0.00142182	0.00834765	5.04423	1.8266
GGCT	ENSG00000006625	1.62828	0.254003	0.424188	7.67923	5.57759
HIST1H2BD	ENSG00000158373	1.62774	0.0115321	0.0433348	9.84889	4.86935
SLBP	ENSG00000163950	1.62739	0.0216701	0.0706379	28.5873	13.9141
ANKRD9	ENSG00000156381	1.62725	0.0187602	0.0631712	6.74984	3.32319
MPRIP	ENSG00000133030	1.62719	0.135093	0.273979	14.1952	11.2531
MED25	ENSG00000104973	1.62606	0.217036	0.382932	14.0286	4.12334
HIST2H2BE	ENSG00000184678	1.62507	0.144458	0.287588	15.2272	2.73996
RPS25	ENSG00000118181	1.62496	0.502049	0.670346	118.284	157.302
CCDC104	ENSG00000163001	1.62478	0.00030722	0.00247681	14.1531	8.51256
AARSD1	ENSG00000266967	1.62419	0.0879789	0.201605	7.74813	3.95721
NIP7	ENSG00000132603	1.62418	0.159362	0.309589	4.61441	2.30232
RHEB	ENSG00000106615	1.62408	0.00230474	0.0123362	34.3457	20.0849
BCL7A	ENSG00000110987	1.62407	0.00265537	0.0137792	6.88027	2.34069
RRP7B	ENSG00000182841	1.62396	0.0444116	0.121774	4.85367	1.81604
VOPP1	ENSG00000154978	1.62379	0.0209035	0.0686005	22.934	11.1003
TRMT6	ENSG00000089195	1.61991	0.000429299	0.00324995	7.34031	3.3794
ALKBH2	ENSG00000189046	1.61984	0.0126339	0.0465935	6.62205	4.31613
RHOC	ENSG00000155366	1.61904	0.270658	0.442799	13.8761	8.48613
CDK5RAP3	ENSG00000108465	1.61864	0.0989276	0.219836	28.9955	11.8761
COL4A2	ENSG00000134871	1.61862	0.047578	0.127806	92.7613	34.9742
HNRNPH3	ENSG00000096746	1.61835	0.000412881	0.00315777	32.4949	18.6259
AC007620.3	ENSG00000242539	1.6175	0.0294411	0.0892468	4.33607	2.08415
LSM6	ENSG00000164167	1.61738	0.161135	0.311934	10.5359	2.957
SRSF3	ENSG00000112081	1.61677	0.000937272	0.00606006	49.9614	29.9536
ARHGDIA	ENSG00000141522	1.61644	0.0036366	0.0176547	72.2308	38.9666
C19orf43	ENSG00000123144	1.61642	0.00414393	0.0195084	105.789	64.635
CCAR1	ENSG00000060339	1.61547	0.0272832	0.0842772	8.78122	4.8704
TFRC	ENSG00000072274	1.61521	0.0451959	0.123075	11.6506	4.69158
HAPLN3	ENSG00000140511	1.61478	0.0119256	0.0444227	6.23628	2.01944
RAN	ENSG00000132341	1.61427	4.61815e-05	0.000532656	77.3865	45.9979
ORAI2	ENSG00000160991	1.61409	0.152613	0.299817	7.48479	4.00495
MAFF	ENSG00000185022	1.61398	0.0502205	0.133356	11.3329	4.06969
FN3K	ENSG00000167363	1.61396	0.0239443	0.0760222	9.58014	4.01189
BCL2L1	ENSG00000171552	1.61317	0.0264971	0.0821331	20.9517	10.4378
SF3A1	ENSG00000099995	1.61261	0.223337	0.390485	4.43544	1.70189
PFKM	ENSG00000152556	1.61228	0.104007	0.227587	6.78723	2.53372
BAIAP2L1	ENSG00000006453	1.61182	0.0233575	0.0747	8.90522	4.20428
KIFC2	ENSG00000167702	1.61066	0.0426664	0.118076	5.30044	1.81909
SRP19	ENSG00000153037	1.61062	0.1499	0.295869	6.1655	2.88702
RPL10	ENSG00000147403	1.61041	0.196481	0.356247	125.388	110.948
SLC52A2	ENSG00000185803	1.60939	0.0384668	0.10907	7.84558	3.00942
CCDC88C	ENSG00000015133	1.60894	0.0223881	0.0723115	5.2451	1.42343
PPP1R12C	ENSG00000125503	1.60879	0.0149326	0.0530466	18.1165	7.93497
KCTD5	ENSG00000167977	1.60879	5.01024e-05	0.000571423	11.9172	5.29774
TCEAL3	ENSG00000196507	1.60864	0.275937	0.449277	22.869	14.7458
POLR2C	ENSG00000102978	1.60651	0.283554	0.457926	8.58408	3.41852
APMAP	ENSG00000101474	1.60636	0.0026408	0.0137142	30.2486	14.6326
IMMT	ENSG00000132305	1.60587	0.0308535	0.0925088	18.4518	7.88258
MEX3B	ENSG00000183496	1.60572	0.00934701	0.0370257	4.68687	1.56139
KLK1	ENSG00000167748	1.60558	0.177825	0.33334	11.7616	1.59739
NARF	ENSG00000141562	1.6044	0.00906126	0.0361188	4.58573	1.72814
LINC01138	ENSG00000215863	1.60421	0.197158	0.357294	4.57456	2.77024
PFKFB3	ENSG00000170525	1.60338	0.106561	0.231723	10.5496	3.59064
RRP9	ENSG00000114767	1.60332	0.000618068	0.0043289	11.0916	5.9783
U2AF2	ENSG00000063244	1.60312	4.40114e-05	0.000515099	47.5387	26.1077
ELAVL1	ENSG00000066044	1.60312	0.0916635	0.208091	10.0286	3.45728
ATP1B1	ENSG00000143153	1.60268	0.334897	0.512755	32.7809	13.1555
NOA1	ENSG00000084092	1.60221	0.0199035	0.0661077	8.62541	5.36613
DPH2	ENSG00000132768	1.60175	0.000317371	0.00255002	5.10373	2.0561
NOSIP	ENSG00000142546	1.60151	0.134217	0.272821	17.5845	12.2586
DPY19L3	ENSG00000178904	1.60149	0.0914981	0.207847	4.6993	2.62603
TPRKB	ENSG00000144034	1.60135	0.0690192	0.168449	8.76184	4.42966
ANP32B	ENSG00000136938	1.6012	7.44168e-05	0.000775736	116.16	66.6686
CLSTN3	ENSG00000139182	1.60023	0.0133742	0.0487455	8.19839	2.78596
IK	ENSG00000113141	1.60002	0.199005	0.359729	47.4448	29.9316
MGRN1	ENSG00000102858	1.59908	0.0650249	0.161494	4.34249	1.75121
HMOX1	ENSG00000100292	1.59903	0.191981	0.350672	26.6998	5.02099
NDUFS6	ENSG00000145494	1.59863	0.485898	0.656338	32.1439	22.4043
FASN	ENSG00000169710	1.59788	0.119258	0.25021	12.6373	4.86384
NUP107	ENSG00000111581	1.5977	0.0164398	0.0572631	7.46567	3.61202
FAM195A	ENSG00000172366	1.59716	0.0460931	0.124821	7.34939	3.09226
RB1	ENSG00000139687	1.59694	0.027421	0.0845935	11.3364	6.46512
MARK3	ENSG00000075413	1.59669	0.0264675	0.0820767	7.02607	3.04103
SSBP1	ENSG00000106028	1.59602	0.113571	0.242505	35.3788	21.5694
TMSB10	ENSG00000034510	1.59601	0.104769	0.228625	589.579	465.449
NKIRAS2	ENSG00000168256	1.59474	0.212588	0.377785	9.98596	4.19672
INTS7	ENSG00000143493	1.59445	0.0519846	0.13672	4.67455	1.99917
SCMH1	ENSG00000010803	1.59443	0.297313	0.472988	8.69469	2.17842
NUP85	ENSG00000125450	1.59385	0.0752928	0.179659	7.39907	3.21057
RABL6	ENSG00000196642	1.59379	0.321784	0.49904	14.0331	6.74399
CMSS1	ENSG00000184220	1.59259	0.00888608	0.0355991	17.8356	9.54238
HSPH1	ENSG00000120694	1.59226	0.0147794	0.0526037	28.6278	13.6983
LONP1	ENSG00000196365	1.59087	0.0827243	0.192003	23.0294	6.92986
HLTF	ENSG00000071794	1.59071	0.0619041	0.156037	4.36905	1.56584
LAMTOR4	ENSG00000188186	1.59047	0.0901324	0.205594	23.1782	17.5234
NAP1L1	ENSG00000187109	1.59038	0.010423	0.0402008	58.0039	34.8699
PHF20	ENSG00000025293	1.59003	0.0468473	0.126306	6.5861	3.13968
DUSP4	ENSG00000120875	1.58997	0.126986	0.26192	13.7136	3.41438
CSK	ENSG00000103653	1.58993	0.0690869	0.168454	11.9791	6.97878
SMARCE1	ENSG00000073584	1.58975	0.33473	0.512669	8.30561	6.51304
NPM3	ENSG00000107833	1.58836	0.00994029	0.0387848	17.053	8.2462
GXYLT1	ENSG00000151233	1.58769	0.150284	0.296463	4.80392	2.21374
CFL2	ENSG00000165410	1.58749	0.048396	0.129472	7.3189	4.14758
CCT5	ENSG00000150753	1.58718	0.0198048	0.0658412	46.3487	25.7947
MT-TR	ENSG00000210174	1.58621	0.0982406	0.219058	35.087	23.5623
CEP120	ENSG00000168944	1.58618	0.0119022	0.0443756	4.25413	1.91435
NNAT	ENSG00000053438	1.58586	0.42716	0.601186	94.1749	0.549872
ITPR3	ENSG00000096433	1.58524	0.114679	0.244213	4.94631	1.96763
CCM2	ENSG00000136280	1.58461	0.00315642	0.0158397	8.0429	4.03782
C20orf27	ENSG00000101220	1.58456	0.0145201	0.0519425	12.0108	6.91301
C12orf65	ENSG00000130921	1.58439	0.00774805	0.0318863	7.55005	3.56212
REXO1	ENSG00000079313	1.58434	0.0236803	0.075468	4.58617	1.55551
KRR1	ENSG00000111615	1.58418	0.071261	0.172507	5.43694	2.79155
LIMD2	ENSG00000136490	1.58407	0.0551129	0.142743	4.51251	1.63829
COX8A	ENSG00000176340	1.58341	0.587682	0.738831	66.627	41.379
RBM42	ENSG00000126254	1.58248	0.000934061	0.00604477	31.9868	18.0477
KCTD17	ENSG00000100379	1.58222	0.00150094	0.00871202	4.09038	2.36555
NAA38	ENSG00000128534	1.58201	0.0114547	0.0431571	14.8781	8.16553
TNRC18	ENSG00000182095	1.58081	0.141299	0.28351	6.28613	1.59303
ENO1	ENSG00000074800	1.57989	0.0463465	0.125302	63.9576	30.9917
KIDINS220	ENSG00000134313	1.57955	0.0407077	0.113677	6.78315	3.47205
CALM3	ENSG00000160014	1.57893	0.0219755	0.0714627	87.832	49.2165
NCF2	ENSG00000116701	1.57892	0.0944303	0.213044	5.64945	1.42759
C1orf86	ENSG00000162585	1.57873	0.333356	0.511551	10.2296	4.42633
PPM1B	ENSG00000138032	1.57855	0.0180566	0.0613922	5.67118	2.56485
VRK3	ENSG00000105053	1.57832	0.0405725	0.113454	4.42985	2.28169
STIP1	ENSG00000168439	1.57782	0.0241051	0.0764076	68.4006	35.3085
CRKL	ENSG00000099942	1.57774	0.00668365	0.0283787	13.9274	6.98921
ADM	ENSG00000148926	1.5777	0.163055	0.314226	14.6486	3.51653
PCBP2	ENSG00000197111	1.57744	0.102492	0.225388	31.4536	11.5844
DDB1	ENSG00000167986	1.57736	0.27138	0.443676	20.893	9.66341
PTMA	ENSG00000187514	1.57716	0.000778125	0.00522476	358.289	220.807
NADK	ENSG00000008130	1.5768	0.000787912	0.00528056	11.5832	5.36118
CLPTM1L	ENSG00000049656	1.57642	0.0205979	0.0678469	24.3173	12.1953
TBC1D10B	ENSG00000169221	1.57571	0.00045626	0.00342363	14.3945	8.79029
HCFC1	ENSG00000172534	1.57571	0.0420334	0.116776	7.03707	2.32774
GPR125	ENSG00000152990	1.57552	0.100436	0.222289	4.36769	1.98817
EGLN2	ENSG00000269858	1.5747	0.246431	0.41611	11.3013	3.2738
DOHH	ENSG00000129932	1.57456	0.00692956	0.0291187	6.7088	2.84337
ELK1	ENSG00000126767	1.57455	0.013977	0.050403	11.4978	4.67884
HYI	ENSG00000178922	1.57436	0.0271429	0.0838964	6.00632	3.63824
NUP160	ENSG00000030066	1.57389	0.0340796	0.0995405	5.12801	2.56651
CRNDE	ENSG00000245694	1.57388	0.135083	0.273979	7.03427	2.39932
HGS	ENSG00000185359	1.57374	0.00977852	0.0382974	19.4737	9.61261
SMARCA5	ENSG00000153147	1.5735	0.0224273	0.0724052	12.3549	6.70227
SKP2	ENSG00000145604	1.57328	0.0206297	0.0679204	6.3408	2.5858
TXLNG	ENSG00000086712	1.5731	0.0279042	0.0857145	6.16015	3.24605
DNASE2	ENSG00000105612	1.57171	0.00133898	0.00794611	16.6398	8.96038
PDE4B	ENSG00000184588	1.57082	0.149521	0.29546	5.70152	1.22792
C5orf24	ENSG00000181904	1.57019	0.0113498	0.0427845	5.26146	2.49764
TOMM34	ENSG00000025772	1.57002	0.00347155	0.0170502	13.351	5.50199
C1orf43	ENSG00000143612	1.56947	4.48763e-06	8.64988e-05	66.4198	36.0041
PHIP	ENSG00000146247	1.56945	0.0976708	0.218196	5.99167	3.74708
SECISBP2	ENSG00000187742	1.56918	0.0590495	0.150593	4.94482	2.55935
BTG3	ENSG00000154640	1.56899	0.0347693	0.100907	17.5447	11.0163
VPS26B	ENSG00000151502	1.56886	0.260767	0.431525	6.05451	4.64043
IPO7	ENSG00000205339	1.56765	0.101636	0.224113	21.6645	12.8152
PDCD5	ENSG00000105185	1.56741	0.167331	0.319724	26.8069	9.36574
SDF2L1	ENSG00000128228	1.56685	0.0640608	0.159728	30.2866	14.5442
PCMT1	ENSG00000120265	1.56671	0.000251206	0.00209368	20.5483	9.96456
CXCL2	ENSG00000081041	1.56669	0.285813	0.460597	12.2014	1.96154
SYMPK	ENSG00000125755	1.56602	0.0507242	0.134344	11.6528	4.48232
CTDSPL2	ENSG00000137770	1.56587	0.0113094	0.0427709	5.59919	2.66916
C2orf68	ENSG00000168887	1.56569	0.0608304	0.153982	4.59777	1.6777
ARMCX4	ENSG00000196440	1.56493	0.265809	0.436824	6.02199	3.64928
LACTB2	ENSG00000147592	1.56474	0.0199881	0.0663577	5.67437	2.1443
PAPD7	ENSG00000112941	1.56459	0.032549	0.0960708	5.16435	1.5884
ARFGAP2	ENSG00000149182	1.56429	0.220537	0.386818	5.91938	3.04545
RP3-417G15.1	ENSG00000227008	1.56231	0.545814	0.706264	52.2756	16.1609
CCL4	ENSG00000129277	1.56187	0.100767	0.222952	7.27134	1.84753
PAF1	ENSG00000006712	1.5613	0.179499	0.335661	25.6632	16.2812
IER3IP1	ENSG00000134049	1.56036	0.321613	0.498884	12.7902	6.99474
HNRNPA3P5	ENSG00000236565	1.56033	0.142662	0.285045	21.038	9.41814
KTN1	ENSG00000126777	1.56017	0.135918	0.27495	19.0572	12.189
RP11-488L18.10	ENSG00000259865	1.55972	0.0242526	0.076807	5.16014	2.91688
NDUFA8	ENSG00000119421	1.55906	0.000113453	0.00108608	31.517	17.4346
MORC2	ENSG00000133422	1.5582	0.0133428	0.0486991	5.2373	2.98446
FNBP1L	ENSG00000137942	1.55704	0.0223265	0.0721992	12.6832	5.96917
EPRS	ENSG00000136628	1.55701	0.186675	0.344228	21.7511	12.1668
TSPAN8	ENSG00000127324	1.55634	0.278952	0.452534	8.28252	2.13036
NT5C3B	ENSG00000141698	1.55517	0.0550758	0.142698	12.3765	6.10933
SLC25A39	ENSG00000013306	1.55481	0.0332934	0.0978148	31.6105	21.5031
AC005618.1	ENSG00000255729	1.55436	0.0311634	0.0931644	23.4807	7.7125
ZMYM6NB	ENSG00000243749	1.55382	0.274734	0.447828	5.83777	4.45321
ERH	ENSG00000100632	1.55371	0.00836471	0.0338709	85.0605	36.6603
DDX49	ENSG00000105671	1.55319	0.00126507	0.00759742	12.2933	6.11921
SH3BP4	ENSG00000130147	1.55282	0.0786933	0.185354	9.54654	3.70627
FKBP9	ENSG00000122642	1.55178	0.267041	0.438386	5.28649	2.9432
PRPF19	ENSG00000110107	1.55165	0.209229	0.373489	42.3537	24.5616
CARS	ENSG00000110619	1.55129	0.0465215	0.125596	5.1077	1.99126
BYSL	ENSG00000112578	1.55096	0.00229706	0.0123135	5.54637	2.74034
PCBD1	ENSG00000166228	1.55078	0.178314	0.333976	30.1604	16.6237
C2CD5	ENSG00000111731	1.55058	0.0787821	0.185502	4.50671	2.40971
DARS2	ENSG00000117593	1.55044	0.0065581	0.0279815	6.88098	2.68605
THOC1	ENSG00000079134	1.54998	0.0232517	0.0744617	5.1907	2.57026
TAF15	ENSG00000172660	1.5493	0.208298	0.372291	54.0449	31.0689
PROSER1	ENSG00000120685	1.54862	0.00307997	0.0155323	7.97112	3.55451
TSG101	ENSG00000074319	1.54802	0.124848	0.259101	19.7197	12.1499
FAM126B	ENSG00000155744	1.54792	0.494311	0.664315	75.5472	43.4872
NCBP2-AS2	ENSG00000270170	1.54754	0.00188061	0.0104656	16.0039	8.48282
CYC1	ENSG00000179091	1.54754	0.0105274	0.0404958	45.8567	24.2801
DUSP5	ENSG00000138166	1.54721	0.133584	0.271921	10.3008	2.54887
SEPT5	ENSG00000184702	1.5465	0.130907	0.267796	8.48192	3.36868
U2AF1	ENSG00000160201	1.54616	0.00513205	0.0231249	58.4368	33.4681
HSPE1	ENSG00000115541	1.54561	0.426497	0.600725	28.8289	14.8204
TYK2	ENSG00000105397	1.54517	0.02503	0.0788152	7.90557	2.69567
PSMC3	ENSG00000165916	1.54502	0.00299396	0.015195	61.0429	37.4712
SDHAF1	ENSG00000205138	1.54498	0.00641169	0.0275108	10.9587	6.34442
ZC3H18	ENSG00000158545	1.5446	0.05441	0.141434	9.88393	3.84224
XRCC5	ENSG00000079246	1.5443	0.238941	0.408275	66.2537	38.7065
SNRPB2	ENSG00000125870	1.54363	0.000109963	0.00106263	24.1281	14.8656
DLL4	ENSG00000128917	1.54262	0.0119859	0.044595	4.55765	1.7501
LSM10	ENSG00000181817	1.54238	0.0184609	0.062418	16.3115	10.3284
RPS19	ENSG00000105372	1.54195	0.0910365	0.207062	242.269	167.111
DMAP1	ENSG00000178028	1.54147	0.000746344	0.00506367	9.22268	4.15015
ARL8A	ENSG00000143862	1.54088	0.000189138	0.00166158	21.1578	10.1852
MINPP1	ENSG00000107789	1.54079	3.6598e-05	0.000448137	4.82071	2.0646
FEM1A	ENSG00000141965	1.54028	0.164918	0.316769	8.60786	7.02869
AP1S1	ENSG00000106367	1.54022	0.00722393	0.0301391	25.8192	16.3649
NUP188	ENSG00000095319	1.54008	0.169885	0.322681	6.88683	3.25409
SPOCK1	ENSG00000152377	1.5399	0.185493	0.342843	8.53658	2.89439
NFATC2IP	ENSG00000176953	1.53916	0.00282908	0.0144919	6.713	3.07774
ACD	ENSG00000102977	1.53896	0.00577927	0.0252459	6.54686	2.60033
RPSAP15	ENSG00000237506	1.53852	0.305435	0.481093	34.9098	16.6588
TSTA3	ENSG00000104522	1.53762	0.242634	0.411442	19.3474	14.0805
HSD17B10	ENSG00000072506	1.53713	0.210635	0.375156	46.8027	22.946
EXOSC5	ENSG00000077348	1.53609	0.242688	0.411442	6.94314	2.07312
AC007969.5	ENSG00000233762	1.536	0.0864244	0.199041	46.5748	31.8499
DHRS11	ENSG00000108272	1.53592	0.0154089	0.054307	4.32227	2.07511
SIK1	ENSG00000142178	1.53565	0.0819012	0.190836	7.57691	2.28808
CCDC43	ENSG00000180329	1.53486	0.0175281	0.0600018	9.01074	5.48465
CDKN1B	ENSG00000111276	1.53465	0.0112193	0.0425393	27.5948	11.8849
RPS13	ENSG00000110700	1.53464	0.22828	0.39613	187.554	131.009
CYCS	ENSG00000172115	1.53462	0.0843573	0.19516	75.3634	34.3691
SLC29A1	ENSG00000112759	1.53405	0.0172469	0.0593803	18.4174	7.4312
PSMC4	ENSG00000013275	1.53337	0.0581	0.148862	34.4167	21.0885
FABP3	ENSG00000121769	1.5333	0.0944636	0.213044	4.43769	2.33364
RPL13P12	ENSG00000215030	1.533	0.232771	0.401385	14.2416	11.5894
LPCAT1	ENSG00000153395	1.53169	0.0644724	0.16053	15.3088	6.03836
ARFGAP3	ENSG00000242247	1.53152	0.370299	0.547788	9.17597	6.11055
SNRPEP4	ENSG00000233270	1.53124	0.130352	0.267135	15.5444	5.20148
EIF4B	ENSG00000063046	1.53124	0.448422	0.621929	14.2756	7.93825
C11orf49	ENSG00000149179	1.53091	0.00116133	0.00709799	6.69601	4.1079
PPP4R2	ENSG00000163605	1.5308	0.0541104	0.14086	6.01894	3.50668
C1orf52	ENSG00000162642	1.53077	0.000220361	0.00188268	5.42656	2.38935
PDRG1	ENSG00000088356	1.53018	0.113175	0.242172	10.9375	5.25191
GRPEL2	ENSG00000164284	1.53007	0.0168793	0.0584524	4.32038	1.97454
FAM115B	ENSG00000223459	1.52964	0.0513644	0.135588	6.26587	3.41215
CTDNEP1	ENSG00000175826	1.52932	0.367712	0.545768	6.61041	4.91874
MSI2	ENSG00000153944	1.52816	0.0550122	0.142589	7.25073	3.00933
SPPL2B	ENSG00000005206	1.52713	0.0414726	0.115487	5.32411	1.63426
COPS6	ENSG00000168090	1.52647	0.0927227	0.210095	54.4622	32.866
CHCHD2	ENSG00000106153	1.52643	0.00262521	0.0136629	144.093	80.2338
COPS5	ENSG00000121022	1.52618	0.119912	0.251096	9.82345	5.22207
MIIP	ENSG00000116691	1.52566	0.00963889	0.0378724	8.20739	3.66884
ZNF639	ENSG00000121864	1.52553	0.0525434	0.137734	8.09177	5.42448
ABL1	ENSG00000097007	1.52552	0.040476	0.113337	11.2553	5.13186
C16orf80	ENSG00000070761	1.52505	2.38607e-05	0.000312506	21.6968	13.4599
R3HDM2	ENSG00000179912	1.52435	0.107522	0.233138	5.51877	1.8978
FAM217B	ENSG00000196227	1.52279	0.181491	0.338067	6.72064	5.30607
ENOPH1	ENSG00000145293	1.52242	0.0562573	0.145181	12.6213	6.64957
RP9	ENSG00000164610	1.52201	7.9503e-05	0.000822758	10.165	7.38746
CIB2	ENSG00000136425	1.52114	0.0423214	0.117305	5.11554	1.76805
QPCT	ENSG00000115828	1.52079	0.141538	0.283751	20.5488	5.52539
RBM6	ENSG00000004534	1.52047	0.285785	0.460597	3.89273	3.25285
ILF3-AS1	ENSG00000267100	1.51977	0.0046505	0.0214553	8.06233	4.73433
DHX38	ENSG00000140829	1.51936	0.26557	0.436774	4.35376	2.23205
DUSP14	ENSG00000161326	1.51923	0.129387	0.265747	3.65023	4.67577
UBP1	ENSG00000153560	1.51901	0.0388932	0.109844	12.0845	6.86389
GPBP1	ENSG00000062194	1.51863	0.00714881	0.0299304	13.8112	7.77709
PFKP	ENSG00000067057	1.51859	0.10124	0.223584	21.4279	9.75518
PATZ1	ENSG00000100105	1.51795	0.0105793	0.0406516	6.3356	3.24058
TNFRSF12A	ENSG00000006327	1.51766	0.166787	0.319415	22.1061	12.7786
CDC5L	ENSG00000096401	1.51698	0.0386165	0.10934	12.9129	7.83998
NR4A2	ENSG00000153234	1.51632	0.190825	0.349179	8.70965	1.26989
RBBP8	ENSG00000101773	1.51598	0.161174	0.311934	7.18152	4.31106
MT-TL2	ENSG00000210191	1.51504	0.270404	0.442587	242.261	241.429
RNF113A	ENSG00000125352	1.51403	0.000159711	0.00144936	13.0772	8.50929
ADRM1	ENSG00000130706	1.51235	0.50291	0.671078	22.0811	12.4058
BCAS2	ENSG00000116752	1.51228	0.0872144	0.200537	17.8419	11.6554
RPL14	ENSG00000188846	1.51218	0.0030881	0.0155514	248.551	164.701
IDH3B	ENSG00000101365	1.51177	0.0127506	0.0469272	23.9999	16.7377
GGT7	ENSG00000131067	1.51152	0.0452784	0.123253	6.73392	2.45794
FYN	ENSG00000010810	1.51151	0.205574	0.368435	9.07412	3.26358
YWHAH	ENSG00000128245	1.51137	0.000465409	0.00346681	49.2528	26.8711
RP5-1103G7.4	ENSG00000225377	1.5113	0.399457	0.575234	11.2916	7.99709
GLMN	ENSG00000174842	1.51115	0.179379	0.335533	4.66241	2.47149
DRAP1	ENSG00000175550	1.51029	0.0288998	0.0880915	67.837	40.6766
RPL7L1	ENSG00000146223	1.51014	0.0449297	0.122776	7.58405	3.90024
SNN	ENSG00000184602	1.5101	0.109839	0.236717	11.3471	3.19339
PSMB9	ENSG00000240065	1.50991	0.210412	0.374945	16.2396	7.60909
SNRPC	ENSG00000124562	1.50945	0.000293422	0.00238168	37.5773	24.9401
DCAF7	ENSG00000136485	1.50839	0.0263101	0.0817306	20.338	11.4218
SPATS2	ENSG00000123352	1.50838	0.0217256	0.0707467	4.5476	2.32366
FOXA1	ENSG00000129514	1.50763	0.259517	0.430082	7.90863	1.38969
CAMLG	ENSG00000164615	1.50706	0.00651306	0.0278892	10.5105	5.46776
SMARCD2	ENSG00000108604	1.50679	0.0859955	0.198372	19.1904	10.8225
HNRNPAB	ENSG00000197451	1.50524	0.00304615	0.0154053	85.1469	50.3791
HEBP1	ENSG00000013583	1.50415	0.350598	0.528038	8.75467	8.0026
YBX1P1	ENSG00000224861	1.50264	0.101625	0.224113	12.9006	4.97432
SPI1	ENSG00000066336	1.50191	0.129214	0.265519	11.1975	5.41568
CENPB	ENSG00000125817	1.5019	0.000499383	0.00364025	40.2415	25.1074
RPS6KA1	ENSG00000117676	1.50157	0.0536964	0.14014	10.5423	3.94475
ATP5SL	ENSG00000105341	1.5001	0.0932382	0.210664	6.88291	3.45487
DYNC1H1	ENSG00000197102	1.49914	0.10805	0.233792	16.591	8.51599
NSL1	ENSG00000117697	1.49887	0.0177166	0.0605312	9.31455	5.30775
C20orf24	ENSG00000101084	1.49834	0.341204	0.518096	6.76083	1.87646
USP9X	ENSG00000124486	1.49827	0.179134	0.335249	8.22501	4.78059
ZCRB1	ENSG00000139168	1.49826	0.295958	0.471357	3.65477	2.78552
TCP1	ENSG00000120438	1.49801	0.536995	0.699335	42.3795	21.2015
CTBP1	ENSG00000159692	1.49736	0.0671894	0.165566	13.767	5.4025
BCKDHA	ENSG00000248098	1.49724	0.294528	0.469499	9.51997	4.65058
APITD1	ENSG00000175279	1.49712	0.0985269	0.219354	5.67459	2.392
FAM207A	ENSG00000160256	1.49706	0.000967148	0.00618624	10.3075	6.36816
E2F4	ENSG00000205250	1.49705	0.342537	0.51935	9.80479	6.76169
DLEU1	ENSG00000176124	1.49663	0.193688	0.352613	5.03987	2.16735
SLC25A13	ENSG00000004864	1.49646	0.0500585	0.133074	5.23285	2.23529
RPL13A	ENSG00000142541	1.4964	0.183854	0.340694	406.02	292.39
COPA	ENSG00000122218	1.4962	0.146125	0.289938	26.249	15.1609
RPL31	ENSG00000071082	1.496	0.345156	0.522152	122.651	59.8746
DPM3	ENSG00000179085	1.49591	0.034287	0.0997908	37.7548	21.9228
EVL	ENSG00000196405	1.49578	0.064772	0.161052	13.3586	6.74574
SLC25A17	ENSG00000100372	1.49562	0.00992615	0.0387767	4.92976	2.60677
PTGES3	ENSG00000110958	1.49542	0.000924603	0.0060053	71.3645	42.0694
PEPD	ENSG00000124299	1.49508	0.00227701	0.0122244	21.2072	9.90515
MGME1	ENSG00000125871	1.49417	0.0540994	0.14086	4.68537	2.28983
PLD3	ENSG00000105223	1.49401	0.189665	0.347768	15.7543	5.77752
PCBP1	ENSG00000169564	1.49366	6.40432e-05	0.000693898	127.451	70.2952
MRPL37	ENSG00000116221	1.49336	0.00222299	0.0119974	42.3542	25.4313
RFXANK	ENSG00000064490	1.49329	0.0438781	0.120731	6.54012	3.47984
CDK5RAP2	ENSG00000136861	1.49298	0.062654	0.157151	4.95201	2.5972
UXT	ENSG00000126756	1.49282	0.00127978	0.00766473	52.7685	38.1582
ISL1	ENSG00000016082	1.49273	0.188546	0.346396	5.10287	2.12225
HNRNPA1L2	ENSG00000139675	1.49269	0.0189728	0.063702	7.3373	2.98236
KAT8	ENSG00000103510	1.49217	0.0800232	0.187499	9.57982	5.58345
NUDCD1	ENSG00000120526	1.49215	0.00139001	0.00819452	4.96453	2.36478
RPL36	ENSG00000130255	1.49108	0.193556	0.352497	308.557	153.078
SAMSN1	ENSG00000155307	1.49099	0.175841	0.330283	6.31286	1.81992
TFDP1	ENSG00000198176	1.49096	0.0531951	0.139136	22.0653	7.77098
RNF138	ENSG00000134758	1.49085	0.286188	0.460723	6.01765	1.24392
GNAI2	ENSG00000114353	1.49076	0.169379	0.322222	61.9613	51.8163
DCAF17	ENSG00000115827	1.49049	0.264014	0.435116	4.03079	3.53583
CCDC137	ENSG00000185298	1.49006	0.00685989	0.0288899	7.36228	4.32659
RBM3	ENSG00000102317	1.48987	0.00415994	0.0195709	37.0427	23.0609
TBCD	ENSG00000141556	1.48926	0.222879	0.389779	6.41962	2.67958
COMMD5	ENSG00000170619	1.48921	0.115764	0.245554	4.81738	2.3674
PITPNC1	ENSG00000154217	1.48873	0.104119	0.227692	6.53414	3.26171
SNRPD1	ENSG00000167088	1.48872	0.13468	0.273529	35.2046	28.1271
RNF5	ENSG00000204308	1.48818	0.0150839	0.0535043	11.7866	7.14258
KANK2	ENSG00000197256	1.48741	0.195269	0.354679	5.08667	1.68835
ECSIT	ENSG00000130159	1.48728	0.0773968	0.183266	11.3375	5.39804
CDK5	ENSG00000164885	1.48718	0.0599938	0.152486	4.67145	2.67521
RPRD1A	ENSG00000141425	1.48714	0.0655176	0.16251	9.98617	4.67547
WDR74	ENSG00000133316	1.48626	0.134555	0.273352	9.58164	7.42048
SLITRK6	ENSG00000184564	1.48589	0.200899	0.362418	5.60455	0.998424
CMTM7	ENSG00000153551	1.48498	0.229768	0.397934	4.59847	3.36115
RPS7	ENSG00000171863	1.48491	0.0061618	0.026576	203.448	138.903
MRPS11	ENSG00000181991	1.48457	0.0095079	0.03744	11.8719	7.6421
TUBB	ENSG00000196230	1.48449	0.0102768	0.0398103	63.1241	42.7461
TIMM44	ENSG00000104980	1.48446	0.018937	0.0636412	12.6426	5.82786
AK3	ENSG00000147853	1.48444	0.144545	0.287682	15.7548	11.6566
SHMT2	ENSG00000182199	1.48392	0.228686	0.396636	28.6555	11.5062
MIF	ENSG00000240972	1.48384	0.525136	0.689923	223.579	111.077
LYAR	ENSG00000145220	1.48331	0.128941	0.265035	11.6422	8.34439
CTCF	ENSG00000102974	1.48231	0.0190912	0.0640044	17.3006	10.0129
ACOT2	ENSG00000119673	1.48189	0.00357572	0.0174539	9.36906	4.62786
RPS3AP6	ENSG00000234797	1.4813	0.302165	0.477997	587.366	508.78
ORMDL3	ENSG00000172057	1.48043	0.203097	0.365462	15.3937	5.35722
GTF2F2	ENSG00000188342	1.48	0.021163	0.0693251	13.7204	7.49658
SIRT1	ENSG00000096717	1.47995	0.0210651	0.0690677	6.1767	3.45961
GNA13	ENSG00000120063	1.47973	0.0497439	0.132533	12.694	7.76147
NFKBIB	ENSG00000104825	1.47966	0.0139469	0.0503454	9.13913	5.54612
ALCAM	ENSG00000170017	1.47868	0.237387	0.406308	14.6726	6.76672
CHI3L1	ENSG00000133048	1.47748	0.326722	0.504619	15.2058	1.86759
B3GALT6	ENSG00000176022	1.47709	0.0046204	0.021344	9.04736	4.74181
MCAT	ENSG00000100294	1.47644	0.00122781	0.00742814	6.85285	4.33077
PIM2	ENSG00000102096	1.47578	0.18197	0.338432	7.03285	4.68014
MAP2K7	ENSG00000076984	1.47571	0.0316136	0.0942197	7.70108	3.57313
DDX59	ENSG00000118197	1.47564	0.0251115	0.0789676	7.02916	3.14688
ZNF511	ENSG00000198546	1.47529	0.306694	0.482651	5.128	2.72204
TATDN1	ENSG00000147687	1.4751	0.119128	0.250112	5.65831	3.508
HEYL	ENSG00000163909	1.47467	0.0907214	0.206476	5.69925	2.56187
SNF8	ENSG00000159210	1.47406	0.00842701	0.0340653	19.9035	15.8179
BRIX1	ENSG00000113460	1.47398	0.000342622	0.00270429	16.5667	9.4609
CCDC86	ENSG00000110104	1.47397	0.0133546	0.0486991	12.8948	7.8295
AKT1	ENSG00000142208	1.47392	0.00241434	0.0127938	16.6328	10.6296
PANK4	ENSG00000157881	1.47371	0.000260917	0.00215951	4.93065	2.24047
CD53	ENSG00000143119	1.47316	0.214687	0.380387	14.5838	5.60978
RNF40	ENSG00000103549	1.4726	0.210232	0.374718	6.84492	2.49538
SUB1	ENSG00000113387	1.47236	0.100997	0.22319	24.2679	14.0021
RP11-138I1.4	ENSG00000265401	1.47187	0.304843	0.480584	25.1898	18.3347
LAS1L	ENSG00000001497	1.47183	0.0138029	0.0499328	11.5207	6.24578
SNCAIP	ENSG00000064692	1.47118	0.135396	0.274282	4.66703	1.6662
CEBPD	ENSG00000221869	1.4708	0.399471	0.575234	31.7057	16.026
AATF	ENSG00000108270	1.47076	0.00192949	0.0106547	20.6323	13.7057
YWHAG	ENSG00000170027	1.47055	0.010297	0.0398287	41.9606	20.5407
EIF3A	ENSG00000107581	1.47037	0.0690669	0.168454	42.1757	26.353
ATP6V0B	ENSG00000117410	1.47003	0.111545	0.23954	20.7008	11.3855
TTI1	ENSG00000101407	1.46977	0.00112887	0.00694713	6.15238	3.04501
SLC25A25	ENSG00000148339	1.46966	0.0141745	0.0509712	5.74603	2.60868
PRSS1	ENSG00000204983	1.46949	0.271316	0.443673	9.35931	0.0410088
PDE6D	ENSG00000156973	1.46789	0.0678119	0.166433	12.0877	7.19968
ZFAND6	ENSG00000086666	1.46778	0.00218714	0.0118397	14.748	6.8028
CBX3	ENSG00000122565	1.46772	0.143778	0.286475	32.9469	15.8304
PSMB2	ENSG00000126067	1.46764	0.0046779	0.0215262	28.8174	21.9125
RANBP9	ENSG00000010017	1.46705	0.0677915	0.166433	9.31535	5.4802
MTURN	ENSG00000180354	1.46659	0.0540074	0.140797	9.31206	5.30158
SERF1B	ENSG00000205572	1.46602	0.2415	0.410667	6.26995	2.41621
NEMF	ENSG00000165525	1.46584	0.177834	0.33334	6.23148	3.83182
PSMD14	ENSG00000115233	1.46579	0.004532	0.021058	19.7556	10.3908
NUP43	ENSG00000120253	1.4657	0.0837244	0.193884	4.18731	2.2218
CCDC101	ENSG00000176476	1.46551	0.0441218	0.121165	12.6116	7.76579
NUTF2	ENSG00000102898	1.46551	0.180783	0.33747	14.1876	8.33415
VRK1	ENSG00000100749	1.46539	0.204914	0.367621	7.07135	2.5358
CIR1	ENSG00000138433	1.46527	0.0521053	0.136937	15.845	10.9506
NOP56	ENSG00000101361	1.46446	0.0252517	0.079304	23.3644	12.0965
LSM14A	ENSG00000257103	1.4644	0.00622	0.0267625	26.8891	14.3196
CCDC23	ENSG00000177868	1.46371	0.156079	0.304656	13.7547	6.35411
RAB30-AS1	ENSG00000246067	1.46349	0.103418	0.226715	3.9887	2.71685
SART1	ENSG00000175467	1.46321	0.00105889	0.00662479	23.3614	15.5996
SDE2	ENSG00000143751	1.46309	0.00313047	0.0157426	5.81427	2.45105
KIF3B	ENSG00000101350	1.46306	0.130814	0.26773	9.64363	4.63866
RPS27L	ENSG00000185088	1.46284	0.371378	0.54893	35.4148	22.6332
ANAPC11	ENSG00000141552	1.46283	0.495293	0.665218	23.6225	8.83853
DPP7	ENSG00000176978	1.46281	0.0830126	0.192563	24.526	16.3653
TMX1	ENSG00000139921	1.46263	0.0204181	0.0674139	15.1704	8.05711
RNF19B	ENSG00000116514	1.46214	0.0135959	0.0494529	8.224	3.13372
SEH1L	ENSG00000085415	1.46197	0.00245437	0.0129053	7.77952	4.07026
DDX21	ENSG00000165732	1.4613	0.151499	0.298039	23.9702	14.5974
TRIP4	ENSG00000103671	1.46075	0.022977	0.0737141	5.98481	3.72451
DESI2	ENSG00000121644	1.46039	0.0372634	0.106619	8.54876	4.67149
NAE1	ENSG00000159593	1.45989	0.300055	0.475766	9.2344	5.08268
TDG	ENSG00000139372	1.45987	0.0112977	0.0427686	7.43802	4.20971
RNF144A	ENSG00000151692	1.45975	0.181204	0.337885	5.27024	2.17947
LLPH	ENSG00000139233	1.4597	0.395993	0.572483	8.86357	4.13759
TESC	ENSG00000088992	1.45969	0.172074	0.325416	6.67826	2.08412
SUGP2	ENSG00000064607	1.45952	0.195698	0.355188	6.40257	3.04416
SRPK1	ENSG00000096063	1.45923	0.103901	0.227495	8.99501	3.9661
SDHA	ENSG00000073578	1.4591	0.00199747	0.0109876	33.1056	16.4941
SLC7A1	ENSG00000139514	1.45795	0.165471	0.317351	10.0743	3.97319
RHOT2	ENSG00000140983	1.45789	0.0357941	0.103045	12.1728	5.58139
SELK	ENSG00000113811	1.4578	0.00774974	0.0318863	17.8716	10.3927
SREK1	ENSG00000153914	1.45754	0.0556751	0.14399	6.23423	4.14248
RCN2	ENSG00000117906	1.45749	0.0913524	0.207623	25.7337	14.7897
XAB2	ENSG00000076924	1.45721	0.0183589	0.0621612	15.6729	8.10602
CACTIN	ENSG00000105298	1.45687	0.0133515	0.0486991	4.32377	1.98965
HIGD2A	ENSG00000146066	1.45687	0.497575	0.667322	29.9228	36.1947
PHC1P1	ENSG00000179899	1.45685	0.0737347	0.176879	4.84284	2.61992
CD9	ENSG00000010278	1.45646	0.405213	0.580464	44.8597	60.1169
KPNA3	ENSG00000102753	1.45645	0.124894	0.259101	5.65557	3.54983
IFT74	ENSG00000096872	1.45637	0.116024	0.245833	4.01757	2.6094
PDS5A	ENSG00000121892	1.45557	0.164117	0.315823	10.8448	6.46853
HYPK	ENSG00000242028	1.45512	0.609181	0.7559	41.8378	44.4521
SPR	ENSG00000116096	1.45468	0.0281527	0.0861814	9.70396	5.39312
WDR83OS	ENSG00000105583	1.45464	0.379759	0.556965	31.0632	21.0024
PQLC1	ENSG00000122490	1.45449	0.0946741	0.2133	4.28393	1.70177
NCOA5	ENSG00000124160	1.45433	0.0743725	0.177932	7.05531	3.69988
AUP1	ENSG00000115307	1.45406	0.386268	0.562682	21.0651	13.5305
POLR2E	ENSG00000099817	1.45404	0.023434	0.0748109	52.7374	30.7364
FAM20C	ENSG00000177706	1.45389	0.0125536	0.0464194	9.34144	4.55235
TRIM44	ENSG00000166326	1.45354	0.0579009	0.148405	17.8261	11.3823
SAFB2	ENSG00000130254	1.45353	0.077763	0.183708	15.9514	8.62329
KCTD9	ENSG00000104756	1.45309	0.0541363	0.140877	4.98037	2.85061
TAF9B	ENSG00000187325	1.45164	0.0482284	0.129217	8.99787	5.32087
RABEPK	ENSG00000136933	1.45159	0.0361087	0.103825	4.84406	2.8398
TCOF1	ENSG00000070814	1.45123	0.0381689	0.108375	4.85808	2.33114
FIBP	ENSG00000172500	1.45025	0.000971848	0.00620507	28.4229	21.6308
UBQLN4	ENSG00000160803	1.44966	0.0529755	0.138663	9.46707	5.9674
RAB11A	ENSG00000103769	1.44957	0.296936	0.472705	21.7383	17.0391
XPO7	ENSG00000130227	1.44908	0.115493	0.245217	12.1183	7.91071
TNPO1	ENSG00000083312	1.44883	0.0403857	0.113223	6.92328	3.70049
PMPCA	ENSG00000165688	1.44866	0.000780791	0.00523775	13.8656	7.43048
POLA2	ENSG00000014138	1.44865	0.0788363	0.185502	5.30669	2.65382
JUNB	ENSG00000171223	1.44817	0.381486	0.558337	9.48712	3.36014
YTHDF1	ENSG00000149658	1.44787	0.0046675	0.021506	9.46603	4.61609
IRF2BPL	ENSG00000119669	1.44768	0.0692152	0.168697	23.0744	8.55539
CWC27	ENSG00000153015	1.44761	0.00574437	0.0251448	11.7904	7.09184
CSRNP1	ENSG00000144655	1.447	0.0600554	0.15256	8.34012	3.46
RNF41	ENSG00000181852	1.44697	0.0151096	0.0535426	7.82365	4.52615
RFX5	ENSG00000143390	1.44591	0.0448783	0.122725	6.82882	3.03633
AL162497.1	ENSG00000255813	1.44572	0.231956	0.400174	5.71148	2.65246
MRPL52	ENSG00000172590	1.44567	0.131593	0.268509	12.7771	7.05534
SIRT6	ENSG00000077463	1.44542	0.0195715	0.06535	5.63784	3.24183
PXDN	ENSG00000130508	1.44534	0.212774	0.37793	8.95634	3.37359
ASNSD1	ENSG00000138381	1.44495	0.0131938	0.0482602	10.3724	6.2298
BAZ2A	ENSG00000076108	1.44448	0.124288	0.258217	5.01161	2.01889
SEPT11	ENSG00000138758	1.44431	0.096534	0.216264	12.2915	6.39523
BGN	ENSG00000182492	1.44415	0.511153	0.677778	68.8724	57.3799
ASRGL1	ENSG00000162174	1.44409	0.380872	0.558054	19.1473	22.885
RSRC2	ENSG00000111011	1.44408	0.0229999	0.0737543	18.0556	10.4286
APOE	ENSG00000130203	1.44406	0.156183	0.304739	84.6655	49.2285
DVL2	ENSG00000004975	1.44375	0.0292676	0.0889473	7.96707	4.10851
PSMC1P1	ENSG00000241506	1.44369	7.26994e-05	0.000762277	50.9883	29.7549
GALNT12	ENSG00000119514	1.44362	0.0449657	0.122776	4.25412	2.25849
PIK3R2	ENSG00000105647	1.44348	0.362036	0.539921	8.90405	2.73876
STAG1	ENSG00000118007	1.44326	0.168854	0.321496	6.33212	3.75449
ZYX	ENSG00000159840	1.44277	0.368141	0.546178	17.8035	9.22545
TAOK1	ENSG00000160551	1.44244	0.170197	0.32309	5.35955	3.26227
CCDC124	ENSG00000007080	1.44219	0.0807353	0.188919	51.1001	28.4187
FURIN	ENSG00000140564	1.44148	0.374781	0.551741	18.1265	2.0808
SUMO2P1	ENSG00000235238	1.44143	0.0647978	0.16106	16.801	8.3085
KATNB1	ENSG00000140854	1.44118	0.0284815	0.0870389	6.27655	2.74628
MTHFD1	ENSG00000100714	1.44014	0.403034	0.578385	14.97	7.39112
SMDT1	ENSG00000183172	1.43994	0.18867	0.346477	34.7029	25.5074
SMARCC1	ENSG00000173473	1.43982	0.112292	0.240779	15.6818	7.08283
FAM110A	ENSG00000125898	1.43953	0.102023	0.224759	6.14936	3.72706
DCAF12	ENSG00000198876	1.43837	0.00151816	0.0087977	15.1971	8.02814
PRPF31	ENSG00000105618	1.43786	0.427905	0.60176	6.49626	3.75799
MMP26	ENSG00000167346	1.43772	0.230563	0.398636	8.79233	0
PIM1	ENSG00000137193	1.43739	0.122622	0.255647	22.0813	11.2498
TXNRD2	ENSG00000184470	1.43707	0.043589	0.120118	4.26208	1.79629
STARD3NL	ENSG00000010270	1.43675	0.00479521	0.0218829	8.06906	3.90194
PSEN1	ENSG00000080815	1.43613	0.0724304	0.17457	6.44354	3.25782
AKAP17A	ENSG00000197976	1.43613	0.00269588	0.0139159	9.45797	4.52316
APBA3	ENSG00000011132	1.43518	0.0273389	0.0844129	5.10682	2.25443
EEF1A1P13	ENSG00000250182	1.43504	0.243954	0.413	9.16998	6.48668
LAMA4	ENSG00000112769	1.43458	0.183536	0.340325	4.65719	1.80512
AKIRIN2	ENSG00000135334	1.4343	0.00352846	0.0172586	16.2346	9.15491
B4GALT3	ENSG00000158850	1.43332	0.0607909	0.153936	10.1894	4.00918
BUD13	ENSG00000137656	1.43317	0.00688053	0.0289598	7.68473	4.42394
BOLA1	ENSG00000178096	1.43234	0.0901282	0.205594	4.48367	1.92986
EML4	ENSG00000143924	1.43191	0.124765	0.259101	9.21173	5.74499
SNRPF	ENSG00000139343	1.43107	0.0685128	0.167729	80.8414	58.8233
RAMP1	ENSG00000132329	1.43077	0.287025	0.461674	26.5485	7.60241
TMED1	ENSG00000099203	1.43055	0.0371972	0.106484	9.41695	5.0249
KIAA1671	ENSG00000197077	1.43052	0.330579	0.508663	7.09875	0.8034
XPOT	ENSG00000184575	1.42987	0.0688683	0.168263	12.1516	7.82127
COX14	ENSG00000178449	1.4297	0.336738	0.514203	13.4164	11.7931
TPP2	ENSG00000134900	1.4295	0.123727	0.257651	8.57224	4.89647
IGKV3-20	ENSG00000239951	1.42941	0.328212	0.506025	6.31589	2.83219
RALY	ENSG00000125970	1.42928	0.104823	0.228673	61.8015	32.8063
LRP3	ENSG00000130881	1.42926	0.195529	0.355061	6.31062	2.51278
ZFAS1	ENSG00000177410	1.42839	0.225492	0.393004	74.3605	31.2855
BAZ1A	ENSG00000198604	1.42833	0.244717	0.413905	7.22414	4.88753
C9orf16	ENSG00000171159	1.42825	0.0477499	0.128035	44.1935	28.9169
PWP2	ENSG00000241945	1.42772	0.0277267	0.0853525	5.19462	2.30994
MT-TG	ENSG00000210164	1.4275	0.412658	0.58713	69.6065	27.6548
GTF3C4	ENSG00000125484	1.4273	0.0115876	0.0434746	4.06833	2.34335
TMEM176B	ENSG00000106565	1.42578	0.221292	0.387762	35.4954	19.0244
PRKAR1A	ENSG00000108946	1.4255	0.284076	0.458252	23.9254	15.3329
GMFB	ENSG00000197045	1.42525	0.041226	0.114935	7.35526	3.65396
NAMPT	ENSG00000105835	1.42508	0.199723	0.360662	14.6275	6.08415
EIF3J	ENSG00000104131	1.42475	0.256045	0.426305	18.4271	14.3286
SBNO2	ENSG00000064932	1.42463	0.119844	0.251083	6.44056	3.6027
AP2S1	ENSG00000042753	1.42406	0.111653	0.239696	42.9731	31.5391
RBM8A	ENSG00000131795	1.42314	0.335897	0.513576	5.34927	0.917688
VASP	ENSG00000125753	1.42183	0.164477	0.316239	17.7273	11.6115
COA6	ENSG00000168275	1.42151	0.0483576	0.129424	12.0145	6.02509
LXN	ENSG00000079257	1.4213	0.325738	0.503644	13.6803	4.6247
PNP	ENSG00000198805	1.42127	0.0637297	0.159124	28.2662	14.2154
PDHX	ENSG00000110435	1.42062	0.0316027	0.0942197	6.65256	3.11512
CISD2	ENSG00000145354	1.41962	0.0835789	0.193672	11.4894	6.87324
CCT2	ENSG00000166226	1.41885	0.0638463	0.159304	56.266	32.5803
TPTE2P5	ENSG00000168852	1.41833	0.273533	0.446277	3.68904	3.03283
YEATS2	ENSG00000163872	1.41811	0.110816	0.23833	4.45534	2.03187
DHRS4L2	ENSG00000187630	1.41804	0.304854	0.480584	5.20825	3.98527
SEC61G	ENSG00000132432	1.41793	0.194933	0.354247	48.7093	19.9342
RAB20	ENSG00000139832	1.41788	0.0967146	0.216601	6.37488	3.17275
FZD7	ENSG00000155760	1.41727	0.143763	0.286475	4.72741	1.52502
UHRF2	ENSG00000147854	1.41708	0.0311281	0.0931027	5.83489	3.31716
RPAIN	ENSG00000129197	1.41694	0.285979	0.460597	7.93894	3.62075
TYROBP	ENSG00000011600	1.41651	0.205908	0.368757	31.5629	22.1806
PET100	ENSG00000229833	1.41591	0.521262	0.686663	12.3914	5.54011
DENR	ENSG00000139726	1.41584	0.0200049	0.0663828	20.1516	11.8364
NCBP1	ENSG00000136937	1.4147	0.0802162	0.187828	6.40524	3.30189
CHD2	ENSG00000173575	1.41467	0.307936	0.483755	4.34681	1.75796
MANF	ENSG00000145050	1.41442	0.221275	0.387762	68.8889	49.2494
ATP5G1	ENSG00000159199	1.41351	0.599592	0.748809	35.5395	19.8168
EIF2B2	ENSG00000119718	1.41326	0.0516944	0.136107	13.9891	8.35678
SERPINB2	ENSG00000197632	1.41314	0.402066	0.57746	7.83233	1.30191
GNG10	ENSG00000242616	1.41272	0.404038	0.579594	7.97557	5.1573
DBN1	ENSG00000113758	1.41256	0.10167	0.224119	23.5241	12.7117
PBX3	ENSG00000167081	1.41254	0.0970911	0.217308	4.56433	2.67054
TAF11	ENSG00000064995	1.41177	0.000110873	0.00106853	11.5739	7.3599
CDCA7	ENSG00000144354	1.41175	0.175836	0.330283	5.21917	2.26669
FOXP4	ENSG00000137166	1.41166	0.268767	0.440713	5.74154	1.69751
RPS2	ENSG00000140988	1.41157	0.0824269	0.191463	225.614	143.546
HNRNPLL	ENSG00000143889	1.41043	0.0345004	0.100249	4.54001	1.78267
CASP3	ENSG00000164305	1.41032	0.113567	0.242505	6.00756	2.93309
NPDC1	ENSG00000107281	1.40987	0.0654594	0.162422	38.741	25.2198
DHX9	ENSG00000135829	1.40982	0.0414515	0.115473	36.906	21.0728
P4HA1	ENSG00000122884	1.40953	0.217153	0.38295	9.44463	2.76656
KIAA0020	ENSG00000080608	1.40947	0.30788	0.483755	7.41563	5.40943
LCP2	ENSG00000043462	1.40883	0.236868	0.406055	6.03686	1.37937
SNW1	ENSG00000100603	1.40853	0.0401243	0.112609	27.247	17.7282
AGAP3	ENSG00000133612	1.40762	0.134298	0.272908	8.76062	3.8957
ACTB	ENSG00000075624	1.40751	0.328877	0.506417	40.4329	27.2698
ABRACL	ENSG00000146386	1.40736	0.117633	0.248481	8.83474	5.15261
NUDT14	ENSG00000183828	1.40734	0.326229	0.504076	8.50671	1.59003
MYO19	ENSG00000141140	1.4071	0.297245	0.472986	4.62406	2.65505
SET	ENSG00000119335	1.40655	0.16693	0.319603	87.6553	51.227
HNRNPA1P48	ENSG00000224578	1.40634	0.0142787	0.0512585	191.581	118.103
DPCD	ENSG00000166171	1.40621	0.244165	0.413259	11.5986	9.51615
RAVER1	ENSG00000161847	1.40573	0.320269	0.49771	4.17553	2.24752
ATP6V0A1	ENSG00000033627	1.40543	0.204484	0.36733	5.42038	2.69691
ZFP62	ENSG00000196670	1.40543	0.119068	0.250059	7.14064	4.62895
UBA1	ENSG00000130985	1.4047	0.0492935	0.131664	57.2337	29.7509
PPP1R14BP3	ENSG00000179967	1.40467	0.418279	0.592651	11.6014	7.6935
COX20	ENSG00000203667	1.4043	0.0744611	0.178025	8.08802	5.51517
CTU1	ENSG00000142544	1.40418	0.0684558	0.167704	4.24458	2.31475
SFSWAP	ENSG00000061936	1.40405	0.0959871	0.215376	6.11854	3.02852
ACP1	ENSG00000143727	1.404	0.404143	0.579628	22.4669	12.6453
FLNA	ENSG00000196924	1.40393	0.25501	0.425247	55.3861	28.1774
SHC2	ENSG00000129946	1.40343	0.119279	0.25021	5.83876	2.75257
PRPF38A	ENSG00000134748	1.40336	0.0107873	0.0411854	12.45	7.6399
NOL7	ENSG00000225921	1.40282	0.0812286	0.189563	15.9916	10.1294
DYNLRB1	ENSG00000125971	1.40253	0.073612	0.176644	92.1061	63.6976
C1QA	ENSG00000173372	1.40239	0.260756	0.431525	47.4575	27.559
TSSC4	ENSG00000184281	1.40173	0.115102	0.244557	9.3094	4.56101
FH	ENSG00000091483	1.40145	0.0141407	0.0509039	30.3005	19.2243
WIPF2	ENSG00000171475	1.40087	0.354401	0.532085	11.2434	9.49925
MAD2L1BP	ENSG00000124688	1.40074	0.0328305	0.0967178	7.52593	4.31773
CHMP4B	ENSG00000101421	1.40054	0.0102193	0.0396517	76.2037	58.8305
COMP	ENSG00000105664	1.40029	0.390247	0.567091	6.84192	1.61683
G6PC3	ENSG00000141349	1.3999	0.0686638	0.1679	18.5359	10.3095
HMGN3	ENSG00000118418	1.39976	0.0116453	0.0436226	51.228	34.2084
CLSTN1	ENSG00000171603	1.39825	0.280418	0.454194	12.4319	8.36651
SCAF4	ENSG00000156304	1.3977	0.0430096	0.118933	5.1357	2.75788
MEX3C	ENSG00000176624	1.39766	0.0103878	0.0400879	8.86172	4.85789
PRCP	ENSG00000137509	1.39761	0.445622	0.619172	12.1848	8.3379
CLIC1	ENSG00000213719	1.39721	0.6031	0.751354	23.5416	16.0611
MLX	ENSG00000108788	1.39659	0.00190536	0.0105622	14.3621	10.5067
SLC35A5	ENSG00000138459	1.39657	0.161639	0.312624	5.54972	3.23401
NOLC1	ENSG00000166197	1.39641	0.0266773	0.0825129	25.8395	13.2532
RP5-894A10.2	ENSG00000244701	1.39615	0.45116	0.624637	10.7648	7.00072
ISCA1	ENSG00000135070	1.3961	0.0735553	0.176644	9.66988	6.14309
COMMD1	ENSG00000173163	1.39584	0.218414	0.384889	12.5866	13.2656
AHSA2	ENSG00000173209	1.39532	0.292291	0.467287	5.20907	3.09842
IPO5	ENSG00000065150	1.39495	0.0821803	0.191268	29.5983	18.7849
NPEPPS	ENSG00000141279	1.39432	0.181403	0.338031	13.5674	10.2593
THRAP3	ENSG00000054118	1.394	0.31697	0.493868	16.6605	8.46248
GLYR1	ENSG00000140632	1.39379	0.202967	0.36532	8.66699	4.93517
PRPSAP1	ENSG00000161542	1.39378	0.227976	0.395981	6.0834	2.40272
OTUD5	ENSG00000068308	1.39335	0.0391512	0.110398	14.4775	7.99155
HNRNPM	ENSG00000099783	1.39332	0.0510491	0.135004	60.2637	32.8432
NELFB	ENSG00000188986	1.39301	0.00824525	0.033482	18.0738	10.368
TIMM8A	ENSG00000126953	1.39296	0.0171627	0.0592044	3.98671	2.19579
CLN6	ENSG00000128973	1.39276	0.369755	0.547436	8.04584	3.61457
SF3B1	ENSG00000115524	1.39273	0.0459601	0.124634	33.2196	19.655
SMARCD1	ENSG00000066117	1.39269	0.0755268	0.180031	10.923	5.07175
WBP11	ENSG00000084463	1.39269	0.017035	0.0589344	23.0016	13.2737
MMP11	ENSG00000099953	1.39256	0.419184	0.593464	27.0167	14.0696
VEZF1	ENSG00000136451	1.39101	0.178137	0.333733	20.2708	9.20666
MPC2	ENSG00000143158	1.39081	0.188747	0.346529	19.3676	8.96514
UBE2Q1	ENSG00000160714	1.39057	0.00189043	0.0104957	17.6584	11.0692
AP1G1	ENSG00000166747	1.38955	0.231526	0.399721	4.64884	1.89234
COX7A2L	ENSG00000115944	1.38892	0.544549	0.705575	29.123	13.0022
ZNF316	ENSG00000205903	1.3889	0.302538	0.478215	10.9805	3.7179
EFTUD2	ENSG00000108883	1.38883	0.197659	0.357914	12.7202	6.02348
ACTN1	ENSG00000072110	1.38842	0.034828	0.100996	36.2156	17.6834
MRAS	ENSG00000158186	1.38839	0.172105	0.325416	4.49026	1.66205
CTNNAL1	ENSG00000119326	1.38827	0.0717394	0.173372	9.9413	6.71201
RBMX2	ENSG00000134597	1.38721	0.0959296	0.215315	11.8015	7.66137
SARNP	ENSG00000205323	1.38713	0.411285	0.586048	16.586	10.8715
PREP	ENSG00000085377	1.38702	0.190992	0.349394	10.2424	6.02131
MCU	ENSG00000156026	1.38686	0.167372	0.319724	5.78124	3.10904
SUMO1	ENSG00000116030	1.38617	0.00673259	0.0285218	37.9883	24.7071
YRDC	ENSG00000196449	1.38597	0.00684122	0.0288453	6.02458	3.00346
MAK16	ENSG00000198042	1.38537	0.042238	0.117208	4.00988	2.28718
MED16	ENSG00000175221	1.38519	0.134057	0.272652	12.3354	5.47886
LEF1	ENSG00000138795	1.38496	0.238993	0.408275	4.94524	1.26646
SHFM1	ENSG00000127922	1.38483	0.32077	0.498117	79.7132	27.4572
ERCC1	ENSG00000012061	1.38467	0.124001	0.257964	6.79935	4.00025
DYRK2	ENSG00000127334	1.38454	0.0130139	0.0476999	4.30216	1.82994
DACH1	ENSG00000165659	1.38444	0.249721	0.419783	4.56509	2.07749
MEN1	ENSG00000133895	1.3844	0.101723	0.224167	6.30012	3.36017
MYL6	ENSG00000092841	1.38434	0.38413	0.561282	65.3429	60.8196
GOSR2	ENSG00000108433	1.3841	0.357169	0.534893	14.6674	12.5662
RAE1	ENSG00000101146	1.38354	0.0227486	0.0731124	10.1715	6.59583
SH3BP5L	ENSG00000175137	1.38254	0.0758212	0.180432	7.1113	3.54055
NOP58	ENSG00000055044	1.38228	0.219047	0.385343	25.0528	15.706
TICAM1	ENSG00000127666	1.38204	0.031981	0.0950525	5.7182	2.76697
CDH2	ENSG00000170558	1.38195	0.379019	0.556133	8.46191	2.67889
DUSP12	ENSG00000081721	1.38156	0.00490798	0.022298	5.06226	2.33581
ZNF574	ENSG00000105732	1.38107	0.0390773	0.110288	7.31855	3.6439
ATP5G3	ENSG00000154518	1.38079	0.114554	0.24402	17.4604	6.6033
NRD1	ENSG00000078618	1.38063	0.0625089	0.156953	20.9264	12.3779
CLDN4	ENSG00000189143	1.38027	0.477023	0.649212	26.8759	9.01368
STOML2	ENSG00000165283	1.38013	0.00399333	0.0189617	46.8448	31.3089
KLF11	ENSG00000172059	1.37988	0.0674802	0.165939	4.26266	2.7807
SIRT2	ENSG00000068903	1.37981	0.0304413	0.0915032	12.7924	6.34602
HK2	ENSG00000159399	1.3792	0.386511	0.562806	8.24841	2.71811
GNPNAT1	ENSG00000100522	1.37909	0.0437154	0.120419	7.09304	4.13576
PTGES2	ENSG00000148334	1.37897	0.239577	0.408882	10.1334	6.41348
MFHAS1	ENSG00000147324	1.37895	0.00535305	0.0238536	6.62487	3.31399
SNRPG	ENSG00000143977	1.37854	0.21505	0.380743	62.3892	32.5728
YPEL3	ENSG00000090238	1.37818	0.0601981	0.152868	21.6292	16.6319
CHCHD6	ENSG00000159685	1.37803	0.00949449	0.0374284	6.76839	4.34448
PFDN1	ENSG00000113068	1.37787	0.222254	0.389082	20.1509	13.4923
CCT4	ENSG00000115484	1.37757	0.0572995	0.147233	36.5799	22.3711
CEBPZ	ENSG00000115816	1.37746	0.0227137	0.0730692	10.154	6.12853
PPA1	ENSG00000180817	1.3773	0.246714	0.416291	64.8991	50.6789
DUT	ENSG00000128951	1.37729	0.0984571	0.219335	15.327	7.6976
CCDC57	ENSG00000176155	1.37726	0.351464	0.529119	5.5885	3.43702
FDFT1	ENSG00000079459	1.37686	0.38621	0.562682	5.4962	7.14325
CCDC109B	ENSG00000005059	1.37663	0.177752	0.33334	6.15564	3.42525
ATF6B	ENSG00000213676	1.37656	0.352135	0.529686	6.77296	5.4165
DGCR8	ENSG00000128191	1.37647	0.151264	0.297751	5.46479	2.95455
ZNF532	ENSG00000074657	1.37641	0.178459	0.334158	4.91392	3.16379
NCLN	ENSG00000125912	1.37633	0.125715	0.260199	6.81211	3.11347
RGS2	ENSG00000116741	1.37627	0.348108	0.525616	50.7783	9.3547
ENTPD1	ENSG00000138185	1.37625	0.415008	0.589536	6.32605	4.15387
RABL5	ENSG00000128581	1.37539	0.0479677	0.128567	11.6297	6.98606
NEDD9	ENSG00000111859	1.37509	0.304191	0.47998	4.37353	1.84475
TRIM11	ENSG00000154370	1.37482	0.0426216	0.117997	5.30007	2.31304
NOMO2	ENSG00000185164	1.37471	0.050101	0.133088	17.7744	9.9511
ZNF282	ENSG00000170265	1.37436	0.0202534	0.0669898	7.391	3.72846
SLC16A3	ENSG00000141526	1.37424	0.376086	0.553259	18.1857	7.78141
WARS	ENSG00000140105	1.37402	0.094916	0.213576	29.0272	13.4274
DERA	ENSG00000023697	1.37358	0.0548743	0.142428	8.74604	5.36959
PDDC1	ENSG00000177225	1.37337	0.0509724	0.134852	3.83548	2.30253
RHOBTB3	ENSG00000164292	1.37331	0.271996	0.444379	5.24469	1.84859
SLC41A1	ENSG00000133065	1.37281	0.0965054	0.216264	5.58988	2.15893
NPIPB5	ENSG00000243716	1.37227	0.401054	0.576355	4.70452	7.49898
PRKCI	ENSG00000163558	1.37186	0.0780666	0.184182	7.45911	4.40732
DVL1	ENSG00000107404	1.3717	0.0418224	0.11628	13.8787	6.7661
ENKD1	ENSG00000124074	1.37125	0.0455207	0.123724	5.89239	3.42696
SDHB	ENSG00000117118	1.37107	0.0095419	0.0375325	40.4324	27.6245
C12orf5	ENSG00000078237	1.37064	0.137398	0.277161	4.59994	2.37053
TIMM22	ENSG00000177370	1.37054	0.2678	0.43943	5.20929	2.95722
RYBP	ENSG00000163602	1.37036	0.109769	0.236646	9.77314	6.0986
XPR1	ENSG00000143324	1.37033	0.164661	0.316416	6.08262	3.0928
MAPRE3	ENSG00000084764	1.3698	0.214561	0.380349	6.09247	2.5763
RPL8	ENSG00000161016	1.36943	0.127154	0.262116	371.975	202.48
FLOT1	ENSG00000137312	1.36877	0.159783	0.309986	21.9583	17.0939
CTDSP2	ENSG00000175215	1.36875	0.291943	0.467044	23.7208	17.6413
SETD2	ENSG00000181555	1.36862	0.129527	0.265858	6.49756	3.75847
AP3D1	ENSG00000065000	1.36854	0.254002	0.424188	10.9712	6.84519
PANX1	ENSG00000110218	1.36759	0.0545987	0.141822	6.71485	3.78261
PSMB4	ENSG00000159377	1.36695	0.00752638	0.0311105	78.9195	54.4938
[truncated: 5,153 more rows]
