# Supplementary material for: Human papillomavirus integration perspective in small cell cervical carcinoma
Source: Nat Commun. 2022 Oct 10;13:5968. doi: 10.1038/s41467-022-33359-w (PMC9550834; doi:10.1038/s41467-022-33359-w)
Supplement: Supplementary file 28 — Supplementary Data 25 [file 41467_2022_33359_MOESM28_ESM.xlsx]

## Sheet: Supplementary Data 25
Supplementary Data 25. GSEA report in RNA-seq analysis.
Name	GS follow link to MSigDB	Size	ES	NES	NOM p-val	FDR q-val	FWER p-val	RANK AT MAX	Leading Edge
PID_PLK1_PATHWAY	PID_PLK1_PATHWAY	44	0.786132	2.22681	0	0	0	1713	tags=55%, list=9%, signal=60%
KEGG_CELL_CYCLE	KEGG_CELL_CYCLE	118	0.648157	2.13709	0	0.000404	0.0007	2555	tags=49%, list=14%, signal=57%
PID_AURORA_B_PATHWAY	PID_AURORA_B_PATHWAY	39	0.756959	2.11619	0.000199	0.000555	0.0013	2115	tags=59%, list=11%, signal=66%
PID_FOXM1_PATHWAY	PID_FOXM1_PATHWAY	40	0.7307	2.09263	0	0.000585	0.0019	2291	tags=58%, list=12%, signal=66%
PID_BARD1_PATHWAY	PID_BARD1_PATHWAY	29	0.68012	1.98718	0	0.00320908	0.0116	2574	tags=48%, list=14%, signal=56%
PID_ATR_PATHWAY	PID_ATR_PATHWAY	39	0.697891	1.97426	0.000606	0.00323773	0.0141	3022	tags=56%, list=16%, signal=67%
PID_HDAC_CLASSII_PATHWAY	PID_HDAC_CLASSII_PATHWAY	34	0.601959	1.95507	0	0.00397971	0.0195	2965	tags=44%, list=16%, signal=52%
PID_E2F_PATHWAY	PID_E2F_PATHWAY	70	0.645788	1.95434	0.0002	0.00357032	0.02	2555	tags=47%, list=14%, signal=55%
PID_AURORA_A_PATHWAY	PID_AURORA_A_PATHWAY	30	0.669722	1.92894	0.00100462	0.00495929	0.0304	2518	tags=50%, list=14%, signal=58%
PID_P73PATHWAY	PID_P73PATHWAY	78	0.52168	1.8578	0.000598	0.0128873	0.0745	4307	tags=46%, list=23%, signal=60%
PID_P53_REGULATION_PATHWAY	PID_P53_REGULATION_PATHWAY	58	0.555381	1.84488	0.00338174	0.0138552	0.0858	4238	tags=52%, list=23%, signal=67%
PID_FANCONI_PATHWAY	PID_FANCONI_PATHWAY	46	0.627467	1.79704	0.00239952	0.0230331	0.1368	4806	tags=65%, list=26%, signal=88%
PID_MYC_ACTIV_PATHWAY	PID_MYC_ACTIV_PATHWAY	79	0.524883	1.78385	0.00435989	0.0255115	0.1567	3930	tags=39%, list=21%, signal=50%
PID_RANBP2_PATHWAY	PID_RANBP2_PATHWAY	11	0.769218	1.77242	0.00321092	0.0273963	0.1742	2209	tags=73%, list=12%, signal=83%
PID_ATM_PATHWAY	PID_ATM_PATHWAY	34	0.605132	1.7651	0.00139498	0.0279746	0.1866	1713	tags=35%, list=9%, signal=39%
PID_RB_1PATHWAY	PID_RB_1PATHWAY	65	0.512006	1.75657	0.00281181	0.029241	0.1996	4092	tags=51%, list=22%, signal=65%
PID_HDAC_CLASSIII_PATHWAY	PID_HDAC_CLASSIII_PATHWAY	25	0.528749	1.74532	0.00481734	0.0314427	0.2174	3206	tags=36%, list=17%, signal=44%
PID_FOXO_PATHWAY	PID_FOXO_PATHWAY	49	0.521939	1.71999	0.00722892	0.0402431	0.2649	3066	tags=39%, list=17%, signal=46%
PID_MYC_PATHWAY	PID_MYC_PATHWAY	25	0.57116	1.71285	0.00626136	0.041266	0.2791	2518	tags=36%, list=14%, signal=42%
C-MYC PATHWAY	C-MYC PATHWAY	25	0.57116	1.71285	0.00626136	0.0392027	0.2791	2518	tags=36%, list=14%, signal=42%
PID_LIS1_PATHWAY	PID_LIS1_PATHWAY	28	0.594492	1.70015	0.00556771	0.0428039	0.304	4735	tags=57%, list=26%, signal=77%
PID_MTOR_4PATHWAY	PID_MTOR_4PATHWAY	67	0.457489	1.69801	0.00386965	0.0417228	0.3077	4794	tags=46%, list=26%, signal=62%
PID_LKB1_PATHWAY	PID_LKB1_PATHWAY	47	0.476934	1.6815	0.0056146	0.0475401	0.345	3198	tags=36%, list=17%, signal=44%
PID_PRL_SIGNALING_EVENTS_PATHWAY	PID_PRL_SIGNALING_EVENTS_PATHWAY	23	0.569944	1.67674	0.0138804	0.0478582	0.3542	4851	tags=57%, list=26%, signal=77%
PID_DNA_PK_PATHWAY	PID_DNA_PK_PATHWAY	16	0.601824	1.67462	0.00934208	0.0469576	0.3583	4488	tags=56%, list=24%, signal=74%
PID_S1P_S1P2_PATHWAY	PID_S1P_S1P2_PATHWAY	24	0.517223	1.65885	0.0126863	0.0524688	0.3899	2356	tags=25%, list=13%, signal=29%
PID_HDAC_CLASSI_PATHWAY	PID_HDAC_CLASSI_PATHWAY	66	0.461676	1.63265	0.00964243	0.0644344	0.4482	4189	tags=41%, list=23%, signal=53%
PID_NFAT_3PATHWAY	PID_NFAT_3PATHWAY	53	0.475234	1.62582	0.0178006	0.066173	0.4638	6783	tags=68%, list=37%, signal=107%
PID_P38_MK2_PATHWAY	PID_P38_MK2_PATHWAY	21	0.526845	1.60528	0.0264519	0.0769069	0.511	2018	tags=33%, list=11%, signal=37%
PID_PI3KCI_AKT_PATHWAY	PID_PI3KCI_AKT_PATHWAY	35	0.502156	1.56934	0.0287726	0.100648	0.586	5317	tags=54%, list=29%, signal=76%
PID_HNF3B_PATHWAY	PID_HNF3B_PATHWAY	45	0.510824	1.56157	0.0324946	0.103745	0.6002	6000	tags=62%, list=33%, signal=92%
PID_WNT_NONCANONICAL_PATHWAY	PID_WNT_NONCANONICAL_PATHWAY	32	0.47476	1.5445	0.0259585	0.115543	0.6398	6372	tags=56%, list=35%, signal=86%
PID_TCR_CALCIUM_PATHWAY	PID_TCR_CALCIUM_PATHWAY	28	0.519281	1.54054	0.0362202	0.115887	0.6493	4719	tags=50%, list=26%, signal=67%
PID_REELIN_PATHWAY	PID_REELIN_PATHWAY	29	0.510237	1.52781	0.0376603	0.123932	0.6749	3603	tags=41%, list=20%, signal=51%
PID_SMAD2_3NUCLEAR_PATHWAY	PID_SMAD2_3NUCLEAR_PATHWAY	81	0.409094	1.50894	0.029282	0.138706	0.7116	4456	tags=37%, list=24%, signal=49%
PID_AR_TF_PATHWAY	PID_AR_TF_PATHWAY	52	0.430266	1.50867	0.0358056	0.13511	0.7119	4851	tags=40%, list=26%, signal=55%
PID_REG_GR_PATHWAY	PID_REG_GR_PATHWAY	82	0.402496	1.50328	0.0336606	0.136557	0.7218	4379	tags=41%, list=24%, signal=54%
PID_INTEGRIN_A4B1_PATHWAY	PID_INTEGRIN_A4B1_PATHWAY	33	0.46531	1.48969	0.0458	0.146448	0.7443	5445	tags=45%, list=30%, signal=64%
PID_HEDGEHOG_GLI_PATHWAY	PID_HEDGEHOG_GLI_PATHWAY	48	0.460006	1.487	0.0612367	0.145289	0.7489	3066	tags=38%, list=17%, signal=45%
PID_ATF2_PATHWAY	PID_ATF2_PATHWAY	59	0.414517	1.47618	0.04041	0.152799	0.7657	4838	tags=49%, list=26%, signal=66%
PID_P53_DOWNSTREAM_PATHWAY	PID_P53_DOWNSTREAM_PATHWAY	134	0.376642	1.46948	0.0366991	0.15634	0.7774	3220	tags=30%, list=17%, signal=36%
PID_RHOA_REG_PATHWAY	PID_RHOA_REG_PATHWAY	43	0.428293	1.46411	0.0364225	0.158275	0.7845	2355	tags=21%, list=13%, signal=24%
HPV18_GENES	HPV18_GENES	8	0.83506	1.45311	0.0529186	0.166541	0.8006	3048	tags=100%, list=17%, signal=120%
PID_NOTCH_PATHWAY	PID_NOTCH_PATHWAY	58	0.39733	1.43901	0.0390361	0.178228	0.8184	4307	tags=38%, list=23%, signal=49%
PID_TELOMERASE_PATHWAY	PID_TELOMERASE_PATHWAY	68	0.41018	1.43784	0.0731756	0.175559	0.82	4379	tags=43%, list=24%, signal=56%
PID_TGFBR_PATHWAY	PID_TGFBR_PATHWAY	55	0.40812	1.43133	0.0661124	0.179014	0.8272	4737	tags=38%, list=26%, signal=51%
PID_THROMBIN_PAR4_PATHWAY	PID_THROMBIN_PAR4_PATHWAY	15	0.515721	1.42986	0.0657815	0.176896	0.8293	2356	tags=33%, list=13%, signal=38%
PID_THROMBIN_PAR1_PATHWAY	PID_THROMBIN_PAR1_PATHWAY	43	0.409092	1.42925	0.0500198	0.173813	0.8296	5011	tags=40%, list=27%, signal=54%
PID_NEPHRIN_NEPH1_PATHWAY	PID_NEPHRIN_NEPH1_PATHWAY	31	0.461801	1.42652	0.0759693	0.173293	0.833	6783	tags=65%, list=37%, signal=102%
PID_ERB_GENOMIC_PATHWAY	PID_ERB_GENOMIC_PATHWAY	15	0.526335	1.41796	0.0924949	0.179877	0.8438	4123	tags=40%, list=22%, signal=51%
PID_HES_HEY_PATHWAY	PID_HES_HEY_PATHWAY	48	0.420766	1.40979	0.0687747	0.185599	0.853	4437	tags=44%, list=24%, signal=57%
PID_CXCR3_PATHWAY	PID_CXCR3_PATHWAY	43	0.398375	1.38559	0.0667193	0.21106	0.8796	5636	tags=51%, list=31%, signal=74%
PID_ER_NONGENOMIC_PATHWAY	PID_ER_NONGENOMIC_PATHWAY	41	0.385664	1.37296	0.0607735	0.223219	0.8933	4851	tags=39%, list=26%, signal=53%
PID_IL2_1PATHWAY	PID_IL2_1PATHWAY	55	0.394149	1.37036	0.0962727	0.222653	0.8954	5011	tags=40%, list=27%, signal=55%
PID_CMYB_PATHWAY	PID_CMYB_PATHWAY	84	0.368177	1.37032	0.0709976	0.218643	0.8955	6336	tags=51%, list=34%, signal=78%
PID_BETA_CATENIN_DEG_PATHWAY	PID_BETA_CATENIN_DEG_PATHWAY	18	0.499789	1.36426	0.130163	0.222252	0.9005	3066	tags=44%, list=17%, signal=53%
PID_IL8_CXCR1_PATHWAY	PID_IL8_CXCR1_PATHWAY	28	0.44854	1.36382	0.101637	0.218977	0.9007	2557	tags=29%, list=14%, signal=33%
PID_RET_PATHWAY	PID_RET_PATHWAY	39	0.397534	1.36339	0.0782967	0.215788	0.901	4851	tags=41%, list=26%, signal=56%
PID_S1P_S1P3_PATHWAY	PID_S1P_S1P3_PATHWAY	29	0.427477	1.36219	0.095429	0.21369	0.9019	2356	tags=24%, list=13%, signal=28%
PID_MET_PATHWAY	PID_MET_PATHWAY	79	0.346162	1.35732	0.0653608	0.216077	0.9058	3371	tags=25%, list=18%, signal=31%
PID_S1P_META_PATHWAY	PID_S1P_META_PATHWAY	21	0.4312	1.35477	0.100498	0.215488	0.9069	2356	tags=29%, list=13%, signal=33%
PID_ILK_PATHWAY	PID_ILK_PATHWAY	45	0.383054	1.34482	0.0858676	0.224483	0.9155	1374	tags=18%, list=7%, signal=19%
PID_WNT_CANONICAL_PATHWAY	PID_WNT_CANONICAL_PATHWAY	20	0.441256	1.34386	0.103943	0.22213	0.9166	2518	tags=40%, list=14%, signal=46%
PID_SMAD2_3PATHWAY	PID_SMAD2_3PATHWAY	17	0.476005	1.34161	0.132628	0.221486	0.9187	1496	tags=24%, list=8%, signal=26%
PID_CDC42_REG_PATHWAY	PID_CDC42_REG_PATHWAY	29	0.39794	1.33418	0.0630269	0.227152	0.9242	4516	tags=31%, list=24%, signal=41%
PID_TAP63_PATHWAY	PID_TAP63_PATHWAY	54	0.370487	1.33189	0.099264	0.226456	0.9264	1371	tags=22%, list=7%, signal=24%
PID_CDC42_PATHWAY	PID_CDC42_PATHWAY	70	0.339756	1.32797	0.0612285	0.227786	0.9292	6643	tags=46%, list=36%, signal=71%
PID_SYNDECAN_4_PATHWAY	PID_SYNDECAN_4_PATHWAY	32	0.427534	1.32215	0.141155	0.231478	0.9326	3289	tags=31%, list=18%, signal=38%
PID_PS1_PATHWAY	PID_PS1_PATHWAY	46	0.412614	1.32187	0.134457	0.228465	0.9326	6555	tags=61%, list=36%, signal=94%
PID_PDGFRB_PATHWAY	PID_PDGFRB_PATHWAY	127	0.324817	1.32062	0.0936204	0.226745	0.9331	5066	tags=36%, list=27%, signal=50%
PID_RHOA_PATHWAY	PID_RHOA_PATHWAY	45	0.372699	1.30962	0.110173	0.237315	0.9395	4865	tags=33%, list=26%, signal=45%
PID_INSULIN_GLUCOSE_PATHWAY	PID_INSULIN_GLUCOSE_PATHWAY	26	0.404793	1.29853	0.137862	0.247754	0.945	6576	tags=62%, list=36%, signal=95%
PID_IL2_PI3K_PATHWAY	PID_IL2_PI3K_PATHWAY	34	0.400557	1.29336	0.156494	0.251171	0.9477	2032	tags=24%, list=11%, signal=26%
PID_ERBB1_DOWNSTREAM_PATHWAY	PID_ERBB1_DOWNSTREAM_PATHWAY	104	0.311479	1.28981	0.10302	0.252435	0.9497	5317	tags=39%, list=29%, signal=55%
PID_IGF1_PATHWAY	PID_IGF1_PATHWAY	30	0.400014	1.28949	0.145008	0.249499	0.9499	1931	tags=23%, list=10%, signal=26%
PID_AR_PATHWAY	PID_AR_PATHWAY	61	0.362111	1.28412	0.126032	0.253065	0.9529	7301	tags=56%, list=40%, signal=92%
PID_P38_GAMMA_DELTA_PATHWAY	PID_P38_GAMMA_DELTA_PATHWAY	10	0.494392	1.27027	0.18562	0.267987	0.9604	460	tags=30%, list=2%, signal=31%
PID_P38_MKK3_6PATHWAY	PID_P38_MKK3_6PATHWAY	26	0.406174	1.26934	0.163987	0.265736	0.9608	4880	tags=42%, list=26%, signal=57%
PID_ERBB2_ERBB3_PATHWAY	PID_ERBB2_ERBB3_PATHWAY	44	0.359271	1.26403	0.143484	0.269664	0.9638	5646	tags=48%, list=31%, signal=69%
PID_P75_NTR_PATHWAY	PID_P75_NTR_PATHWAY	69	0.333015	1.25805	0.128599	0.274605	0.9662	7008	tags=49%, list=38%, signal=79%
PID_ERA_GENOMIC_PATHWAY	PID_ERA_GENOMIC_PATHWAY	64	0.343433	1.25748	0.118798	0.272114	0.9663	2445	tags=22%, list=13%, signal=25%
PID_TCR_RAS_PATHWAY	PID_TCR_RAS_PATHWAY	14	0.416129	1.24636	0.173116	0.283903	0.9703	5011	tags=43%, list=27%, signal=59%
PID_IL3_PATHWAY	PID_IL3_PATHWAY	27	0.393678	1.23824	0.189189	0.29178	0.9731	2445	tags=30%, list=13%, signal=34%
PID_IL8_CXCR2_PATHWAY	PID_IL8_CXCR2_PATHWAY	34	0.394336	1.23369	0.20709	0.29468	0.9745	2812	tags=26%, list=15%, signal=31%
PID_CXCR4_PATHWAY	PID_CXCR4_PATHWAY	102	0.333134	1.22797	0.196082	0.299562	0.9761	6394	tags=42%, list=35%, signal=64%
PID_ALPHA_SYNUCLEIN_PATHWAY	PID_ALPHA_SYNUCLEIN_PATHWAY	33	0.351774	1.22609	0.160899	0.298745	0.9766	6783	tags=52%, list=37%, signal=81%
PID_CASPASE_PATHWAY	PID_CASPASE_PATHWAY	51	0.327348	1.22424	0.16221	0.297876	0.9773	4577	tags=35%, list=25%, signal=47%
PID_CIRCADIAN_PATHWAY	PID_CIRCADIAN_PATHWAY	16	0.417495	1.21155	0.223089	0.312044	0.9803	4975	tags=44%, list=27%, signal=60%
PID_GMCSF_PATHWAY	PID_GMCSF_PATHWAY	37	0.370836	1.20672	0.22675	0.315436	0.9809	4734	tags=41%, list=26%, signal=54%
PID_RAC1_REG_PATHWAY	PID_RAC1_REG_PATHWAY	37	0.353042	1.19937	0.17431	0.322723	0.9827	679	tags=11%, list=4%, signal=11%
PID_RAC1_PATHWAY	PID_RAC1_PATHWAY	53	0.336736	1.18878	0.201595	0.334957	0.9854	3260	tags=23%, list=18%, signal=27%
PID_BCR_5PATHWAY	PID_BCR_5PATHWAY	65	0.31197	1.16245	0.229749	0.371602	0.9893	4835	tags=31%, list=26%, signal=42%
PID_IL6_7_PATHWAY	PID_IL6_7_PATHWAY	47	0.364774	1.15583	0.286718	0.378144	0.9907	4307	tags=34%, list=23%, signal=44%
PID_HIF1A_PATHWAY	PID_HIF1A_PATHWAY	19	0.400957	1.1539	0.283099	0.377183	0.9912	4437	tags=37%, list=24%, signal=48%
PID_HIF1_TFPATHWAY	PID_HIF1_TFPATHWAY	65	0.342036	1.14976	0.283597	0.379944	0.9918	4749	tags=40%, list=26%, signal=54%
PID_LYSOPHOSPHOLIPID_PATHWAY	PID_LYSOPHOSPHOLIPID_PATHWAY	66	0.29358	1.14772	0.20969	0.37922	0.9922	5585	tags=38%, list=30%, signal=54%
PID_SYNDECAN_2_PATHWAY	PID_SYNDECAN_2_PATHWAY	33	0.34211	1.14413	0.258791	0.381057	0.9929	6020	tags=48%, list=33%, signal=72%
PID_HIF2PATHWAY	PID_HIF2PATHWAY	34	0.351944	1.14008	0.291359	0.383776	0.9935	4437	tags=35%, list=24%, signal=46%
PID_NETRIN_PATHWAY	PID_NETRIN_PATHWAY	32	0.332791	1.13609	0.272495	0.386366	0.9942	7141	tags=50%, list=39%, signal=81%
PID_INTEGRIN_A9B1_PATHWAY	PID_INTEGRIN_A9B1_PATHWAY	25	0.390636	1.13063	0.304	0.391338	0.9944	4851	tags=36%, list=26%, signal=49%
PID_MYC_REPRESS_PATHWAY	PID_MYC_REPRESS_PATHWAY	63	0.310128	1.12998	0.280664	0.388488	0.9944	4349	tags=38%, list=24%, signal=50%
PID_ERBB1_INTERNALIZATION_PATHWAY	PID_ERBB1_INTERNALIZATION_PATHWAY	40	0.311788	1.12986	0.252355	0.384873	0.9944	5445	tags=43%, list=30%, signal=60%
PID_BETA_CATENIN_NUC_PATHWAY	PID_BETA_CATENIN_NUC_PATHWAY	79	0.300626	1.1152	0.275174	0.405064	0.9964	4495	tags=33%, list=24%, signal=43%
PID_AP1_PATHWAY	PID_AP1_PATHWAY	70	0.320564	1.10616	0.319569	0.416023	0.9967	4603	tags=34%, list=25%, signal=46%
PID_AR_NONGENOMIC_PATHWAY	PID_AR_NONGENOMIC_PATHWAY	31	0.316728	1.10293	0.311722	0.417336	0.9967	2028	tags=19%, list=11%, signal=22%
PID_P38_ALPHA_BETA_PATHWAY	PID_P38_ALPHA_BETA_PATHWAY	31	0.332638	1.09659	0.314104	0.423911	0.9968	6394	tags=45%, list=35%, signal=69%
PID_S1P_S1P1_PATHWAY	PID_S1P_S1P1_PATHWAY	21	0.37968	1.09563	0.345301	0.421394	0.9968	2293	tags=19%, list=12%, signal=22%
PID_PDGFRA_PATHWAY	PID_PDGFRA_PATHWAY	22	0.365716	1.0839	0.360767	0.436727	0.9972	4379	tags=36%, list=24%, signal=48%
PID_PI3K_PLC_TRK_PATHWAY	PID_PI3K_PLC_TRK_PATHWAY	36	0.316949	1.06444	0.362195	0.46569	0.9981	5272	tags=42%, list=29%, signal=58%
PID_TXA2PATHWAY	PID_TXA2PATHWAY	57	0.29204	1.05809	0.355292	0.472458	0.9984	6872	tags=46%, list=37%, signal=72%
PID_IFNG_PATHWAY	PID_IFNG_PATHWAY	40	0.306215	1.05652	0.375199	0.470801	0.9984	2636	tags=25%, list=14%, signal=29%
PID_CD40_PATHWAY	PID_CD40_PATHWAY	31	0.324329	1.05243	0.377588	0.473785	0.9987	4790	tags=35%, list=26%, signal=48%
PID_EPO_PATHWAY	PID_EPO_PATHWAY	34	0.32019	1.05004	0.389888	0.473763	0.9987	2398	tags=21%, list=13%, signal=24%
PID_LYMPH_ANGIOGENESIS_PATHWAY	PID_LYMPH_ANGIOGENESIS_PATHWAY	25	0.350639	1.04082	0.412617	0.485311	0.9988	3918	tags=32%, list=21%, signal=41%
PID_S1P_S1P4_PATHWAY	PID_S1P_S1P4_PATHWAY	14	0.388275	1.04067	0.401236	0.481352	0.9988	2356	tags=21%, list=13%, signal=25%
PID_VEGFR1_2_PATHWAY	PID_VEGFR1_2_PATHWAY	69	0.261819	1.01978	0.422501	0.513633	0.9992	5549	tags=32%, list=30%, signal=45%
PID_NFAT_TFPATHWAY	PID_NFAT_TFPATHWAY	47	0.324212	1.01729	0.428967	0.513742	0.9992	4603	tags=36%, list=25%, signal=48%
PID_TCR_JNK_PATHWAY	PID_TCR_JNK_PATHWAY	14	0.365185	1.01678	0.429086	0.510328	0.9992	5011	tags=43%, list=27%, signal=59%
PID_ALK2_PATHWAY	PID_ALK2_PATHWAY	11	0.410107	1.004	0.458038	0.52887	0.9994	3480	tags=27%, list=19%, signal=34%
PID_MAPK_TRK_PATHWAY	PID_MAPK_TRK_PATHWAY	34	0.285127	1.00332	0.442365	0.525757	0.9995	4734	tags=29%, list=26%, signal=39%
PID_FGF_PATHWAY	PID_FGF_PATHWAY	55	0.290562	1.00173	0.437002	0.524225	0.9995	5108	tags=35%, list=28%, signal=48%
PID_CD8_TCR_DOWNSTREAM_PATHWAY	PID_CD8_TCR_DOWNSTREAM_PATHWAY	65	0.298769	0.99749	0.454312	0.527412	0.9996	5011	tags=31%, list=27%, signal=42%
PID_BMP_PATHWAY	PID_BMP_PATHWAY	42	0.283892	0.992236	0.462091	0.532331	0.9996	2518	tags=17%, list=14%, signal=19%
PID_FAS_PATHWAY	PID_FAS_PATHWAY	38	0.282289	0.98695	0.471206	0.537608	0.9997	4851	tags=34%, list=26%, signal=46%
PID_AMB2_NEUTROPHILS_PATHWAY	PID_AMB2_NEUTROPHILS_PATHWAY	41	0.334547	0.983637	0.466081	0.539296	0.9997	6394	tags=46%, list=35%, signal=71%
PID_FCER1_PATHWAY	PID_FCER1_PATHWAY	61	0.267185	0.972533	0.491843	0.554964	0.9997	5680	tags=34%, list=31%, signal=50%
PID_INSULIN_PATHWAY	PID_INSULIN_PATHWAY	45	0.278216	0.969735	0.495014	0.555642	0.9997	4835	tags=29%, list=26%, signal=39%
PID_NFKAPPAB_ATYPICAL_PATHWAY	PID_NFKAPPAB_ATYPICAL_PATHWAY	17	0.339106	0.965111	0.504216	0.559782	0.9997	810	tags=12%, list=4%, signal=12%
PID_CERAMIDE_PATHWAY	PID_CERAMIDE_PATHWAY	48	0.250173	0.943351	0.558951	0.595948	0.9998	4790	tags=29%, list=26%, signal=39%
PID_INTEGRIN3_PATHWAY	PID_INTEGRIN3_PATHWAY	43	0.30322	0.94204	0.513705	0.593774	0.9998	4946	tags=35%, list=27%, signal=48%
PID_RETINOIC_ACID_PATHWAY	PID_RETINOIC_ACID_PATHWAY	30	0.297978	0.933964	0.546427	0.604399	0.9999	4790	tags=33%, list=26%, signal=45%
PID_IL2_STAT5_PATHWAY	PID_IL2_STAT5_PATHWAY	30	0.304733	0.929362	0.544291	0.608524	0.9999	1950	tags=17%, list=11%, signal=19%
PID_IL4_2PATHWAY	PID_IL4_2PATHWAY	62	0.282232	0.926821	0.539442	0.608701	0.9999	2445	tags=16%, list=13%, signal=19%
PID_AJDISS_2PATHWAY	PID_AJDISS_2PATHWAY	48	0.269819	0.923739	0.572634	0.609965	0.9999	4985	tags=38%, list=27%, signal=51%
PID_EPHA2_FWD_PATHWAY	PID_EPHA2_FWD_PATHWAY	18	0.313295	0.921252	0.569221	0.61013	0.9999	5585	tags=44%, list=30%, signal=64%
PID_HNF3A_PATHWAY	PID_HNF3A_PATHWAY	44	0.257447	0.909891	0.617688	0.627122	0.9999	6651	tags=48%, list=36%, signal=74%
PID_ARF_3PATHWAY	PID_ARF_3PATHWAY	19	0.316489	0.899808	0.590305	0.641104	1	5660	tags=32%, list=31%, signal=46%
HPV16_GENES	HPV16_GENES	8	0.651733	0.88909	0.649447	0.656493	1	6428	tags=100%, list=35%, signal=153%
PID_KIT_PATHWAY	PID_KIT_PATHWAY	52	0.237189	0.854234	0.696368	0.718727	1	7381	tags=50%, list=40%, signal=83%
PID_TRKR_PATHWAY	PID_TRKR_PATHWAY	62	0.207424	0.828373	0.833267	0.763776	1	5019	tags=27%, list=27%, signal=38%
PID_HEDGEHOG_2PATHWAY	PID_HEDGEHOG_2PATHWAY	22	0.26072	0.823585	0.751832	0.767866	1	2557	tags=18%, list=14%, signal=21%
PID_PI3KCI_PATHWAY	PID_PI3KCI_PATHWAY	49	0.228741	0.822441	0.756342	0.764596	1	6437	tags=39%, list=35%, signal=59%
PID_NFKAPPAB_CANONICAL_PATHWAY	PID_NFKAPPAB_CANONICAL_PATHWAY	23	0.292401	0.821272	0.675821	0.761497	1	3447	tags=22%, list=19%, signal=27%
PID_ALK1_PATHWAY	PID_ALK1_PATHWAY	26	0.25929	0.816218	0.721494	0.765798	1	3480	tags=23%, list=19%, signal=28%
PID_P38_ALPHA_BETA_DOWNSTREAM_PATHWAY	PID_P38_ALPHA_BETA_DOWNSTREAM_PATHWAY	38	0.222292	0.791541	0.817751	0.806979	1	6042	tags=34%, list=33%, signal=51%
PID_INTEGRIN1_PATHWAY	PID_INTEGRIN1_PATHWAY	66	0.254074	0.786863	0.703828	0.810158	1	6325	tags=38%, list=34%, signal=57%
PID_EPHRINB_REV_PATHWAY	PID_EPHRINB_REV_PATHWAY	30	0.244816	0.782823	0.814108	0.812138	1	6394	tags=43%, list=35%, signal=66%
PID_SYNDECAN_3_PATHWAY	PID_SYNDECAN_3_PATHWAY	17	0.272548	0.764101	0.805246	0.839855	1	5196	tags=41%, list=28%, signal=57%
PID_PTP1B_PATHWAY	PID_PTP1B_PATHWAY	52	0.223322	0.745737	0.824021	0.865137	1	6394	tags=42%, list=35%, signal=65%
PID_IL27_PATHWAY	PID_IL27_PATHWAY	26	0.275186	0.737347	0.757952	0.873024	1	7365	tags=65%, list=40%, signal=109%
PID_VEGFR1_PATHWAY	PID_VEGFR1_PATHWAY	26	0.239403	0.73134	0.834839	0.876669	1	5011	tags=35%, list=27%, signal=47%
PID_ANGIOPOIETIN_RECEPTOR_PATHWAY	PID_ANGIOPOIETIN_RECEPTOR_PATHWAY	50	0.21521	0.723475	0.851521	0.882795	1	5445	tags=30%, list=30%, signal=42%
PID_INTEGRIN5_PATHWAY	PID_INTEGRIN5_PATHWAY	17	0.278524	0.720849	0.814297	0.880888	1	4865	tags=29%, list=26%, signal=40%
PID_IL12_2PATHWAY	PID_IL12_2PATHWAY	63	0.234504	0.714469	0.778418	0.884334	1	4719	tags=29%, list=26%, signal=38%
PID_IL12_STAT4_PATHWAY	PID_IL12_STAT4_PATHWAY	33	0.239151	0.696488	0.819968	0.902864	1	7362	tags=42%, list=40%, signal=70%
PID_ERBB4_PATHWAY	PID_ERBB4_PATHWAY	38	0.208394	0.689401	0.94544	0.905972	1	5639	tags=37%, list=31%, signal=53%
PID_EPHA_FWDPATHWAY	PID_EPHA_FWDPATHWAY	34	0.21098	0.682917	0.972222	0.90795	1	6394	tags=38%, list=35%, signal=58%
PID_RHODOPSIN_PATHWAY	PID_RHODOPSIN_PATHWAY	24	0.213503	0.655572	0.9625	0.931513	1	6374	tags=42%, list=35%, signal=64%
PID_INTEGRIN2_PATHWAY	PID_INTEGRIN2_PATHWAY	29	0.227475	0.62677	0.899252	0.95032	1	5243	tags=34%, list=28%, signal=48%
PID_VEGF_VEGFR_PATHWAY	PID_VEGF_VEGFR_PATHWAY	10	0.255702	0.580408	0.920737	0.97236	1	4788	tags=30%, list=26%, signal=40%
